# Supplementary material for: Expression of long non‐coding RNA ENSG00000226738 (LncKLHDC7B) is enriched in the immunomodulatory triple‐negative breast cancer subtype and its alteration promotes cell migration, invasion, and resistance to cell death
Source: Mol Oncol. 2019 Feb 9;13(4):909–27. doi: 10.1002/1878-0261.12446 (PMC6441920; doi:10.1002/1878-0261.12446)
Supplement: Supplementary file 1 — Table S1. Gene ontology and KEGG pathway enrichment analysis from differentially expressed genes from TNBC subtypes. [file MOL2-13-909-s001.xls]

## Sheet: KEGG-PATHWAY IM UP
Category	Term	Count	%	PValue	Genes	List Total	Pop Hits	Pop Total	Fold Enrichment	Bonferroni	Benjamini	FDR
KEGG_PATHWAY	hsa04612:Antigen processing and presentation	31	0.784413	6.75819e-22	HLA-DQB1, HLA-DRB1, CD8A, IFI30, HLA-DMB, HLA-DMA, CD74, B2M, TAPBP, TAP2, TAP1, HLA-DRB4, HLA-DRB5, CD4, HLA-DPB1, HLA-DOA, HLA-DOB, CIITA, RFX5, HLA-A, HLA-C, CTSS, HLA-B, HLA-E, HLA-DQA2, HLA-DQA1, HLA-G, HLA-F, PSME1, PSME2, HLA-DPA1, CTSB, HLA-DRA	204	83	5085	9.30989	8.04225e-20	8.04225e-20	7.74619e-19
KEGG_PATHWAY	hsa05330:Allograft rejection	22	0.55668	4.84146e-21	HLA-DQB1, PRF1, HLA-DRB1, HLA-A, GZMB, HLA-C, HLA-B, HLA-DMB, HLA-E, HLA-DQA2, HLA-DMA, HLA-DQA1, HLA-G, HLA-F, CD86, IFNG, HLA-DRB4, HLA-DRB5, HLA-DPA1, HLA-DPB1, FAS, HLA-DOA, HLA-DOB, HLA-DRA	204	36	5085	15.2328	5.76134e-19	2.88067e-19	5.54925e-18
KEGG_PATHWAY	hsa05332:Graft-versus-host disease	22	0.55668	4.85672e-20	HLA-DQB1, PRF1, HLA-DRB1, HLA-A, GZMB, HLA-C, HLA-B, HLA-DMB, HLA-E, HLA-DQA2, HLA-DMA, HLA-DQA1, HLA-G, HLA-F, CD86, IFNG, HLA-DRB4, HLA-DRB5, HLA-DPA1, HLA-DPB1, FAS, HLA-DOA, HLA-DOB, HLA-DRA	204	39	5085	14.0611	5.7795e-18	1.9265e-18	5.56674e-17
KEGG_PATHWAY	hsa04940:Type I diabetes mellitus	22	0.55668	3.75459e-19	HLA-DQB1, PRF1, HLA-DRB1, HLA-A, GZMB, HLA-C, HLA-B, HLA-DMB, HLA-E, HLA-DQA2, HLA-DMA, HLA-DQA1, HLA-G, HLA-F, CD86, IFNG, HLA-DRB4, HLA-DRB5, HLA-DPA1, HLA-DPB1, FAS, HLA-DOA, HLA-DOB, HLA-DRA	204	42	5085	13.0567	4.46797e-17	1.11699e-17	4.30349e-16
KEGG_PATHWAY	hsa04514:Cell adhesion molecules (CAMs)	34	0.860324	2.20385e-18	HLA-DQB1, ITGAL, HLA-DRB1, CD8A, ITGB2, HLA-DMB, HLA-DMA, ITGAM, VCAM1, ICOS, HLA-DRB4, CD2, HLA-DRB5, CD4, HLA-DPB1, HLA-DOA, CD6, HLA-DOB, ICAM1, PTPRC, SELL, CTLA4, HLA-A, HLA-C, HLA-B, ITGA4, HLA-E, HLA-DQA2, PDCD1LG2, HLA-DQA1, HLA-G, HLA-F, CD86, CD274, HLA-DPA1, HLA-DRA	204	132	5085	6.42045	2.62258e-16	5.24516e-17	2.52603e-15
KEGG_PATHWAY	hsa05320:Autoimmune thyroid disease	22	0.55668	5.7336e-17	HLA-DQB1, PRF1, HLA-DRB1, CTLA4, HLA-A, GZMB, HLA-C, HLA-B, HLA-DMB, HLA-E, HLA-DQA2, HLA-DMA, HLA-DQA1, HLA-G, HLA-F, CD86, HLA-DRB4, HLA-DRB5, HLA-DPA1, HLA-DPB1, FAS, HLA-DOA, HLA-DOB, HLA-DRA	204	51	5085	10.7526	1.32117e-14	2.22045e-15	1.22125e-13
KEGG_PATHWAY	hsa05416:Viral myocarditis	24	0.607287	1.00599e-15	HLA-DQB1, PRF1, ITGAL, HLA-DRB1, ITGB2, HLA-DMB, HLA-DMA, RAC2, CASP8, HLA-DRB4, HLA-DRB5, HLA-DPB1, HLA-DOA, HLA-DOB, ICAM1, HLA-A, HLA-C, HLA-B, HLA-E, HLA-DQA2, HLA-G, HLA-DQA1, HLA-F, CD86, HLA-DPA1, HLA-DRA	204	71	5085	8.42585	1.18905e-13	1.69864e-14	1.14353e-12
KEGG_PATHWAY	hsa05322:Systemic lupus erythematosus	23	0.581984	2.09983e-11	HLA-DQB1, HLA-DRB1, C1S, HLA-DMB, HLA-DQA2, C1QC, HLA-DMA, HLA-DQA1, C1QA, C1QB, CD86, FCGR2B, FCGR2C, HIST1H2BI, FCGR1A, IFNG, HLA-DRB4, HLA-DRB5, HLA-DPA1, FCGR2A, HLA-DPB1, C2, HLA-DOA, HLA-DOB, HLA-DRA	204	99	5085	5.791	2.49879e-09	3.12348e-10	2.4068e-08
KEGG_PATHWAY	hsa04672:Intestinal immune network for IgA production	17	0.430162	2.42052e-11	HLA-DQB1, HLA-DRB1, ITGA4, HLA-DMB, HLA-DMA, HLA-DQA2, HLA-DQA1, CD86, TNFSF13B, CXCR4, ICOS, HLA-DRB4, HLA-DRB5, HLA-DPA1, HLA-DPB1, HLA-DOA, HLA-DOB, HLA-DRA	204	49	5085	8.64796	2.88042e-09	3.20046e-10	2.77438e-08
KEGG_PATHWAY	hsa04062:Chemokine signaling pathway	31	0.784413	2.71229e-11	CCL3, CCL2, PREX1, CCR1, NCF1C, CXCL9, CCL8, CCL5, CXCL11, CCL4, CXCL10, DOCK2, RAC2, CXCR4, PTK2B, PIK3CG, ITK, LYN, HCK, CCL19, STAT1, ELMO1, STAT2, PRKCB, CCR5, ARRB2, CXCL13, CXCL16, CCR2, JAK2, JAK3	204	187	5085	4.1322	3.22763e-09	3.22763e-10	3.10882e-08
KEGG_PATHWAY	hsa05340:Primary immunodeficiency	14	0.354251	3.03998e-10	CIITA, PTPRC, CD3D, CD8A, RFX5, CD3E, IL7R, TAP2, ICOS, TAP1, IL2RG, CD4, JAK3, CD79A	204	35	5085	9.97059	3.61758e-08	3.28871e-09	3.4844e-07
KEGG_PATHWAY	hsa05310:Asthma	13	0.328947	3.39013e-10	HLA-DQB1, HLA-DRB1, HLA-DMB, HLA-DMA, HLA-DQA2, HLA-DQA1, HLA-DRB4, HLA-DRB5, FCER1G, HLA-DPA1, HLA-DPB1, HLA-DOA, HLA-DOB, HLA-DRA	204	29	5085	11.1739	4.03426e-08	3.36188e-09	3.88574e-07
KEGG_PATHWAY	hsa04650:Natural killer cell mediated cytotoxicity	24	0.607287	1.50795e-09	PIK3CG, ITGAL, ICAM1, PTPN6, PRF1, HLA-A, ITGB2, GZMB, HLA-C, HLA-B, HLA-E, HLA-G, PRKCB, HCST, CD48, TNFSF10, RAC2, PTK2B, PLCG2, IFNG, FCER1G, FAS, NFATC2, TYROBP, LCP2	204	133	5085	4.49801	1.79446e-07	1.38036e-08	1.7284e-06
KEGG_PATHWAY	hsa04060:Cytokine-cytokine receptor interaction	33	0.83502	7.48898e-09	CCL3, CCL2, CCR1, IL18, IL21R, CXCL9, TNFSF14, CCL8, CCL5, CXCL11, IL7R, CCL4, CXCL10, TNFRSF1B, IL23A, CXCR4, IL10RA, IFNG, PLEKHO2, CSF2RB, IL2RG, FAS, LTB, CD27, IL2RB, IL2RA, CCL19, TNFSF10, TNFSF13B, CCR5, CXCL13, CXCL16, CCR2	204	262	5085	3.13959	8.91188e-07	6.36563e-08	8.58381e-06
KEGG_PATHWAY	hsa04640:Hematopoietic cell lineage	17	0.430162	1.88443e-07	CD3G, IL2RA, CD3D, CD8A, HLA-DRB1, CD3E, ITGA4, IL7R, ITGAM, CD38, CD37, FCGR1A, MS4A1, CD2, HLA-DRB4, HLA-DRB5, CD4, HLA-DRA	204	86	5085	4.92733	2.24245e-05	1.49498e-06	0.000215992
KEGG_PATHWAY	hsa04670:Leukocyte transendothelial migration	17	0.430162	1.46023e-05	PIK3CG, ITK, ICAM1, ITGAL, NCF1C, ITGB2, ITGA4, ITGAM, PRKCB, VCAM1, CYBA, RASSF5, CYBB, RAC2, CXCR4, PTK2B, PLCG2	204	118	5085	3.5911	0.00173618	0.0001086	0.0167358
KEGG_PATHWAY	hsa04662:B cell receptor signaling pathway	13	0.328947	3.36599e-05	PIK3CG, PTPN6, LYN, IFITM1, PRKCB, DAPP1, FCGR2B, RAC2, FCGR2C, PLCG2, PIK3AP1, CD79A, INPP5D, NFATC2	204	75	5085	4.32059	0.00399758	0.000235595	0.0385739
KEGG_PATHWAY	hsa04660:T cell receptor signaling pathway	15	0.379555	8.42585e-05	PIK3CG, PTPRC, ITK, PTPN6, CD3G, CD3D, CD8A, CD3E, CTLA4, ICOS, RASGRP1, IFNG, CD4, NFATC2, LCP2	204	108	5085	3.46201	0.00997708	0.00055691	0.0965339
KEGG_PATHWAY	hsa04666:Fc gamma R-mediated phagocytosis	13	0.328947	0.00034855	PIK3CG, PTPRC, LYN, HCK, NCF1C, PRKCB, DOCK2, FCGR2B, RAC2, FCGR2C, FCGR1A, PLCG2, FCGR2A, INPP5D	204	95	5085	3.41099	0.0406359	0.00218102	0.398778
KEGG_PATHWAY	hsa04620:Toll-like receptor signaling pathway	13	0.328947	0.000615793	PIK3CG, CCL3, LY96, CXCL9, TLR6, CXCL11, STAT1, CCL5, CCL4, TLR7, CXCL10, CD86, CASP8	204	101	5085	3.20836	0.0706798	0.00365839	0.703548
KEGG_PATHWAY	hsa04630:Jak-STAT signaling pathway	16	0.404858	0.00119923	PIK3CG, PTPN6, IL2RB, IL2RA, IL21R, STAT1, IL7R, STAT2, IL23A, CCND2, IL10RA, IFNG, CSF2RB, IL2RG, JAK2, JAK3	204	155	5085	2.57306	0.133067	0.00677662	1.36595
KEGG_PATHWAY	hsa04623:Cytosolic DNA-sensing pathway	8	0.202429	0.00580155	DDX58, IL18, CASP1, CCL5, CCL4, AIM2, CXCL10, ADAR	204	55	5085	3.62567	0.499623	0.0309824	6.45153
KEGG_PATHWAY	hsa04621:NOD-like receptor signaling pathway	8	0.202429	0.0111219	CCL2, IL18, CASP8, CCL8, TNFAIP3, CASP1, BIRC3, CCL5	204	62	5085	3.21632	0.735765	0.0562236	12.0316
KEGG_PATHWAY	hsa04664:Fc epsilon RI signaling pathway	9	0.227733	0.0119662	PIK3CG, RAC2, LYN, PLCG2, FCER1G, INPP5D, PLA2G2D, PRKCB, LCP2	204	78	5085	2.87613	0.761305	0.0579439	12.8887
KEGG_PATHWAY	hsa04610:Complement and coagulation cascades	8	0.202429	0.019321	C1QA, C1QB, C3AR1, CFB, SERPING1, C1S, C2, C1QC	204	69	5085	2.89003	0.901893	0.0886861	20.0383
KEGG_PATHWAY	hsa04144:Endocytosis	14	0.354251	0.0314922	IL2RB, IL2RA, HLA-A, HLA-C, HLA-B, HLA-E, HLA-G, HLA-F, SMAP2, ARRB2, CCR5, CXCR4, ACAP1, IL2RG, ARAP2	204	184	5085	1.89658	0.977804	0.136236	30.7029
KEGG_PATHWAY	hsa04142:Lysosome	10	0.253036	0.0432041	TCIRG1, CD68, LAMP3, LAPTM5, GM2A, CTSC, CTSB, CTSS, CTSH, CTSW	204	117	5085	2.13047	0.994782	0.17688	39.7229

## Sheet: KKE-PATHWAY BL1 UP
Category	Term	Count	%	PValue	Genes	List Total	Pop Hits	Pop Total	Fold Enrichment	Bonferroni	Benjamini	FDR
KEGG_PATHWAY	hsa04110:Cell cycle	7	0.47043	8.70163e-05	CCNB2, PLK1, BUB1, TTK, CDC20, MYC, MCM5	32	125	5085	8.89875	0.00607289	0.00607289	0.0900179
KEGG_PATHWAY	hsa00670:One carbon pool by folate	3	0.201613	0.00409306	TYMS, MTHFD2, MTHFD1L	32	16	5085	29.7949	0.249565	0.133723	4.15583
KEGG_PATHWAY	hsa04114:Oocyte meiosis	5	0.336022	0.00415839	CCNB2, PLK1, BUB1, CDC20, PRKX	32	110	5085	7.22301	0.253003	0.0926539	4.22088
KEGG_PATHWAY	hsa04914:Progesterone-mediated oocyte maturation	4	0.268817	0.0149229	CCNB2, PLK1, BUB1, PRKX	32	86	5085	7.39099	0.650927	0.231349	14.4101
KEGG_PATHWAY	hsa00630:Glyoxylate and dicarboxylate metabolism	2	0.134409	0.08776	MTHFD2, MTHFD1L	32	15	5085	21.1875	0.998387	0.723607	61.3488

## Sheet: KEGG-PATHWAY MSL UP
Category	Term	Count	%	PValue	Genes	List Total	Pop Hits	Pop Total	Fold Enrichment	Bonferroni	Benjamini	FDR
KEGG_PATHWAY	hsa04512:ECM-receptor interaction	14	0.444162	2.40502e-08	TNXB, TNXA, COL3A1, HSPG2, ITGB5, COL5A2, COL5A1, LAMA2, VWF, LAMA4, CD36, ITGA7, COL6A3, COL6A2, COL6A1	113	84	5085	7.5	2.38097e-06	2.38097e-06	2.66436e-05
KEGG_PATHWAY	hsa04510:Focal adhesion	18	0.571066	1.39087e-06	CAV1, TNXB, TNXA, COL3A1, ITGB5, IGF1, COL5A2, COL5A1, LAMA2, VWF, LAMA4, FYN, JUN, ITGA7, COL6A3, COL6A2, COL6A1, PDGFRB, PDGFD	113	201	5085	4.02985	0.000137687	6.88458e-05	0.00154084
KEGG_PATHWAY	hsa04610:Complement and coagulation cascades	9	0.285533	0.00011783	VWF, C7, THBD, F13A1, SERPINE1, CFH, TFPI, CFD, PROS1	113	69	5085	5.86957	0.0115981	0.00388107	0.130459
KEGG_PATHWAY	hsa05200:Pathways in cancer	16	0.507614	0.00514477	IL6, FGF7, EPAS1, TGFBR2, TGFB3, RUNX1T1, SMAD3, IGF1, GLI2, MMP2, GLI3, LAMA2, FOS, LAMA4, JUN, PDGFRB	113	328	5085	2.19512	0.399893	0.119849	5.55407
KEGG_PATHWAY	hsa05410:Hypertrophic cardiomyopathy (HCM)	7	0.222081	0.01065	LAMA2, IL6, ITGA7, TGFB3, IGF1, SGCD, ITGB5	113	85	5085	3.70588	0.653547	0.191036	11.1852
KEGG_PATHWAY	hsa02010:ABC transporters	5	0.158629	0.0153824	ABCA8, ABCC9, ABCA10, ABCA9, ABCA6	113	44	5085	5.11364	0.784478	0.225689	15.7798
KEGG_PATHWAY	hsa05416:Viral myocarditis	6	0.190355	0.0194867	LAMA2, CAV1, FYN, MYH11, SGCD, ABL2	113	71	5085	3.80282	0.857474	0.242944	19.5884
KEGG_PATHWAY	hsa04010:MAPK signaling pathway	12	0.380711	0.0321174	FOS, IL1R1, FGF7, DUSP1, RASGRF2, JUN, TGFBR2, TGFB3, PDGFRB, NR4A1, NFATC2, GADD45B	113	267	5085	2.02247	0.960514	0.332339	30.3471
KEGG_PATHWAY	hsa05210:Colorectal cancer	6	0.190355	0.0369681	FOS, JUN, TGFBR2, TGFB3, SMAD3, PDGFRB	113	84	5085	3.21429	0.975988	0.339234	34.1181
KEGG_PATHWAY	hsa05020:Prion diseases	4	0.126904	0.0408608	EGR1, C7, IL6, FYN	113	35	5085	5.14286	0.98392	0.33835	37.009
KEGG_PATHWAY	hsa04670:Leukocyte transendothelial migration	7	0.222081	0.044972	PECAM1, JAM2, JAM3, CXCL12, MMP2, CDH5, THY1	113	118	5085	2.66949	0.98949	0.339086	39.9364
KEGG_PATHWAY	hsa05414:Dilated cardiomyopathy	6	0.190355	0.0513762	LAMA2, ITGA7, TGFB3, IGF1, SGCD, ITGB5	113	92	5085	2.93478	0.994601	0.352819	44.2507
KEGG_PATHWAY	hsa04920:Adipocytokine signaling pathway	5	0.158629	0.0593107	LEP, CD36, SOCS3, ACACB, ADIPOQ	113	67	5085	3.35821	0.997649	0.372256	49.2042
KEGG_PATHWAY	hsa04360:Axon guidance	7	0.222081	0.0641215	SEMA5A, NRP1, FYN, NFATC2, CXCL12, SLIT2, SLIT3	113	129	5085	2.44186	0.998585	0.374135	52.009
KEGG_PATHWAY	hsa03320:PPAR signaling pathway	5	0.158629	0.0647342	CD36, PLIN1, FABP4, AQP7, ADIPOQ	113	69	5085	3.26087	0.998674	0.357059	52.356
KEGG_PATHWAY	hsa04520:Adherens junction	5	0.158629	0.088907	PTPRB, FYN, TGFBR2, SMAD3, FER	113	77	5085	2.92208	0.999901	0.437925	64.3531

## Sheet: KEGG-PATHWAY BL2 UP
Category	Term	Count	%	PValue	Genes	List Total	Pop Hits	Pop Total	Fold Enrichment	Bonferroni	Benjamini	FDR
KEGG_PATHWAY	hsa00100:Steroid biosynthesis	2	0.414079	0.0585923	CYP51A1, DHCR24	19	17	5085	31.4861	0.941446	0.941446	43.6446

## Sheet: KKE-PATHWAY LAR UP
Category	Term	Count	%	PValue	Genes	List Total	Pop Hits	Pop Total	Fold Enrichment	Bonferroni	Benjamini	FDR
KEGG_PATHWAY	hsa00040:Pentose and glucuronate interconversions	8	0.314713	5.10061e-08	GUSB, UGT2B11, UGDH, UGT2B10, UGT2B28, UGT1A1, UGT2B7, DCXR	112	18	5085	20.1786	5.50865e-06	1.83622e-06	5.74329e-05
KEGG_PATHWAY	hsa00053:Ascorbate and aldarate metabolism	6	0.236035	2.2733e-05	UGT2B11, UGDH, UGT2B10, UGT2B28, UGT1A1, UGT2B7	112	17	5085	16.0242	0.00245218	0.000409115	0.0255944
KEGG_PATHWAY	hsa00150:Androgen and estrogen metabolism	10	0.393391	6.06335e-08	HSD17B2, SRD5A3, UGT2B11, SULT2B1, SRD5A1, UGT2B10, SULT1E1, UGT2B28, UGT1A1, UGT2B7	112	37	5085	12.2708	6.5484e-06	1.6371e-06	6.82733e-05
KEGG_PATHWAY	hsa00140:Steroid hormone biosynthesis	11	0.43273	3.44795e-08	AKR1C3, HSD17B2, SRD5A3, UGT2B11, SULT2B1, SRD5A1, UGT2B10, SULT1E1, UGT2B28, UGT1A1, UGT2B7	112	46	5085	10.8569	3.72378e-06	1.86189e-06	3.8824e-05
KEGG_PATHWAY	hsa00860:Porphyrin and chlorophyll metabolism	7	0.275374	6.47309e-05	GUSB, BLVRB, UGT2B11, UGT2B10, UGT2B28, UGT1A1, UGT2B7	112	33	5085	9.63068	0.00696679	0.000873514	0.0728629
KEGG_PATHWAY	hsa00982:Drug metabolism	13	0.511408	5.56502e-09	FMO4, FMO5, GSTM3, CYP2B6, MAOA, FMO3, UGT2B11, ADH1C, ALDH3B2, UGT2B10, UGT2B28, UGT1A1, UGT2B7	112	62	5085	9.51973	6.01022e-07	6.01022e-07	6.26622e-06
KEGG_PATHWAY	hsa00500:Starch and sucrose metabolism	8	0.314713	2.80513e-05	GUSB, ENPP3, UGT2B11, UGDH, UGT2B10, UGT2B28, UGT1A1, UGT2B7	112	42	5085	8.64796	0.003025	0.000432704	0.0315813
KEGG_PATHWAY	hsa00980:Metabolism of xenobiotics by cytochrome P450	10	0.393391	4.73686e-06	AKR1C3, GSTM3, CYP2B6, UGT2B11, ADH1C, ALDH3B2, UGT2B10, UGT2B28, UGT1A1, UGT2B7	112	60	5085	7.56696	0.000511451	0.000102311	0.00533358
KEGG_PATHWAY	hsa00983:Drug metabolism	7	0.275374	0.000298357	GUSB, NAT2, UGT2B11, UGT2B10, UGT2B28, UGT1A1, UGT2B7	112	43	5085	7.39099	0.0317136	0.00357441	0.335436
KEGG_PATHWAY	hsa00830:Retinol metabolism	7	0.275374	0.00104036	CYP2B6, UGT2B11, ADH1C, UGT2B10, UGT2B28, UGT1A1, UGT2B7	112	54	5085	5.88542	0.106329	0.0111788	1.16521
KEGG_PATHWAY	hsa00350:Tyrosine metabolism	6	0.236035	0.00249548	MAOA, ADH1C, HGD, ALDH3B2, FAH, HPD	112	44	5085	6.19115	0.236505	0.0242333	2.77422
KEGG_PATHWAY	hsa00480:Glutathione metabolism	6	0.236035	0.00438964	GSR, GSTM3, G6PD, GGCT, IDH1, GGT1	112	50	5085	5.44821	0.378192	0.0388201	4.83293
KEGG_PATHWAY	hsa00590:Arachidonic acid metabolism	6	0.236035	0.00713735	AKR1C3, CYP2J2, CYP2B6, ALOX15B, GGT1, CBR3	112	56	5085	4.86448	0.53865	0.0577716	7.74879
KEGG_PATHWAY	hsa03320:PPAR signaling pathway	6	0.236035	0.0168059	ACSL1, HMGCS2, SCD, ACSL3, DBI, SCP2	112	69	5085	3.94798	0.839661	0.122561	17.3738
KEGG_PATHWAY	hsa00650:Butanoate metabolism	4	0.157356	0.0370999	ACSM3, AKR1B15, HMGCS2, AKR1B10, AACS	112	34	5085	5.34139	0.983143	0.238298	34.6682
KEGG_PATHWAY	hsa02010:ABC transporters	4	0.157356	0.0703284	ABCC11, ABCC12, ABCC2, ABCA12	112	44	5085	4.12744	0.99962	0.388742	56.0063
KEGG_PATHWAY	hsa00360:Phenylalanine metabolism	3	0.118017	0.0821865	MAOA, ALDH3B2, HPD	112	22	5085	6.19115	0.999905	0.420063	61.9272

## Sheet: KEGG-PATHWAY M UP
Category	Term	Count	%	PValue	Genes	List Total	Pop Hits	Pop Total	Fold Enrichment	Bonferroni	Benjamini	FDR
KEGG_PATHWAY	hsa04310:Wnt signaling pathway	9	0.667161	4.25908e-05	PRKCA, CCND1, PLCB4, SFRP1, LRP6, TCF7L2, FZD7, CTNNB1, LRP5	46	151	5085	6.58868	0.00314682	0.00314682	0.0445695
KEGG_PATHWAY	hsa04916:Melanogenesis	7	0.518903	0.000206134	PRKCA, PLCB4, CREB3L2, KIT, TCF7L2, FZD7, CTNNB1	46	99	5085	7.81621	0.0151397	0.00759871	0.215543
KEGG_PATHWAY	hsa05214:Glioma	5	0.370645	0.0021795	PRKCA, IGF1R, CCND1, CDK6, SHC4	46	63	5085	8.77329	0.149098	0.0523969	2.25782
KEGG_PATHWAY	hsa05210:Colorectal cancer	5	0.370645	0.00616951	IGF1R, CCND1, TCF7L2, FZD7, CTNNB1	46	84	5085	6.57997	0.367426	0.108179	6.27211
KEGG_PATHWAY	hsa05215:Prostate cancer	5	0.370645	0.00756089	IGF1R, CCND1, CREB3L2, TCF7L2, CTNNB1	46	89	5085	6.21031	0.429722	0.106247	7.63648
KEGG_PATHWAY	hsa04730:Long-term depression	4	0.296516	0.0226042	PRKCA, IGF1R, PLCB4, ITPR2	46	69	5085	6.40832	0.815832	0.245715	21.2827
KEGG_PATHWAY	hsa05200:Pathways in cancer	8	0.593032	0.0236909	PRKCA, IGF1R, CCND1, CDK6, KIT, TCF7L2, FZD7, CTNNB1	46	328	5085	2.69618	0.830385	0.22389	22.1938
KEGG_PATHWAY	hsa05216:Thyroid cancer	3	0.222387	0.0267221	CCND1, TCF7L2, CTNNB1	46	29	5085	11.4355	0.865251	0.221622	24.6855
KEGG_PATHWAY	hsa04070:Phosphatidylinositol signaling system	4	0.296516	0.0271274	PRKCA, PIK3C2G, PLCB4, ITPR2	46	74	5085	5.97532	0.86934	0.202385	25.0131
KEGG_PATHWAY	hsa05412:Arrhythmogenic right ventricular cardiomyopathy (ARVC)	4	0.296516	0.0290629	DMD, DSP, TCF7L2, CTNNB1	46	76	5085	5.81808	0.887244	0.196078	26.5599
KEGG_PATHWAY	hsa04510:Focal adhesion	6	0.444774	0.0310978	PRKCA, IGF1R, CCND1, DOCK1, CTNNB1, SHC4	46	201	5085	3.29981	0.903458	0.19146	28.1551
KEGG_PATHWAY	hsa04330:Notch signaling pathway	3	0.222387	0.0643988	NOTCH3, MAML2, JAG1	46	47	5085	7.05597	0.992744	0.336675	50.1786
KEGG_PATHWAY	hsa04020:Calcium signaling pathway	5	0.370645	0.0688214	PRKCA, PLCB4, CHRM3, ERBB3, ITPR2	46	176	5085	3.14044	0.99489	0.333614	52.5891
KEGG_PATHWAY	hsa04270:Vascular smooth muscle contraction	4	0.296516	0.0757862	PRKCA, PLCB4, CALD1, ITPR2	46	112	5085	3.94798	0.997068	0.3407	56.1721
KEGG_PATHWAY	hsa05213:Endometrial cancer	3	0.222387	0.0768521	CCND1, TCF7L2, CTNNB1	46	52	5085	6.37751	0.997308	0.325982	56.6983
KEGG_PATHWAY	hsa05223:Non-small cell lung cancer	3	0.222387	0.0820327	PRKCA, CCND1, CDK6	46	54	5085	6.1413	0.998225	0.326906	59.1752
KEGG_PATHWAY	hsa05217:Basal cell carcinoma	3	0.222387	0.084663	TCF7L2, FZD7, CTNNB1	46	55	5085	6.02964	0.998565	0.3196	60.3831
KEGG_PATHWAY	hsa05221:Acute myeloid leukemia	3	0.222387	0.0927062	CCND1, KIT, TCF7L2	46	58	5085	5.71777	0.999253	0.329657	63.8789

## Sheet: BL1 Gene Ontology UP
Category	Term	Count	%	PValue	Genes	List Total	Pop Hits	Pop Total	Fold Enrichment	Bonferroni	Benjamini	FDR
GOTERM_BP_FAT	GO:0007049~cell cycle	23	1.5457	5.10468e-07	KIF23, KIFC1, XRCC2, PRC1, NEK2, CENPF, TTK, CDC20, ANLN, AURKB, RCC1, RACGAP1, CDCA8, CCNB2, SEH1L, PLK1, FANCI, FANCD2, BUB1, PES1, MYC, ASPM, TRIP13	116	776	13528	3.45654	0.000512889	5.70007e-05	0.000807035
GOTERM_BP_FAT	GO:0022402~cell cycle process	22	1.47849	1.0072e-08	KIF23, KIFC1, XRCC2, PRC1, NEK2, CENPF, TTK, CDC20, ANLN, AURKB, RCC1, RACGAP1, CDCA8, CCNB2, SEH1L, PLK1, FANCD2, BUB1, PES1, MYC, ASPM, TRIP13	116	565	13528	4.54098	1.01223e-05	1.44604e-06	1.59235e-05
GOTERM_BP_FAT	GO:0051301~cell division	20	1.34409	5.60154e-12	KIF23, KIFC1, PRC1, NEK2, CENPF, AHCTF1, CDC20, ANLN, AURKB, RCC1, RACGAP1, MCM5, NOTCH1, CDCA8, CCNB2, SEH1L, PLK1, BUB1, CDCA7L, ASPM	116	295	13528	7.90649	5.62953e-09	5.62953e-09	8.85586e-09
GOTERM_BP_FAT	GO:0000279~M phase	20	1.34409	3.74928e-11	KIF23, KIFC1, XRCC2, PRC1, NEK2, CENPF, TTK, CDC20, ANLN, AURKB, RCC1, CDCA8, CCNB2, SEH1L, PLK1, FANCD2, BUB1, PES1, ASPM, TRIP13	116	329	13528	7.0894	3.76802e-08	1.88401e-08	5.92752e-08
GOTERM_BP_FAT	GO:0022403~cell cycle phase	20	1.34409	1.83467e-09	KIF23, KIFC1, XRCC2, PRC1, NEK2, CENPF, TTK, CDC20, ANLN, AURKB, RCC1, CDCA8, CCNB2, SEH1L, PLK1, FANCD2, BUB1, PES1, ASPM, TRIP13	116	414	13528	5.63385	1.84384e-06	6.14615e-07	2.90057e-06
GOTERM_BP_FAT	GO:0000278~mitotic cell cycle	17	1.14247	9.0357e-08	KIF23, KIFC1, PRC1, NEK2, CENPF, TTK, CDC20, ANLN, AURKB, RCC1, CDCA8, CCNB2, PLK1, SEH1L, BUB1, PES1, ASPM	116	370	13528	5.35825	9.08046e-05	1.1351e-05	0.000142852
GOTERM_BP_FAT	GO:0000280~nuclear division	15	1.00806	5.00011e-09	KIF23, KIFC1, NEK2, CENPF, CDC20, ANLN, AURKB, RCC1, CDCA8, CCNB2, PLK1, SEH1L, BUB1, PES1, ASPM	116	220	13528	7.95141	5.0251e-06	1.25628e-06	7.90505e-06
GOTERM_BP_FAT	GO:0007067~mitosis	15	1.00806	5.00011e-09	KIF23, KIFC1, NEK2, CENPF, CDC20, ANLN, AURKB, RCC1, CDCA8, CCNB2, PLK1, SEH1L, BUB1, PES1, ASPM	116	220	13528	7.95141	5.0251e-06	1.25628e-06	7.90505e-06
GOTERM_BP_FAT	GO:0000087~M phase of mitotic cell cycle	15	1.00806	6.3042e-09	KIF23, KIFC1, NEK2, CENPF, CDC20, ANLN, AURKB, RCC1, CDCA8, CCNB2, PLK1, SEH1L, BUB1, PES1, ASPM	116	224	13528	7.80942	6.3357e-06	1.26714e-06	9.96679e-06
GOTERM_BP_FAT	GO:0048285~organelle fission	15	1.00806	8.3667e-09	KIF23, KIFC1, NEK2, CENPF, CDC20, ANLN, AURKB, RCC1, CDCA8, CCNB2, PLK1, SEH1L, BUB1, PES1, ASPM	116	229	13528	7.63891	8.4085e-06	1.40142e-06	1.32276e-05
GOTERM_BP_FAT	GO:0051276~chromosome organization	12	0.806452	0.00278086	KIFC1, CDCA8, HIST1H2BN, NEK2, FANCD2, SEH1L, EZH2, CENPF, SOX6, HMGA1, TOP2A, TCF7L1	116	485	13528	2.88546	0.939108	0.160472	4.30708
GOTERM_BP_FAT	GO:0006259~DNA metabolic process	12	0.806452	0.00383854	TYMS, XRCC2, FANCD2, FANCI, WRNIP1, CENPF, MCM10, HMGA1, TOP2A, MYC, MCM5, TRIP13	116	506	13528	2.76571	0.97904	0.184072	5.89915
GOTERM_BP_FAT	GO:0008283~cell proliferation	11	0.739247	0.0039918	STIL, PLK1, HDGF, BUB1, TRIM27, CENPF, PES1, RACGAP1, FURIN, MYC, ASPM	116	436	13528	2.94227	0.982043	0.182079	6.12779
GOTERM_BP_FAT	GO:0051726~regulation of cell cycle	9	0.604839	0.00724771	GTPBP4, NEK2, BUB1, CENPF, TTK, ANLN, PES1, RCC1, MYC	116	331	13528	3.17096	0.999332	0.262584	10.8635
GOTERM_BP_FAT	GO:0007010~cytoskeleton organization	8	0.537634	0.0781807	KIF23, PRC1, NEK2, SEH1L, TTK, ANLN, RCC1, RACGAP1	116	436	13528	2.13983	1	0.798945	72.3905
GOTERM_BP_FAT	GO:0007346~regulation of mitotic cell cycle	7	0.47043	0.00187653	NEK2, BUB1, CENPF, TTK, ANLN, RCC1, MYC	116	152	13528	5.37069	0.848578	0.118249	2.92588
GOTERM_BP_FAT	GO:0006260~DNA replication	7	0.47043	0.00563713	TYMS, WRNIP1, CENPF, MCM10, HMGA1, TOP2A, MCM5	116	190	13528	4.29655	0.996591	0.227592	8.54963
GOTERM_BP_FAT	GO:0007017~microtubule-based process	7	0.47043	0.0209246	KIF23, KIFC1, PRC1, NEK2, SEH1L, TTK, RCC1	116	253	13528	3.22666	1	0.485282	28.4177
GOTERM_BP_FAT	GO:0006281~DNA repair	7	0.47043	0.0342104	TYMS, XRCC2, FANCD2, FANCI, WRNIP1, TOP2A, TRIP13	116	284	13528	2.87445	1	0.642607	42.3238
GOTERM_BP_FAT	GO:0034621~cellular macromolecular complex subunit organization	7	0.47043	0.0838829	HIST1H2BN, SEH1L, NUP205, CENPF, AHCTF1, ANLN, HMGA1	116	357	13528	2.28668	1	0.810109	74.9704
GOTERM_BP_FAT	GO:0006974~response to DNA damage stimulus	7	0.47043	0.0983489	TYMS, XRCC2, FANCD2, FANCI, WRNIP1, TOP2A, TRIP13	116	373	13528	2.18859	1	0.83884	80.5388
GOTERM_BP_FAT	GO:0000910~cytokinesis	6	0.403226	2.38781e-05	PRC1, PLK1, AHCTF1, ANLN, AURKB, RACGAP1	116	41	13528	17.0664	0.0237121	0.0023969	0.037744
GOTERM_BP_FAT	GO:0007059~chromosome segregation	6	0.403226	0.000623254	KIFC1, NEK2, SEH1L, CENPF, TOP2A, SRPK1	116	81	13528	8.63857	0.465576	0.0508741	0.980814
GOTERM_BP_FAT	GO:0010564~regulation of cell cycle process	6	0.403226	0.0028618	NEK2, BUB1, CENPF, TTK, ANLN, RCC1	116	114	13528	6.13793	0.943878	0.15585	4.42981
GOTERM_BP_FAT	GO:0000226~microtubule cytoskeleton organization	6	0.403226	0.00835317	KIF23, PRC1, NEK2, SEH1L, TTK, RCC1	116	147	13528	4.76003	0.999782	0.286239	12.4199
GOTERM_BP_FAT	GO:0033043~regulation of organelle organization	6	0.403226	0.0377095	NEK2, BUB1, CENPF, TTK, RCC1, MYC	116	217	13528	3.22454	1	0.658048	45.5403
GOTERM_BP_FAT	GO:0006997~nucleus organization	5	0.336022	0.000979654	SEH1L, AHCTF1, PES1, TOP2A, MYC	116	52	13528	11.2135	0.626574	0.0729724	1.53762
GOTERM_BP_FAT	GO:0007088~regulation of mitosis	5	0.336022	0.0012949	NEK2, BUB1, CENPF, TTK, RCC1	116	56	13528	10.4126	0.728073	0.0888209	2.0277
GOTERM_BP_FAT	GO:0051783~regulation of nuclear division	5	0.336022	0.0012949	NEK2, BUB1, CENPF, TTK, RCC1	116	56	13528	10.4126	0.728073	0.0888209	2.0277
GOTERM_BP_FAT	GO:0007126~meiosis	5	0.336022	0.00970222	XRCC2, NEK2, FANCD2, PLK1, TRIP13	116	98	13528	5.95004	0.999944	0.313987	14.2847
GOTERM_BP_FAT	GO:0051327~M phase of meiotic cell cycle	5	0.336022	0.00970222	XRCC2, NEK2, FANCD2, PLK1, TRIP13	116	98	13528	5.95004	0.999944	0.313987	14.2847
GOTERM_BP_FAT	GO:0051321~meiotic cell cycle	5	0.336022	0.0103972	XRCC2, NEK2, FANCD2, PLK1, TRIP13	116	100	13528	5.83103	0.999973	0.312807	15.2308
GOTERM_BP_FAT	GO:0006913~nucleocytoplasmic transport	5	0.336022	0.0440138	XPO5, SMG5, NUP205, MLXIP, NUP155	116	156	13528	3.73784	1	0.668238	50.9154
GOTERM_BP_FAT	GO:0051169~nuclear transport	5	0.336022	0.0457542	XPO5, SMG5, NUP205, MLXIP, NUP155	116	158	13528	3.69053	1	0.673939	52.3093
GOTERM_BP_FAT	GO:0007052~mitotic spindle organization	4	0.268817	0.000252746	KIF23, PRC1, TTK, RCC1	116	15	13528	31.0989	0.224341	0.0228301	0.398838
GOTERM_BP_FAT	GO:0007051~spindle organization	4	0.268817	0.00655054	KIF23, PRC1, TTK, RCC1	116	45	13528	10.3663	0.998646	0.249617	9.86874
GOTERM_BP_FAT	GO:0051028~mRNA transport	4	0.268817	0.0379008	SEH1L, SMG5, NUP205, NUP155	116	87	13528	5.36187	1	0.649881	45.7112
GOTERM_BP_FAT	GO:0051640~organelle localization	4	0.268817	0.0435719	AP1M2, SEH1L, CENPF, ASPM	116	92	13528	5.07046	1	0.673495	50.5555
GOTERM_BP_FAT	GO:0050658~RNA transport	4	0.268817	0.0496425	SEH1L, SMG5, NUP205, NUP155	116	97	13528	4.8091	1	0.69579	55.2906
GOTERM_BP_FAT	GO:0050657~nucleic acid transport	4	0.268817	0.0496425	SEH1L, SMG5, NUP205, NUP155	116	97	13528	4.8091	1	0.69579	55.2906
GOTERM_BP_FAT	GO:0051236~establishment of RNA localization	4	0.268817	0.0496425	SEH1L, SMG5, NUP205, NUP155	116	97	13528	4.8091	1	0.69579	55.2906
GOTERM_BP_FAT	GO:0006403~RNA localization	4	0.268817	0.0534728	SEH1L, SMG5, NUP205, NUP155	116	100	13528	4.66483	1	0.706929	58.056
GOTERM_BP_FAT	GO:0015931~nucleobase, nucleoside, nucleotide and nucleic acid transport	4	0.268817	0.0716386	SEH1L, SMG5, NUP205, NUP155	116	113	13528	4.12817	1	0.7891	69.1244
GOTERM_BP_FAT	GO:0042254~ribosome biogenesis	4	0.268817	0.0856267	GTPBP4, NPM3, HEATR1, PES1	116	122	13528	3.82363	1	0.810998	75.7131
GOTERM_BP_FAT	GO:0007094~mitotic cell cycle spindle assembly checkpoint	3	0.201613	0.00374763	BUB1, CENPF, TTK	116	11	13528	31.8056	0.977027	0.18912	5.76329
GOTERM_BP_FAT	GO:0045841~negative regulation of mitotic metaphase/anaphase transition	3	0.201613	0.00374763	BUB1, CENPF, TTK	116	11	13528	31.8056	0.977027	0.18912	5.76329
GOTERM_BP_FAT	GO:0051784~negative regulation of nuclear division	3	0.201613	0.00447226	BUB1, CENPF, TTK	116	12	13528	29.1552	0.988943	0.193063	6.84113
GOTERM_BP_FAT	GO:0045839~negative regulation of mitosis	3	0.201613	0.00447226	BUB1, CENPF, TTK	116	12	13528	29.1552	0.988943	0.193063	6.84113
GOTERM_BP_FAT	GO:0031577~spindle checkpoint	3	0.201613	0.00447226	BUB1, CENPF, TTK	116	12	13528	29.1552	0.988943	0.193063	6.84113
GOTERM_BP_FAT	GO:0009303~rRNA transcription	3	0.201613	0.0100286	POLR1E, NPM3, GTF3C5	116	18	13528	19.4368	0.99996	0.312828	14.7302
GOTERM_BP_FAT	GO:0030071~regulation of mitotic metaphase/anaphase transition	3	0.201613	0.0148105	BUB1, CENPF, TTK	116	22	13528	15.9028	1	0.403752	21.0141
GOTERM_BP_FAT	GO:0010948~negative regulation of cell cycle process	3	0.201613	0.0189191	BUB1, CENPF, TTK	116	25	13528	13.9945	1	0.461637	26.0642
GOTERM_BP_FAT	GO:0000070~mitotic sister chromatid segregation	3	0.201613	0.0374052	KIFC1, NEK2, SEH1L	116	36	13528	9.71839	1	0.665349	45.2674
GOTERM_BP_FAT	GO:0000819~sister chromatid segregation	3	0.201613	0.0393274	KIFC1, NEK2, SEH1L	116	37	13528	9.45573	1	0.653929	46.97
GOTERM_BP_FAT	GO:0007093~mitotic cell cycle checkpoint	3	0.201613	0.051608	BUB1, CENPF, TTK	116	43	13528	8.13633	1	0.701886	56.7303
GOTERM_BP_FAT	GO:0042398~cellular amino acid derivative biosynthetic process	3	0.201613	0.0770562	PADI2, AMD1, SMS	116	54	13528	6.47893	1	0.800463	71.8532
GOTERM_BP_FAT	GO:0000022~mitotic spindle elongation	2	0.134409	0.0169301	KIF23, PRC1	116	2	13528	116.621	1	0.435613	23.6585
GOTERM_BP_FAT	GO:0051231~spindle elongation	2	0.134409	0.0169301	KIF23, PRC1	116	2	13528	116.621	1	0.435613	23.6585
GOTERM_BP_FAT	GO:0006597~spermine biosynthetic process	2	0.134409	0.0169301	AMD1, SMS	116	2	13528	116.621	1	0.435613	23.6585
GOTERM_BP_FAT	GO:0008215~spermine metabolic process	2	0.134409	0.0252883	AMD1, SMS	116	3	13528	77.7471	1	0.541617	33.2986
GOTERM_BP_FAT	GO:0006999~nuclear pore organization	2	0.134409	0.041794	SEH1L, AHCTF1	116	5	13528	46.6483	1	0.66718	49.0822
GOTERM_BP_FAT	GO:0000089~mitotic metaphase	2	0.134409	0.041794	CDCA8, PES1	116	5	13528	46.6483	1	0.66718	49.0822
GOTERM_BP_FAT	GO:0046653~tetrahydrofolate metabolic process	2	0.134409	0.0580225	MTHFD2, MTHFD1L	116	7	13528	33.3202	1	0.729079	61.1325
GOTERM_BP_FAT	GO:0048103~somatic stem cell division	2	0.134409	0.0580225	NOTCH1, ASPM	116	7	13528	33.3202	1	0.729079	61.1325
GOTERM_BP_FAT	GO:0051323~metaphase	2	0.134409	0.0580225	CDCA8, PES1	116	7	13528	33.3202	1	0.729079	61.1325
GOTERM_BP_FAT	GO:0006596~polyamine biosynthetic process	2	0.134409	0.0660343	AMD1, SMS	116	8	13528	29.1552	1	0.767947	66.0422
GOTERM_BP_FAT	GO:0033205~cytokinesis during cell cycle	2	0.134409	0.0739785	PLK1, RACGAP1	116	9	13528	25.9157	1	0.793276	70.3321
GOTERM_BP_FAT	GO:0017145~stem cell division	2	0.134409	0.0739785	NOTCH1, ASPM	116	9	13528	25.9157	1	0.793276	70.3321
GOTERM_BP_FAT	GO:0009396~folic acid and derivative biosynthetic process	2	0.134409	0.0818558	MTHFD2, MTHFD1L	116	10	13528	23.3241	1	0.808053	74.0803
GOTERM_BP_FAT	GO:0051310~metaphase plate congression	2	0.134409	0.0896666	SEH1L, CENPF	116	11	13528	21.2038	1	0.820328	77.3551
GOTERM_BP_FAT	GO:0006595~polyamine metabolic process	2	0.134409	0.0896666	AMD1, SMS	116	11	13528	21.2038	1	0.820328	77.3551
GOTERM_BP_FAT	GO:0046688~response to copper ion	2	0.134409	0.0974115	TFRC, MT1H	116	12	13528	19.4368	1	0.841072	80.2164
GOTERM_BP_FAT	GO:0007143~female meiosis	2	0.134409	0.0974115	PLK1, TRIP13	116	12	13528	19.4368	1	0.841072	80.2164

## Sheet: BL2 Gene Ontology UP
Category	Term	Count	%	PValue	Genes	List Total	Pop Hits	Pop Total	Fold Enrichment	Bonferroni	Benjamini	FDR
GOTERM_BP_FAT	GO:0007242~intracellular signaling cascade	9	1.86335	0.0246459	EGFR, TNIK, RASEF, P2RY2, GNA12, TP63, PHLDB2, DHCR24, NRIP1	40	1256	13528	2.42341	1	0.748249	30.8734
GOTERM_BP_FAT	GO:0042981~regulation of apoptosis	7	1.44928	0.0263275	EGFR, COL18A1, CASP14, HSPB1, TP63, DHCR24, HIP1	40	804	13528	2.94453	1	0.712868	32.6159
GOTERM_BP_FAT	GO:0043067~regulation of programmed cell death	7	1.44928	0.0274764	EGFR, COL18A1, CASP14, HSPB1, TP63, DHCR24, HIP1	40	812	13528	2.91552	1	0.701791	33.7829
GOTERM_BP_FAT	GO:0010941~regulation of cell death	7	1.44928	0.0279159	EGFR, COL18A1, CASP14, HSPB1, TP63, DHCR24, HIP1	40	815	13528	2.90479	1	0.682608	34.2242
GOTERM_BP_FAT	GO:0055114~oxidation reduction	6	1.24224	0.035365	STEAP4, PTGR1, CYP51A1, CYP4Z1, CBR3, DHCR24	40	639	13528	3.17559	1	0.703641	41.3004
GOTERM_BP_FAT	GO:0051336~regulation of hydrolase activity	5	1.0352	0.0156676	EGFR, P2RY2, ASAP3, DHCR24, HIP1	40	337	13528	5.0178	0.999932	0.798148	20.8364
GOTERM_BP_FAT	GO:0016044~membrane organization	5	1.0352	0.0234414	EGFR, LDLR, COL5A1, DHCR24, HIP1	40	381	13528	4.43832	0.999999	0.763595	29.5994
GOTERM_BP_FAT	GO:0008203~cholesterol metabolic process	4	0.828157	0.00233018	LDLR, CYP51A1, HMGCS1, DHCR24	40	92	13528	14.7043	0.757899	0.757899	3.39286
GOTERM_BP_FAT	GO:0016125~sterol metabolic process	4	0.828157	0.00303753	LDLR, CYP51A1, HMGCS1, DHCR24	40	101	13528	13.3941	0.842704	0.460192	4.40137
GOTERM_BP_FAT	GO:0008544~epidermis development	4	0.828157	0.0158009	CASP14, TP63, COL5A1, DHCR24	40	184	13528	7.35217	0.999938	0.749271	20.9949
GOTERM_BP_FAT	GO:0007398~ectoderm development	4	0.828157	0.0194318	CASP14, TP63, COL5A1, DHCR24	40	199	13528	6.79799	0.999993	0.774932	25.1993
GOTERM_BP_FAT	GO:0008202~steroid metabolic process	4	0.828157	0.020209	LDLR, CYP51A1, HMGCS1, DHCR24	40	202	13528	6.69703	0.999996	0.748224	26.0718
GOTERM_BP_FAT	GO:0001568~blood vessel development	4	0.828157	0.0332282	COL18A1, EPAS1, SEMA3C, COL5A1	40	245	13528	5.52163	1	0.723108	39.3469
GOTERM_BP_FAT	GO:0001944~vasculature development	4	0.828157	0.0353232	COL18A1, EPAS1, SEMA3C, COL5A1	40	251	13528	5.38964	1	0.723675	41.2628
GOTERM_BP_FAT	GO:0043066~negative regulation of apoptosis	4	0.828157	0.0813858	EGFR, HSPB1, TP63, DHCR24	40	354	13528	3.82147	1	0.883577	71.5215
GOTERM_BP_FAT	GO:0043069~negative regulation of programmed cell death	4	0.828157	0.0840764	EGFR, HSPB1, TP63, DHCR24	40	359	13528	3.76825	1	0.881855	72.731
GOTERM_BP_FAT	GO:0060548~negative regulation of cell death	4	0.828157	0.0846192	EGFR, HSPB1, TP63, DHCR24	40	360	13528	3.75778	1	0.873505	72.9691
GOTERM_BP_FAT	GO:0006695~cholesterol biosynthetic process	3	0.621118	0.00251947	CYP51A1, HMGCS1, DHCR24	40	26	13528	39.0231	0.784279	0.535543	3.66372
GOTERM_BP_FAT	GO:0043588~skin development	3	0.621118	0.00313029	TP63, COL5A1, DHCR24	40	29	13528	34.9862	0.851356	0.379078	4.53289
GOTERM_BP_FAT	GO:0016126~sterol biosynthetic process	3	0.621118	0.00453778	CYP51A1, HMGCS1, DHCR24	40	35	13528	28.9886	0.93704	0.424807	6.50795
GOTERM_BP_FAT	GO:0006694~steroid biosynthetic process	3	0.621118	0.024875	CYP51A1, HMGCS1, DHCR24	40	85	13528	11.9365	1	0.720924	31.1132
GOTERM_BP_FAT	GO:0045137~development of primary sexual characteristics	3	0.621118	0.0517089	TP63, DHCR24, NRIP1	40	127	13528	7.98898	1	0.817134	54.4143
GOTERM_BP_FAT	GO:0007548~sex differentiation	3	0.621118	0.0701306	TP63, DHCR24, NRIP1	40	151	13528	6.71921	1	0.86594	65.8987
GOTERM_BP_FAT	GO:0006979~response to oxidative stress	3	0.621118	0.0808832	EGFR, EPAS1, DHCR24	40	164	13528	6.18659	1	0.892425	71.2901
GOTERM_BP_FAT	GO:0051345~positive regulation of hydrolase activity	3	0.621118	0.0938816	EGFR, P2RY2, HIP1	40	179	13528	5.66816	1	0.89139	76.7454
GOTERM_BP_FAT	GO:0002064~epithelial cell development	2	0.414079	0.0588695	COL18A1, TP63	40	21	13528	32.2095	1	0.841891	59.2505
GOTERM_BP_FAT	GO:0048806~genitalia development	2	0.414079	0.0642967	TP63, DHCR24	40	23	13528	29.4087	1	0.85399	62.5924
GOTERM_BP_FAT	GO:0001974~blood vessel remodeling	2	0.414079	0.0642967	EPAS1, SEMA3C	40	23	13528	29.4087	1	0.85399	62.5924

## Sheet: IM Gene Ontology UP
Category	Term	Count	%	PValue	Genes	List Total	Pop Hits	Pop Total	Fold Enrichment	Bonferroni	Benjamini	FDR
GOTERM_BP_FAT	GO:0006955~immune response	153	3.87146	5.93397e-102	IL18, TNFSF14, APOBEC3G, TLR6, CXCL11, TLR7, C1QC, B2M, TAPBP, CXCL10, IFNG, MS4A1, ERAP1, FAS, PAG1, CIITA, HLA-H, POU2AF1, GBP5, HLA-J, BST2, HLA-L, HLA-A, HLA-C, SERPING1, HLA-B, HLA-E, HLA-DQA2, HLA-G, PDCD1LG2, TRAT1, HLA-DQA1, HLA-F, C1QA, IGSF6, C1QB, CCR5, CST7, IGHD, LILRB4, CCR2, IGKV4-1, HLA-DPA1, GBP4, GBP3, GBP2, GBP1, HLA-DRA, ITGAL, CCL3, IFIH1, CCL2, LST1, HLA-DRB1, CLU, OAS3, CCL…	367	690	13528	8.17353	1.25978e-98	1.25978e-98	1.02735e-98
GOTERM_BP_FAT	GO:0006952~defense response	89	2.25202	4.32867e-40	AIF1, APOBEC3G, CXCL11, TLR6, C1QC, TLR7, CXCL10, TAPBP, CD48, TRAC, CXCR4, HIST1H2BI, AOAH, IFNG, HCP5, LTF, MX1, MX2, CIITA, SP100, LYN, LY96, LYZ, SERPING1, HLA-C, HLA-B, SP140, TRAT1, HLA-G, CD163, C1QA, CD84, C1QB, CCR5, CCR2, PLA2G7, MNDA, PLA2G2D, HLA-DRA, C3AR1, ITGAL, PRF1, IFIH1, CCL3, CCL2, CCR1, CLU, CXCL9, NCF1C, RSAD2, CCL8, IL32, ITGB2, C1S, PTPRCAP, CCL5, CCL4, CD74, TNFRSF1B, IL2…	367	615	13528	5.33436	9.18977e-37	4.59488e-37	7.49423e-37
GOTERM_BP_FAT	GO:0007166~cell surface receptor linked signal transduction	70	1.77126	0.00337284	CD8A, PTPN22, CXCL11, CXCL10, CD47, APOE, CXCR4, IFNG, KLRB1, PTPRJ, PIK3CG, GPR174, CD3G, CD3D, LYN, CD3E, LY96, STK4, IGSF6, CCR5, ARRB2, LAX1, CCR2, LCP2, C3AR1, GPR183, ITGAL, CCL3, CCL2, IFITM1, CCR1, CXCL9, GPR65, PML, ITGB2, FPR3, IL7R, CCL5, ITGAM, TNFRSF1B, ITGAX, PTK2B, CD2, CLEC2D, TGM2, FCER1G, CD4, CD27, TXNIP, PTPN6, PTPRC, TCF7, IL2RA, PLEK, CCL19, EVL, ITGA4, STAT1, BIRC3, P2RY13,…	367	1856	13528	1.39023	0.999233	0.0403841	5.6815
GOTERM_BP_FAT	GO:0009611~response to wounding	53	1.34109	4.38078e-16	AIF1, TLR6, CXCL11, TLR7, C1QC, CXCL10, CXCR4, AOAH, CIITA, LYN, LY96, LYZ, SERPING1, CD163, C1QA, C1QB, CCR5, CCR2, PLA2G7, CTSB, PLA2G2D, C3AR1, ITGAL, CCL3, CCL2, CCR1, CLU, CXCL9, CCL8, ITGB2, C1S, CCL5, CCL4, TNFRSF1B, IL23A, C2, LY75, PTPN6, IL2RA, PLEK, CFB, CCL19, IDO1, CD180, SOD2, PLSCR1, APOL3, CYBA, CYBB, CXCL13, JAK2, ALOX5, CLEC7A	367	530	13528	3.6861	9.42801e-13	5.55112e-14	7.66054e-13
GOTERM_BP_FAT	GO:0043067~regulation of programmed cell death	52	1.31579	1.41734e-08	PREX1, TNFSF14, CASP4, APOE, CASP8, IFNG, FAS, CASP1, MX1, LTB, PIK3CG, CD3G, CD3E, BCL2A1, IFI16, PIM2, STK4, SERPINB9, CD38, TNFSF13B, CARD16, TXNDC5, SEMA4D, CTSB, TNFAIP3, IFIH1, CCL2, CLU, PML, STK17B, CD74, TGM2, CD2, INPP5D, CD27, RUNX3, TXNIP, CFLAR, PTPRC, IL2RB, HERPUD1, IL2RA, GIMAP5, SLAMF7, IDO1, BIRC3, STAT1, SOD2, TNFSF10, PLCG2, JAK2, IFI6	367	812	13528	2.36056	3.00897e-05	6.40216e-07	2.45384e-05
GOTERM_BP_FAT	GO:0010941~regulation of cell death	52	1.31579	1.58992e-08	PREX1, TNFSF14, CASP4, APOE, CASP8, IFNG, FAS, CASP1, MX1, LTB, PIK3CG, CD3G, CD3E, BCL2A1, IFI16, PIM2, STK4, SERPINB9, CD38, TNFSF13B, CARD16, TXNDC5, SEMA4D, CTSB, TNFAIP3, IFIH1, CCL2, CLU, PML, STK17B, CD74, TGM2, CD2, INPP5D, CD27, RUNX3, TXNIP, CFLAR, PTPRC, IL2RB, HERPUD1, IL2RA, GIMAP5, SLAMF7, IDO1, BIRC3, STAT1, SOD2, TNFSF10, PLCG2, JAK2, IFI6	367	815	13528	2.35187	3.37534e-05	6.88855e-07	2.75262e-05
GOTERM_BP_FAT	GO:0042981~regulation of apoptosis	51	1.29049	2.72473e-08	PREX1, TNFSF14, CASP4, APOE, CASP8, IFNG, FAS, CASP1, MX1, LTB, PIK3CG, CD3G, CD3E, BCL2A1, IFI16, PIM2, STK4, SERPINB9, CD38, TNFSF13B, CARD16, TXNDC5, SEMA4D, CTSB, TNFAIP3, IFIH1, CCL2, CLU, PML, STK17B, CD74, TGM2, CD2, INPP5D, CD27, RUNX3, TXNIP, CFLAR, PTPRC, IL2RB, HERPUD1, IL2RA, GIMAP5, SLAMF7, IDO1, BIRC3, STAT1, SOD2, TNFSF10, JAK2, IFI6	367	804	13528	2.3382	5.78444e-05	1.15692e-06	4.71733e-05
GOTERM_BP_FAT	GO:0007242~intracellular signaling cascade	50	1.26518	0.00566508	PREX1, TNFSF14, TLR6, TLR7, CXCR4, APOE, IFNG, LTB, PAG1, PIK3CG, SP100, LYN, LY96, IFI16, STK4, PRKCB, ELMO1, LAX1, ACAP1, CCR2, CCL2, CCR1, PML, STK17B, MAP4K1, CD74, RAC2, PTK2B, RASGRP1, TGM2, INPP5D, CDC42EP4, CD27, ARHGDIB, TYROBP, FYB, PTPRC, ITK, RAB8A, RAB8B, PLEK, HCLS1, STAT1, STAT2, RASSF5, RGS1, PLCG2, JAK2, JAK3, CLEC7A	367	1256	13528	1.4674	0.999994	0.063783	9.3676
GOTERM_BP_FAT	GO:0002684~positive regulation of immune system process	49	1.23988	1.48116e-28	C3AR1, IL18, CLU, PTPN22, TNFSF14, C1S, TLR6, IL7R, TLR7, C1QC, HLA-DMA, CD74, B2M, VCAM1, CD47, TAP2, IFNG, CD2, FCER1G, CD4, IL2RG, INPP5D, C2, CD27, ICAM1, PTPRC, IL2RA, GIMAP5, LYN, IKZF1, CD3E, CFB, SERPING1, IDO1, TRAT1, PDCD1LG2, C1QA, C1QB, CD38, CORO1A, CD37, CD86, TNFSF13B, LAX1, PLCG2, CD79A, CLEC7A, SASH3, HLA-DRA	367	238	13528	7.58904	3.14451e-25	7.86126e-26	2.56434e-25
GOTERM_BP_FAT	GO:0001775~cell activation	47	1.18927	5.79235e-23	ITGAL, GPR183, CD8A, PREX1, IL21R, PTPN22, TNFSF14, TLR6, SKAP2, IL7R, TLR7, HLA-DMA, CD74, ITGAM, VCAM1, CD48, DOCK2, IL23A, CXCR4, CD2, MS4A1, CD4, FAS, LTB, ICAM1, PTPRC, GIMAP5, CD3G, BST2, CD3D, LYN, PLEK, IKZF1, CD3E, MYO1F, SLAMF7, ITGA4, PLSCR1, CD86, LAX1, PLCG2, IRF1, CD79A, IRF4, CLEC7A, LCP1, LCP2	367	287	13528	6.03648	1.22972e-19	2.04953e-20	1.00283e-19
GOTERM_BP_FAT	GO:0006954~inflammatory response	47	1.18927	1.11245e-20	C3AR1, ITGAL, CCL3, CCL2, AIF1, CCR1, CLU, CXCL9, CCL8, ITGB2, C1S, TLR6, CCL5, CXCL11, TLR7, C1QC, CCL4, CXCL10, TNFRSF1B, IL23A, CXCR4, AOAH, C2, CIITA, LY75, IL2RA, LYN, LY96, CFB, LYZ, CCL19, SERPING1, IDO1, CD180, CD163, C1QA, APOL3, C1QB, CYBA, CYBB, CCR5, CXCL13, CCR2, PLA2G7, ALOX5, CLEC7A, PLA2G2D	367	325	13528	5.33067	2.36174e-17	2.62415e-18	1.92599e-17
GOTERM_BP_FAT	GO:0042127~regulation of cell proliferation	47	1.18927	6.23941e-07	RARRES3, RARRES1, LST1, CCL2, IFITM1, AIF1, IL18, CLU, PML, IFI30, SKAP2, CXCL10, VCAM1, CD47, WARS, RAC2, APOE, PTK2B, IFNG, TGM2, INPP5D, LTB, RUNX3, TXNIP, TCIRG1, PTPN6, PTPRC, IL2RA, LYN, CD3E, HCLS1, CTLA4, IDO1, STAT1, MMP12, PDCD1LG2, SOD2, CD38, CORO1A, CD86, TNFSF13B, CCND2, CD274, JAK2, EMP3, EIF2AK2, SASH3	367	787	13528	2.20136	0.00132375	2.06971e-05	0.00108022
GOTERM_BP_FAT	GO:0045321~leukocyte activation	44	1.11336	2.43942e-23	ITGAL, GPR183, CD8A, PREX1, IL21R, PTPN22, TNFSF14, TLR6, SKAP2, IL7R, TLR7, HLA-DMA, CD74, ITGAM, CD48, VCAM1, DOCK2, IL23A, CXCR4, CD2, MS4A1, CD4, FAS, ICAM1, PTPRC, GIMAP5, CD3G, BST2, CD3D, LYN, IKZF1, CD3E, MYO1F, SLAMF7, ITGA4, CD86, LAX1, PLCG2, IRF1, CD79A, IRF4, CLEC7A, LCP1, LCP2	367	242	13528	6.70201	5.17888e-20	1.03578e-20	4.22337e-20
GOTERM_BP_FAT	GO:0008219~cell death	44	1.11336	8.1442e-07	PRF1, PREX1, CLU, STK17B, PML, GPR65, ITGB2, TNFRSF1B, CASP4, CXCR4, PTK2B, IFNG, CASP8, TGM2, INPP5D, XAF1, FAS, CASP1, LTB, CD27, SRGN, PTPN6, CFLAR, IL2RA, GZMA, BCL2A1, LYZ, GZMB, OPTN, PIM2, STAT1, BIRC3, GZMH, STK4, ELMO1, SOD2, RASSF5, TNFSF10, APOL1, JAK2, TNFAIP3, EIF2AK2, DRAM1, IFI6	367	719	13528	2.25575	0.00172752	2.58058e-05	0.00141
GOTERM_BP_FAT	GO:0016265~death	44	1.11336	9.71482e-07	PRF1, PREX1, CLU, STK17B, PML, GPR65, ITGB2, TNFRSF1B, CASP4, CXCR4, PTK2B, IFNG, CASP8, TGM2, INPP5D, XAF1, FAS, CASP1, LTB, CD27, SRGN, PTPN6, CFLAR, IL2RA, GZMA, BCL2A1, LYZ, GZMB, OPTN, PIM2, STAT1, BIRC3, GZMH, STK4, ELMO1, SOD2, RASSF5, TNFSF10, APOL1, JAK2, TNFAIP3, EIF2AK2, DRAM1, IFI6	367	724	13528	2.24017	0.00206033	2.98902e-05	0.00168191
GOTERM_BP_FAT	GO:0006508~proteolysis	42	1.06275	0.0115634	CLU, UBA7, C1S, C1QC, CYLD, USP18, CASP4, CASP8, STAMBPL1, ERAP1, C2, CASP1, SRGN, ADAM28, CFLAR, GZMA, RNF19A, CFB, HERC5, UBE2L6, GZMB, SERPING1, CTSS, GZMH, PSMB8, MMP12, CTSW, PSMB9, LAP3, C1QA, C1QB, GZMK, PSME1, CARD16, PSME2, UBD, CTSC, YME1L1, CTSB, TNFAIP3, CTSH, ADAMDEC1	367	1054	13528	1.46885	1	0.115063	18.2386
GOTERM_BP_FAT	GO:0012501~programmed cell death	41	1.03745	2.05524e-07	PRF1, PREX1, CLU, STK17B, PML, GPR65, ITGB2, TNFRSF1B, CASP4, CXCR4, PTK2B, IFNG, CASP8, TGM2, INPP5D, XAF1, FAS, CASP1, LTB, CD27, SRGN, PTPN6, CFLAR, IL2RA, GZMA, BCL2A1, GZMB, PIM2, STAT1, BIRC3, GZMH, STK4, ELMO1, SOD2, RASSF5, TNFSF10, JAK2, TNFAIP3, EIF2AK2, DRAM1, IFI6	367	611	13528	2.47349	0.000436233	7.93321e-06	0.000355824
GOTERM_BP_FAT	GO:0006915~apoptosis	40	1.01215	3.81471e-07	PRF1, PREX1, CLU, STK17B, PML, GPR65, ITGB2, TNFRSF1B, CASP4, CXCR4, PTK2B, IFNG, CASP8, INPP5D, XAF1, FAS, CASP1, LTB, CD27, SRGN, PTPN6, CFLAR, IL2RA, GZMA, BCL2A1, GZMB, PIM2, STAT1, BIRC3, GZMH, STK4, ELMO1, SOD2, RASSF5, TNFSF10, JAK2, TNFAIP3, EIF2AK2, DRAM1, IFI6	367	602	13528	2.44924	0.000809536	1.39631e-05	0.00066044
GOTERM_BP_FAT	GO:0046649~lymphocyte activation	38	0.961538	6.55178e-21	ITGAL, GPR183, CD8A, IL21R, PTPN22, TNFSF14, IL7R, SKAP2, HLA-DMA, CD74, ITGAM, CD48, VCAM1, DOCK2, IL23A, CXCR4, MS4A1, CD2, CD4, FAS, ICAM1, PTPRC, GIMAP5, CD3G, BST2, CD3D, IKZF1, CD3E, SLAMF7, ITGA4, CD86, LAX1, PLCG2, IRF1, CD79A, IRF4, CLEC7A, LCP1	367	199	13528	7.03879	1.39094e-17	1.73868e-18	1.13431e-17
GOTERM_BP_FAT	GO:0010033~response to organic substance	38	0.961538	0.000136545	PRF1, CCL2, PML, C1S, TLR6, CCL5, B2M, CD48, PTK2B, APOE, TAP2, IFNG, CASP8, CD4, FAS, CASP1, CD27, CIITA, TXNIP, HERPUD1, SP100, LYN, SELL, LY96, CFB, HCLS1, IDO1, STAT1, C1QB, CD38, CORO1A, CCND2, CXCL16, PLCG2, CTSC, JAK2, CLEC7A, EIF2AK2	367	721	13528	1.94275	0.251665	0.00243321	0.236138
GOTERM_BP_FAT	GO:0042592~homeostatic process	38	0.961538	0.000305043	C3AR1, SLC9A7, CCL3, CCL2, CCR1, TNFSF14, CD52, CCL5, IL7R, RAC2, CXCR4, APOE, PTK2B, IFNG, TGM2, SLC30A4, LTF, FAS, SOAT1, PTPRC, HERPUD1, IL2RA, GIMAP5, LYN, HCLS1, CCL19, PRKCB, SOD2, CD38, CORO1A, TNFSF13B, CCR5, CXCL13, TXNDC5, PLCG2, CCR2, JAK2, IFI6	367	751	13528	1.86514	0.476755	0.00485813	0.52681
GOTERM_BP_FAT	GO:0050865~regulation of cell activation	36	0.910931	6.42688e-21	LST1, IL18, TNFSF14, IL7R, HLA-DMA, CD74, VCAM1, CD47, APOE, IFNG, CD2, CD4, IL2RG, INPP5D, FAS, HLA-DOA, PAG1, CD27, PTPRC, IL2RA, GIMAP5, PLEK, IKZF1, CD3E, CTLA4, IDO1, PDCD1LG2, CD38, CORO1A, CD86, TNFSF13B, LAX1, CD274, JAK2, IRF4, SASH3	367	175	13528	7.58284	1.36443e-17	1.94918e-18	1.11269e-17
GOTERM_BP_FAT	GO:0019882~antigen processing and presentation	33	0.83502	4.68656e-29	HLA-DQB1, HLA-DRB1, CD8A, IFI30, HLA-DMB, HLA-DMA, CD74, B2M, TAPBP, TAP2, IFNG, HLA-DRB4, ERAP1, FCER1G, HLA-DRB5, HLA-DPB1, HLA-DOA, HLA-DOB, ICAM1, HLA-H, HLA-J, HLA-L, HLA-A, HLA-C, HLA-B, HLA-E, HLA-DQA2, PSMB8, HLA-DQA1, HLA-G, HLA-F, PSMB9, PSME1, HLA-DPA1, HLA-DRA	367	83	13528	14.6556	9.94957e-26	3.31652e-26	8.11385e-26
GOTERM_BP_FAT	GO:0051249~regulation of lymphocyte activation	33	0.83502	2.69508e-20	LST1, IL18, TNFSF14, IL7R, HLA-DMA, CD74, VCAM1, CD47, IFNG, CD2, CD4, IL2RG, INPP5D, FAS, HLA-DOA, PAG1, CD27, PTPRC, IL2RA, GIMAP5, IKZF1, CD3E, CTLA4, IDO1, PDCD1LG2, CD38, CORO1A, CD86, TNFSF13B, LAX1, CD274, IRF4, SASH3	367	148	13528	8.21901	5.72165e-17	5.72165e-18	4.66599e-17
GOTERM_BP_FAT	GO:0002694~regulation of leukocyte activation	33	0.83502	1.02502e-18	LST1, IL18, TNFSF14, IL7R, HLA-DMA, CD74, VCAM1, CD47, IFNG, CD2, CD4, IL2RG, INPP5D, FAS, HLA-DOA, PAG1, CD27, PTPRC, IL2RA, GIMAP5, IKZF1, CD3E, CTLA4, IDO1, PDCD1LG2, CD38, CORO1A, CD86, TNFSF13B, LAX1, CD274, IRF4, SASH3	367	166	13528	7.3278	2.17613e-15	1.9783e-16	1.77463e-15
GOTERM_BP_FAT	GO:0048584~positive regulation of response to stimulus	32	0.809717	2.61969e-13	C3AR1, CLU, PTPN22, C1S, TLR6, CCL5, C1QC, HLA-DMA, TLR7, B2M, TAP2, TGM2, FCER1G, C2, CD27, PTPRC, GIMAP5, LYN, CFB, CD3E, SERPING1, IDO1, C1QA, C1QB, TNFSF13B, LAX1, PLCG2, JAK2, CLEC7A, CD79A, SASH3, HLA-DRA	367	236	13528	4.99811	5.56253e-10	2.13943e-11	4.53626e-10
GOTERM_BP_FAT	GO:0010604~positive regulation of macromolecule metabolic process	32	0.809717	0.0603632	PML, SPI1, TLR6, TLR7, EPC1, APOE, PTK2B, IFNG, CD4, NFATC2, LTB, CIITA, SOAT1, PTPRC, IL2RB, SP100, LYN, IKZF1, CD3E, HCLS1, PSMB8, PSMB9, CD86, TNFSF13B, PSME1, CCND2, PSME2, IRF1, JAK2, IRF4, JAK3, PRDM1	367	857	13528	1.37637	1	0.397365	65.9704
GOTERM_BP_FAT	GO:0048534~hemopoietic or lymphoid organ development	31	0.784413	1.87113e-11	GPR183, CD8A, PML, PTPN22, IL7R, HLA-DMA, CD74, VCAM1, DOCK2, CASP8, CD4, FAS, LTB, PTPRC, GIMAP5, CD3D, LYN, PLEK, IKZF1, CD3E, HCLS1, ITGA4, IFI16, SOD2, CXCL13, IRF8, PLCG2, IRF1, JAK2, IRF4, CD79A	367	260	13528	4.39497	3.9724e-08	1.28142e-09	3.23948e-08
GOTERM_BP_FAT	GO:0002520~immune system development	31	0.784413	8.45026e-11	GPR183, CD8A, PML, PTPN22, IL7R, HLA-DMA, CD74, VCAM1, DOCK2, CASP8, CD4, FAS, LTB, PTPRC, GIMAP5, CD3D, LYN, PLEK, IKZF1, CD3E, HCLS1, ITGA4, IFI16, SOD2, CXCL13, IRF8, PLCG2, IRF1, JAK2, IRF4, CD79A	367	276	13528	4.14019	1.79399e-07	4.84862e-09	1.463e-07
GOTERM_BP_FAT	GO:0022610~biological adhesion	30	0.759109	0.0150494	ITGAL, PLXNC1, CCL2, CCR1, FERMT3, ITGB2, IL32, LY9, CCL5, CCL4, ITGAM, VCAM1, CD47, CD96, ITGAX, PTK2B, CD2, CD4, EMB, CD6, PTPRC, ICAM1, PLEK, SELL, ITGA4, SLAMF7, CD84, CORO1A, SEMA4D, CLEC7A	367	701	13528	1.57751	1	0.142756	23.0898
GOTERM_BP_FAT	GO:0007155~cell adhesion	30	0.759109	0.0152304	ITGAL, PLXNC1, CCL2, CCR1, FERMT3, ITGB2, IL32, LY9, CCL5, CCL4, ITGAM, VCAM1, CD47, CD96, ITGAX, PTK2B, CD2, CD4, EMB, CD6, PTPRC, ICAM1, PLEK, SELL, ITGA4, SLAMF7, CD84, CORO1A, SEMA4D, CLEC7A	367	700	13528	1.57976	1	0.143089	23.3341
GOTERM_BP_FAT	GO:0030097~hemopoiesis	29	0.733806	4.64171e-11	GPR183, CD8A, PML, PTPN22, IL7R, HLA-DMA, CD74, VCAM1, DOCK2, CASP8, CD4, FAS, PTPRC, GIMAP5, CD3D, LYN, IKZF1, PLEK, CD3E, HCLS1, ITGA4, IFI16, SOD2, IRF8, PLCG2, IRF1, JAK2, IRF4, CD79A	367	236	13528	4.52953	9.85435e-08	2.98617e-09	8.0362e-08
GOTERM_BP_FAT	GO:0043065~positive regulation of apoptosis	29	0.733806	1.6475e-05	PREX1, PML, STK17B, TNFSF14, CASP4, APOE, CASP8, IFNG, TGM2, CD2, FAS, INPP5D, MX1, CASP1, LTB, RUNX3, CD27, TXNIP, CFLAR, PTPRC, IL2RA, CD3E, SLAMF7, IFI16, STAT1, STK4, CD38, TNFSF10, JAK2	367	430	13528	2.48598	0.0343721	0.00040195	0.0285193
GOTERM_BP_FAT	GO:0043068~positive regulation of programmed cell death	29	0.733806	1.83088e-05	PREX1, PML, STK17B, TNFSF14, CASP4, APOE, CASP8, IFNG, TGM2, CD2, FAS, INPP5D, MX1, CASP1, LTB, RUNX3, CD27, TXNIP, CFLAR, PTPRC, IL2RA, CD3E, SLAMF7, IFI16, STAT1, STK4, CD38, TNFSF10, JAK2	367	433	13528	2.46875	0.0381242	0.000436645	0.0316933
GOTERM_BP_FAT	GO:0010942~positive regulation of cell death	29	0.733806	2.03607e-05	PREX1, PML, STK17B, TNFSF14, CASP4, APOE, CASP8, IFNG, TGM2, CD2, FAS, INPP5D, MX1, CASP1, LTB, RUNX3, CD27, TXNIP, CFLAR, PTPRC, IL2RA, CD3E, SLAMF7, IFI16, STAT1, STK4, CD38, TNFSF10, JAK2	367	435	13528	2.4574	0.0423053	0.00046469	0.0352447
GOTERM_BP_FAT	GO:0050863~regulation of T cell activation	28	0.708502	4.44219e-18	IL18, TNFSF14, IL7R, HLA-DMA, CD74, VCAM1, CD47, IFNG, CD2, IL2RG, CD4, HLA-DOA, PAG1, PTPRC, IL2RA, GIMAP5, IKZF1, CD3E, CTLA4, IDO1, PDCD1LG2, CORO1A, CD86, TNFSF13B, LAX1, CD274, IRF4, SASH3	367	117	13528	8.82144	9.43077e-15	7.85898e-16	7.69077e-15
GOTERM_BP_FAT	GO:0002252~immune effector process	28	0.708502	1.74755e-16	CD8A, CLU, RSAD2, LY9, C1S, IL7R, C1QC, HLA-DMA, TLR7, CD74, FCER1G, INPP5D, FAS, C2, CD27, PTPRC, ICAM1, LYN, CFB, SAMHD1, MYO1F, SERPING1, SLAMF7, C1QA, C1QB, TNFSF13B, LAX1, HLA-DRA	367	134	13528	7.70231	4.71401e-13	3.14193e-14	3.88578e-13
GOTERM_BP_FAT	GO:0050778~positive regulation of immune response	28	0.708502	1.61557e-15	C3AR1, PTPRC, GIMAP5, LYN, CD3E, CFB, CLU, PTPN22, SERPING1, C1S, IDO1, TLR6, TLR7, HLA-DMA, C1QC, B2M, C1QA, C1QB, TNFSF13B, LAX1, TAP2, PLCG2, FCER1G, CD79A, C2, CLEC7A, SASH3, HLA-DRA	367	145	13528	7.11799	3.53551e-12	1.86073e-13	2.88658e-12
GOTERM_BP_FAT	GO:0007610~behavior	28	0.708502	0.000189815	C3AR1, CCL3, CCL2, GM2A, CCR1, IL18, CXCL9, CCL8, ITGB2, FPR3, CXCL11, CCL5, CCL4, ITGAM, CXCL10, DOCK2, TYMP, RAC2, CXCR4, IFNG, CCL19, IDO1, SOD2, CORO1A, CCR5, CXCL13, CXCL16, CCR2	367	469	13528	2.20066	0.331698	0.00319343	0.328119
GOTERM_BP_FAT	GO:0043933~macromolecular complex subunit organization	28	0.708502	0.0464176	PREX1, CAPZA1, PML, APOC1, SKAP2, HLA-DMA, CD74, SLC7A7, TAPBP, PTK2B, APOE, TAP2, ALOX5AP, HIST1H2BI, CASP8, TGM2, WIPF1, FAS, SOAT1, IL2RB, CD3G, CD3E, EVL, BIRC3, TRIM22, SOD2, CYBA, CAPG	367	710	13528	1.45367	1	0.336471	56.0834
GOTERM_BP_FAT	GO:0042110~T cell activation	27	0.683198	3.48111e-16	ITGAL, CD8A, PTPN22, TNFSF14, IL7R, HLA-DMA, ITGAM, CD74, CD48, DOCK2, IL23A, CXCR4, CD2, CD4, FAS, PTPRC, ICAM1, CD3G, GIMAP5, CD3D, IKZF1, CD3E, CD86, IRF1, CLEC7A, IRF4, LCP1	367	126	13528	7.89879	7.07101e-13	4.41869e-14	5.77316e-13
GOTERM_BP_FAT	GO:0045087~innate immune response	27	0.683198	3.96868e-15	IFIH1, CLU, NCF1C, APOBEC3G, C1S, TLR6, C1QC, TLR7, IL23A, FCGR1A, C2, CIITA, SP100, CFB, SAMHD1, SERPING1, SLAMF7, CD180, C1QA, DDX58, CYBA, C1QB, CORO1A, CYBB, APOL1, CXCL16, CLEC7A	367	138	13528	7.21194	8.48521e-12	4.24216e-13	6.91669e-12
GOTERM_BP_FAT	GO:0048878~chemical homeostasis	27	0.683198	0.00158115	C3AR1, SLC9A7, CCL3, CCL2, CCR1, CD52, CCL5, CXCR4, APOE, PTK2B, SLC30A4, TGM2, LTF, SOAT1, PTPRC, HERPUD1, GIMAP5, CCL19, SOD2, PRKCB, CD38, CCR5, CXCL13, PLCG2, CCR2, JAK2, IFI6	367	512	13528	1.94384	0.965245	0.0207776	2.70243
GOTERM_BP_FAT	GO:0065003~macromolecular complex assembly	27	0.683198	0.0381262	PREX1, CAPZA1, PML, APOC1, SKAP2, HLA-DMA, CD74, SLC7A7, TAPBP, PTK2B, APOE, TAP2, ALOX5AP, HIST1H2BI, CASP8, TGM2, WIPF1, FAS, SOAT1, IL2RB, CD3G, CD3E, BIRC3, TRIM22, SOD2, CYBA, CAPG	367	665	13528	1.49661	1	0.293014	48.982
GOTERM_BP_FAT	GO:0050867~positive regulation of cell activation	26	0.657895	1.46063e-16	IL18, TNFSF14, IL7R, HLA-DMA, CD74, VCAM1, CD47, IFNG, CD2, IL2RG, CD4, INPP5D, CD27, PTPRC, IL2RA, GIMAP5, IKZF1, PLEK, CD3E, PDCD1LG2, CD38, CD86, CORO1A, TNFSF13B, JAK2, SASH3	367	111	13528	8.63412	2.357e-13	1.68754e-14	1.88738e-13
GOTERM_BP_FAT	GO:0050801~ion homeostasis	26	0.657895	0.000130221	C3AR1, SLC9A7, CCL3, CCL2, CCR1, CD52, CCL5, CXCR4, APOE, PTK2B, SLC30A4, TGM2, LTF, PTPRC, HERPUD1, GIMAP5, CCL19, SOD2, PRKCB, CD38, CCR5, CXCL13, PLCG2, CCR2, JAK2, IFI6	367	409	13528	2.34324	0.241548	0.00236025	0.225212
GOTERM_BP_FAT	GO:0008284~positive regulation of cell proliferation	26	0.657895	0.000155696	CCL2, IL18, CLU, CXCL10, VCAM1, CD47, RAC2, PTK2B, IFNG, TGM2, TCIRG1, PTPRC, IL2RA, LYN, CD3E, HCLS1, STAT1, PDCD1LG2, MMP12, CD38, CD86, CORO1A, TNFSF13B, CCND2, JAK2, SASH3	367	414	13528	2.31494	0.281484	0.0027059	0.269214
GOTERM_BP_FAT	GO:0009615~response to virus	25	0.632591	1.14649e-15	PTPRC, IFIH1, BST2, RSAD2, SAMHD1, CCL8, CCL19, IFI44, APOBEC3G, IFI16, CCL5, STAT1, CCL4, TLR7, TRIM22, IFI35, STAT2, DDX58, PLSCR1, IL23A, CXCR4, IFNG, EIF2AK2, MX1, MX2	367	109	13528	8.45437	2.357e-12	1.30895e-13	1.92069e-12
GOTERM_BP_FAT	GO:0007626~locomotory behavior	25	0.632591	4.26228e-07	C3AR1, CCL3, CCL2, CCR1, CXCL9, CCL8, FPR3, ITGB2, CXCL11, CCL5, CCL4, ITGAM, CXCL10, DOCK2, TYMP, RAC2, CXCR4, IFNG, CCL19, SOD2, CORO1A, CCR5, CXCL13, CXCL16, CCR2	367	274	13528	3.36323	0.000904474	1.53369e-05	0.000737927
GOTERM_BP_FAT	GO:0019725~cellular homeostasis	25	0.632591	0.0019711	C3AR1, CCL3, CCL2, CCR1, CD52, CCL5, CXCR4, APOE, PTK2B, TGM2, LTF, PTPRC, HERPUD1, GIMAP5, CCL19, SOD2, PRKCB, CD38, CCR5, CXCL13, TXNDC5, PLCG2, CCR2, JAK2, IFI6	367	466	13528	1.97752	0.984835	0.0253707	3.35826
GOTERM_BP_FAT	GO:0002696~positive regulation of leukocyte activation	24	0.607287	6.35949e-15	PTPRC, IL2RA, GIMAP5, IKZF1, CD3E, IL18, TNFSF14, IL7R, HLA-DMA, PDCD1LG2, CD74, VCAM1, CD47, CD38, CORO1A, CD86, TNFSF13B, IFNG, CD2, CD4, IL2RG, INPP5D, SASH3, CD27	367	106	13528	8.34589	1.34349e-11	6.39711e-13	1.09579e-11
GOTERM_BP_FAT	GO:0042330~taxis	24	0.607287	5.44125e-11	C3AR1, CCL3, CCL2, CCR1, CXCL9, CCL8, CCL19, ITGB2, FPR3, CCL5, CXCL11, CCL4, ITGAM, CXCL10, TYMP, CORO1A, DOCK2, CCR5, RAC2, CXCR4, CXCL13, CXCL16, IFNG, CCR2	367	160	13528	5.52916	1.15518e-07	3.30051e-09	9.42046e-08
GOTERM_BP_FAT	GO:0006935~chemotaxis	24	0.607287	5.44125e-11	C3AR1, CCL3, CCL2, CCR1, CXCL9, CCL8, CCL19, ITGB2, FPR3, CCL5, CXCL11, CCL4, ITGAM, CXCL10, TYMP, CORO1A, DOCK2, CCR5, RAC2, CXCR4, CXCL13, CXCL16, IFNG, CCR2	367	160	13528	5.52916	1.15518e-07	3.30051e-09	9.42046e-08
GOTERM_BP_FAT	GO:0055080~cation homeostasis	24	0.607287	3.23834e-06	C3AR1, PTPRC, SLC9A7, CCL3, HERPUD1, CCL2, CCR1, CCL19, CD52, CCL5, SOD2, PRKCB, CD38, CCR5, CXCR4, APOE, CXCL13, PTK2B, PLCG2, CCR2, SLC30A4, TGM2, LTF, JAK2	367	286	13528	3.09323	0.00685142	8.81371e-05	0.00560639
GOTERM_BP_FAT	GO:0008285~negative regulation of cell proliferation	24	0.607287	0.000130442	RARRES3, PTPN6, RARRES1, IL2RA, LST1, IFITM1, AIF1, PML, CTLA4, IFI30, IDO1, SKAP2, PDCD1LG2, SOD2, WARS, APOE, CD274, IFNG, JAK2, INPP5D, EIF2AK2, EMP3, LTB, RUNX3	367	361	13528	2.4506	0.241906	0.00234426	0.225595
GOTERM_BP_FAT	GO:0006873~cellular ion homeostasis	24	0.607287	0.000219873	C3AR1, PTPRC, CCL3, HERPUD1, GIMAP5, CCL2, CCR1, CCL19, CD52, CCL5, SOD2, PRKCB, CD38, CCR5, CXCR4, APOE, CXCL13, PTK2B, PLCG2, CCR2, TGM2, LTF, JAK2, IFI6	367	374	13528	2.36541	0.373021	0.00361239	0.379985
GOTERM_BP_FAT	GO:0055082~cellular chemical homeostasis	24	0.607287	0.000275761	C3AR1, PTPRC, CCL3, HERPUD1, GIMAP5, CCL2, CCR1, CCL19, CD52, CCL5, SOD2, PRKCB, CD38, CCR5, CXCR4, APOE, CXCL13, PTK2B, PLCG2, CCR2, TGM2, LTF, JAK2, IFI6	367	380	13528	2.32807	0.443184	0.00442594	0.476352
GOTERM_BP_FAT	GO:0016192~vesicle-mediated transport	24	0.607287	0.0406647	LY75, CCL3, RAB8A, LYN, PLEK, HCK, CCL8, MYO1F, OPTN, CCL5, ELMO1, TAPBP, CORO1A, FNBP1, ARRB2, APOE, CDC42SE2, CXCL16, FCGR1A, TXNDC5, FCER1G, CLEC7A, STX11, VAMP1	367	576	13528	1.53588	1	0.306295	51.2636
GOTERM_BP_FAT	GO:0044093~positive regulation of molecular function	24	0.607287	0.047605	ICAM1, PTPRC, SP100, GM2A, PLEK, PML, MAP4K1, TLR6, STAT1, PSMB8, CD74, PSMB9, PSME1, CCND2, CXCR4, APOE, PTK2B, PSME2, PLCG2, IFNG, TGM2, JAK2, CD4, IRF4	367	586	13528	1.50967	1	0.34023	57.0206
GOTERM_BP_FAT	GO:0051251~positive regulation of lymphocyte activation	23	0.581984	9.33351e-15	PTPRC, IL2RA, GIMAP5, IKZF1, CD3E, IL18, TNFSF14, IL7R, HLA-DMA, PDCD1LG2, CD74, VCAM1, CD47, CD38, CORO1A, CD86, TNFSF13B, IFNG, CD4, IL2RG, INPP5D, SASH3, CD27	367	97	13528	8.74025	1.97988e-11	8.99947e-13	1.61426e-11
GOTERM_BP_FAT	GO:0055066~di-, tri-valent inorganic cation homeostasis	23	0.581984	5.60077e-07	C3AR1, PTPRC, CCL3, HERPUD1, CCL2, CCR1, CCL19, CD52, CCL5, SOD2, PRKCB, CD38, CCR5, CXCR4, APOE, CXCL13, PTK2B, PLCG2, CCR2, SLC30A4, TGM2, LTF, JAK2	367	239	13528	3.5473	0.00118834	1.88735e-05	0.000969658
GOTERM_BP_FAT	GO:0006917~induction of apoptosis	23	0.581984	6.03212e-05	CFLAR, CD3E, PREX1, PML, STK17B, TNFSF14, IFI16, SLAMF7, STAT1, CD38, TNFSF10, CASP4, APOE, CASP8, TGM2, CD2, JAK2, FAS, CASP1, MX1, LTB, RUNX3, CD27	367	320	13528	2.64939	0.120205	0.00120744	0.104383
GOTERM_BP_FAT	GO:0012502~induction of programmed cell death	23	0.581984	6.29333e-05	CFLAR, CD3E, PREX1, PML, STK17B, TNFSF14, IFI16, SLAMF7, STAT1, CD38, TNFSF10, CASP4, APOE, CASP8, TGM2, CD2, JAK2, FAS, CASP1, MX1, LTB, RUNX3, CD27	367	321	13528	2.64113	0.12507	0.00122504	0.108901
GOTERM_BP_FAT	GO:0010647~positive regulation of cell communication	23	0.581984	9.0782e-05	CFLAR, PTPRC, CCL2, BST2, LYN, CD8A, CD3E, HCLS1, PIM2, TLR6, LGALS9, TRAT1, TRIM38, APOL3, TNFSF10, IFNG, CASP8, TGM2, JAK2, CD4, CASP1, LTB, CD27	367	329	13528	2.57691	0.175303	0.00168926	0.157055
GOTERM_BP_FAT	GO:0043069~negative regulation of programmed cell death	23	0.581984	0.000313601	PIK3CG, CFLAR, IL2RB, CCL2, GIMAP5, CLU, BCL2A1, IDO1, PIM2, BIRC3, CD74, SOD2, SERPINB9, TNFSF13B, APOE, TXNDC5, PLCG2, TGM2, SEMA4D, FAS, TNFAIP3, IFI6, CD27	367	359	13528	2.36157	0.486178	0.00495692	0.541551
GOTERM_BP_FAT	GO:0060548~negative regulation of cell death	23	0.581984	0.00032687	PIK3CG, CFLAR, IL2RB, CCL2, GIMAP5, CLU, BCL2A1, IDO1, PIM2, BIRC3, CD74, SOD2, SERPINB9, TNFSF13B, APOE, TXNDC5, PLCG2, TGM2, SEMA4D, FAS, TNFAIP3, IFI6, CD27	367	360	13528	2.35501	0.500455	0.00509036	0.564404
GOTERM_BP_FAT	GO:0006928~cell motion	23	0.581984	0.0100336	ITGAL, ICAM1, CCL3, CCL2, CAPZA1, ITGB2, FPR3, ITGA4, CCL5, CCL4, ITGAM, ELMO1, VCAM1, CORO1A, DOCK2, PARP9, CXCR4, PTK2B, CXCL16, IFNG, JAK2, RUNX3, ARHGDIB	367	475	13528	1.78485	1	0.102978	16.0198
GOTERM_BP_FAT	GO:0006461~protein complex assembly	23	0.581984	0.0192712	IL2RB, CD3G, CD3E, PREX1, CAPZA1, PML, SKAP2, BIRC3, HLA-DMA, TRIM22, CD74, SOD2, TAPBP, SLC7A7, CYBA, PTK2B, TAP2, ALOX5AP, CAPG, CASP8, TGM2, FAS, WIPF1	367	505	13528	1.67882	1	0.172631	28.6019
GOTERM_BP_FAT	GO:0070271~protein complex biogenesis	23	0.581984	0.0192712	IL2RB, CD3G, CD3E, PREX1, CAPZA1, PML, SKAP2, BIRC3, HLA-DMA, TRIM22, CD74, SOD2, TAPBP, SLC7A7, CYBA, PTK2B, TAP2, ALOX5AP, CAPG, CASP8, TGM2, FAS, WIPF1	367	505	13528	1.67882	1	0.172631	28.6019
GOTERM_BP_FAT	GO:0002521~leukocyte differentiation	22	0.55668	4.66166e-11	GPR183, PTPRC, GIMAP5, CD3D, IKZF1, CD8A, CD3E, PTPN22, ITGA4, IFI16, IL7R, HLA-DMA, CD74, VCAM1, DOCK2, CASP8, PLCG2, IRF1, CD4, FAS, CD79A, IRF4	367	131	13528	6.1904	9.8967e-08	2.9108e-09	8.07074e-08
GOTERM_BP_FAT	GO:0009967~positive regulation of signal transduction	22	0.55668	5.37682e-05	PTPRC, CFLAR, BST2, LYN, CD8A, CD3E, HCLS1, PIM2, TLR6, LGALS9, TRAT1, TRIM38, APOL3, TNFSF10, IFNG, CASP8, TGM2, JAK2, CD4, CASP1, LTB, CD27	367	295	13528	2.74896	0.107878	0.00110767	0.0930481
GOTERM_BP_FAT	GO:0043066~negative regulation of apoptosis	22	0.55668	0.00065215	PIK3CG, CFLAR, IL2RB, CCL2, GIMAP5, CLU, BCL2A1, IDO1, PIM2, BIRC3, CD74, SOD2, SERPINB9, TNFSF13B, APOE, TXNDC5, TGM2, SEMA4D, FAS, TNFAIP3, IFI6, CD27	367	354	13528	2.2908	0.749668	0.00950602	1.12308
GOTERM_BP_FAT	GO:0007243~protein kinase cascade	22	0.55668	0.00114968	FYB, PTPRC, CCL2, PLEK, LY96, STK17B, MAP4K1, TNFSF14, TLR6, STAT1, STK4, TLR7, CD74, STAT2, CXCR4, LAX1, PTK2B, IFNG, CCR2, JAK2, JAK3, CD27	367	370	13528	2.19174	0.913029	0.0160433	1.97189
GOTERM_BP_FAT	GO:0030005~cellular di-, tri-valent inorganic cation homeostasis	21	0.531377	3.61764e-06	C3AR1, PTPRC, CCL3, HERPUD1, CCL2, CCR1, CCL19, CD52, CCL5, PRKCB, CD38, CCR5, CXCR4, APOE, CXCL13, PTK2B, PLCG2, CCR2, TGM2, LTF, JAK2	367	227	13528	3.41005	0.00765084	9.72138e-05	0.00626304
GOTERM_BP_FAT	GO:0010627~regulation of protein kinase cascade	21	0.531377	1.4482e-05	PTPRC, CFLAR, BST2, LYN, HCLS1, MAP4K1, PIM2, TLR6, LGALS9, TRIM38, APOL3, TNFSF10, PTK2B, IFNG, CASP8, TGM2, JAK2, TNFAIP3, CASP1, LTB, CD27	367	249	13528	3.10876	0.0302777	0.000361647	0.0250698
GOTERM_BP_FAT	GO:0030003~cellular cation homeostasis	21	0.531377	1.93741e-05	C3AR1, PTPRC, CCL3, HERPUD1, CCL2, CCR1, CCL19, CD52, CCL5, PRKCB, CD38, CCR5, CXCR4, APOE, CXCL13, PTK2B, PLCG2, CCR2, TGM2, LTF, JAK2	367	254	13528	3.04757	0.0402971	0.000456912	0.033537
GOTERM_BP_FAT	GO:0050870~positive regulation of T cell activation	20	0.506073	9.61026e-14	PTPRC, IL2RA, GIMAP5, IKZF1, CD3E, IL18, TNFSF14, IL7R, HLA-DMA, PDCD1LG2, CD74, VCAM1, CD47, CORO1A, CD86, TNFSF13B, IFNG, CD4, IL2RG, SASH3	367	76	13528	9.70027	2.04117e-10	8.50486e-12	1.66456e-10
GOTERM_BP_FAT	GO:0002460~adaptive immune response based on somatic recombination of immune receptors built from immunoglobulin superfamily domains	20	0.506073	1.24508e-13	ICAM1, CD8A, IL18, CLU, SERPING1, C1S, LY9, TLR6, C1QC, HLA-DMA, CD74, C1QA, C1QB, IL18BP, FCER1G, FAS, INPP5D, C2, CD27, HLA-DRA	367	77	13528	9.57429	2.6422e-10	1.05688e-11	2.15472e-10
GOTERM_BP_FAT	GO:0002250~adaptive immune response	20	0.506073	1.24508e-13	ICAM1, CD8A, IL18, CLU, SERPING1, C1S, LY9, TLR6, C1QC, HLA-DMA, CD74, C1QA, C1QB, IL18BP, FCER1G, FAS, INPP5D, C2, CD27, HLA-DRA	367	77	13528	9.57429	2.6422e-10	1.05688e-11	2.15472e-10
GOTERM_BP_FAT	GO:0002443~leukocyte mediated immunity	20	0.506073	1.07176e-12	ICAM1, LYN, CD8A, CLU, MYO1F, SERPING1, SLAMF7, C1S, LY9, C1QC, HLA-DMA, CD74, C1QA, C1QB, FCER1G, FAS, INPP5D, C2, CD27, HLA-DRA	367	86	13528	8.57233	2.27545e-09	8.42759e-11	1.85563e-09
GOTERM_BP_FAT	GO:0001817~regulation of cytokine production	20	0.506073	4.56688e-07	GIMAP5, CD3E, IL18, IDO1, TLR6, TLR7, DDX58, CD86, IFNG, IRF1, FCER1G, JAK2, CD4, CLEC7A, IRF4, INPP5D, CASP1, LTB, SASH3, SRGN	367	181	13528	4.07304	0.00096908	1.6159e-05	0.000790662
GOTERM_BP_FAT	GO:0006874~cellular calcium ion homeostasis	20	0.506073	5.41598e-07	C3AR1, PTPRC, CCL3, HERPUD1, CCL2, CCR1, CCL19, CD52, CCL5, PRKCB, CD38, CCR5, CXCR4, APOE, CXCL13, PTK2B, PLCG2, CCR2, TGM2, JAK2	367	183	13528	4.02853	0.00114915	1.88492e-05	0.000937666
GOTERM_BP_FAT	GO:0055074~calcium ion homeostasis	20	0.506073	8.20518e-07	C3AR1, PTPRC, CCL3, HERPUD1, CCL2, CCR1, CCL19, CD52, CCL5, PRKCB, CD38, CCR5, CXCR4, APOE, CXCL13, PTK2B, PLCG2, CCR2, TGM2, JAK2	367	188	13528	3.92139	0.00174044	2.56167e-05	0.00142055
GOTERM_BP_FAT	GO:0006875~cellular metal ion homeostasis	20	0.506073	1.54406e-06	C3AR1, PTPRC, CCL3, HERPUD1, CCL2, CCR1, CCL19, CD52, CCL5, PRKCB, CD38, CCR5, CXCR4, APOE, CXCL13, PTK2B, PLCG2, CCR2, TGM2, JAK2	367	196	13528	3.76133	0.00327268	4.55274e-05	0.0026732
GOTERM_BP_FAT	GO:0055065~metal ion homeostasis	20	0.506073	3.02284e-06	C3AR1, PTPRC, CCL3, HERPUD1, CCL2, CCR1, CCL19, CD52, CCL5, PRKCB, CD38, CCR5, CXCR4, APOE, CXCL13, PTK2B, PLCG2, CCR2, TGM2, JAK2	367	205	13528	3.5962	0.00639695	8.44373e-05	0.00523332
GOTERM_BP_FAT	GO:0032268~regulation of cellular protein metabolic process	20	0.506073	0.0581239	PTPRC, LYN, CD3E, HCLS1, PML, MAP4K1, ITGB2, SERPING1, TLR6, PSMB8, PSMB9, PSME1, CCND2, PTK2B, PSME2, APOE, IFNG, JAK2, CD4, CD6	367	474	13528	1.55532	1	0.386733	64.5387
GOTERM_BP_FAT	GO:0002253~activation of immune response	19	0.480769	5.49717e-11	C3AR1, PTPRC, LYN, CFB, CD3E, CLU, PTPN22, SERPING1, C1S, TLR6, TLR7, C1QC, C1QA, C1QB, LAX1, PLCG2, CLEC7A, C2, CD79A	367	94	13528	7.45063	1.16705e-07	3.2418e-09	9.51726e-08
GOTERM_BP_FAT	GO:0030098~lymphocyte differentiation	19	0.480769	2.68309e-10	PTPRC, GPR183, GIMAP5, CD3D, IKZF1, CD8A, CD3E, PTPN22, ITGA4, IL7R, HLA-DMA, CD74, VCAM1, DOCK2, PLCG2, IRF1, CD4, FAS, CD79A	367	103	13528	6.79961	5.6962e-07	1.42405e-08	4.64524e-07
GOTERM_BP_FAT	GO:0016044~membrane organization	19	0.480769	0.0158628	LY75, RAB8A, GIMAP5, HCK, ELMO1, PLSCR1, CORO1A, DOCK2, FNBP1, ARRB2, APOE, CDC42SE2, CXCL16, FCGR1A, TXNDC5, CD2, FCER1G, CLEC7A, STX11	367	381	13528	1.83821	1	0.147323	24.182
GOTERM_BP_FAT	GO:0008283~cell proliferation	19	0.480769	0.0498826	PTPRC, IL2RA, BST2, TNFSF14, PIM2, IFI16, IL7R, CD74, ITGAM, DOCK2, CD86, LAMP3, IL23A, TNFSF13B, CXCR4, PTK2B, CD274, CD79A, RUNX3	367	436	13528	1.60633	1	0.350196	58.7658
GOTERM_BP_FAT	GO:0002449~lymphocyte mediated immunity	18	0.455466	3.28705e-12	ICAM1, CD8A, CLU, SERPING1, SLAMF7, C1S, LY9, C1QC, HLA-DMA, CD74, C1QA, C1QB, FCER1G, FAS, INPP5D, C2, CD27, HLA-DRA	367	70	13528	9.47855	6.97838e-09	2.49228e-10	5.69085e-09
GOTERM_BP_FAT	GO:0010740~positive regulation of protein kinase cascade	18	0.455466	2.82643e-06	PTPRC, CFLAR, BST2, LYN, HCLS1, PIM2, TLR6, LGALS9, TRIM38, APOL3, TNFSF10, IFNG, CASP8, TGM2, JAK2, CASP1, LTB, CD27	367	167	13528	3.97305	0.00598255	8.00036e-05	0.00489329
GOTERM_BP_FAT	GO:0006916~anti-apoptosis	18	0.455466	4.5178e-05	CFLAR, IL2RB, CCL2, BCL2A1, CLU, PIM2, BIRC3, SOD2, SERPINB9, TNFSF13B, APOE, TXNDC5, TGM2, SEMA4D, FAS, TNFAIP3, CD27, IFI6	367	206	13528	3.22087	0.0914589	0.000949204	0.078188
GOTERM_BP_FAT	GO:0051094~positive regulation of developmental process	18	0.455466	0.00151172	PTPRC, IL2RA, GIMAP5, IKZF1, LYN, CLU, CCL5, IL7R, HLA-DMA, CD74, CD86, ERAP1, JAK2, IL2RG, SEMA4D, INPP5D, SASH3, CD27	367	278	13528	2.38669	0.959716	0.0201227	2.58521
GOTERM_BP_FAT	GO:0031399~regulation of protein modification process	18	0.455466	0.002822	PTPRC, LYN, CD3E, HCLS1, PML, MAP4K1, ITGB2, TLR6, PSMB8, PSMB9, PSME1, CCND2, PTK2B, PSME2, IFNG, JAK2, CD4, CD6	367	295	13528	2.24915	0.99752	0.0342799	4.77488
GOTERM_BP_FAT	GO:0045619~regulation of lymphocyte differentiation	17	0.430162	6.85127e-12	PTPRC, IL2RA, GIMAP5, IKZF1, CTLA4, IL7R, HLA-DMA, CD74, CD86, CD2, IL2RG, FAS, IRF4, INPP5D, HLA-DOA, SASH3, CD27	367	63	13528	9.94663	1.45453e-08	5.01562e-10	1.18617e-08
GOTERM_BP_FAT	GO:0045597~positive regulation of cell differentiation	17	0.430162	0.000505985	PTPRC, IL2RA, GIMAP5, IKZF1, LYN, CLU, CCL5, IL7R, HLA-DMA, CD74, CD86, JAK2, IL2RG, SEMA4D, INPP5D, SASH3, CD27	367	229	13528	2.73641	0.658524	0.00770025	0.872406
GOTERM_BP_FAT	GO:0051240~positive regulation of multicellular organismal process	17	0.430162	0.00100136	CCL2, GIMAP5, IKZF1, IL18, IDO1, CCL5, TLR7, DDX58, CD38, IFNG, FCER1G, JAK2, CLEC7A, ALOX5, CASP1, LTB, SASH3	367	244	13528	2.56819	0.8808	0.0141735	1.71957
GOTERM_BP_FAT	GO:0048002~antigen processing and presentation of peptide antigen	16	0.404858	6.10265e-17	HLA-H, HLA-A, IFI30, HLA-C, HLA-B, HLA-E, HLA-DMA, HLA-G, CD74, B2M, HLA-F, TAPBP, TAP2, ERAP1, FCER1G, HLA-DOA, HLA-DRA	367	28	13528	21.0634	2.357e-13	1.80966e-14	1.88738e-13
GOTERM_BP_FAT	GO:0050670~regulation of lymphocyte proliferation	16	0.404858	5.23325e-09	PTPRC, LST1, IL2RA, CD3E, IL18, CTLA4, IDO1, PDCD1LG2, VCAM1, CD38, CORO1A, TNFSF13B, IFNG, CD274, INPP5D, SASH3	367	83	13528	7.10574	1.11101e-05	2.46893e-07	9.06034e-06
GOTERM_BP_FAT	GO:0032944~regulation of mononuclear cell proliferation	16	0.404858	6.21618e-09	PTPRC, LST1, IL2RA, CD3E, IL18, CTLA4, IDO1, PDCD1LG2, VCAM1, CD38, CORO1A, TNFSF13B, IFNG, CD274, INPP5D, SASH3	367	84	13528	7.02115	1.31969e-05	2.8689e-07	1.07621e-05
GOTERM_BP_FAT	GO:0070663~regulation of leukocyte proliferation	16	0.404858	6.21618e-09	PTPRC, LST1, IL2RA, CD3E, IL18, CTLA4, IDO1, PDCD1LG2, VCAM1, CD38, CORO1A, TNFSF13B, IFNG, CD274, INPP5D, SASH3	367	84	13528	7.02115	1.31969e-05	2.8689e-07	1.07621e-05
GOTERM_BP_FAT	GO:0009617~response to bacterium	16	0.404858	0.00024362	CCL2, LY96, HCK, LYZ, MYO1F, IDO1, STAT1, CCL5, TLR6, B2M, TAP2, HIST1H2BI, PLCG2, IFNG, LTF, ERAP1	367	193	13528	3.05584	0.403853	0.00394082	0.420942
GOTERM_BP_FAT	GO:0002504~antigen processing and presentation of peptide or polysaccharide antigen via MHC class II	15	0.379555	4.52372e-14	HLA-DQB1, HLA-DRB1, IFI30, HLA-DMB, HLA-DQA2, HLA-DMA, HLA-DQA1, CD74, HLA-DRB4, HLA-DRB5, FCER1G, HLA-DPA1, HLA-DPB1, HLA-DOA, HLA-DOB, HLA-DRA	367	33	13528	16.755	9.593e-11	4.17089e-12	7.82263e-11
GOTERM_BP_FAT	GO:0019724~B cell mediated immunity	15	0.379555	1.8212e-10	CLU, SERPING1, C1S, LY9, HLA-DMA, C1QC, CD74, C1QA, C1QB, FCER1G, FAS, INPP5D, C2, CD27, HLA-DRA	367	56	13528	9.87349	3.86641e-07	9.91387e-09	3.15305e-07
GOTERM_BP_FAT	GO:0006968~cellular defense response	15	0.379555	6.24713e-10	TCIRG1, ITK, PRF1, TRAC, CCR5, LY96, TAP2, CCR2, MNDA, NCF1C, CXCL9, CCL5, TRAT1, HLA-G, TYROBP	367	61	13528	9.06419	1.32626e-06	3.23479e-08	1.08157e-06
GOTERM_BP_FAT	GO:0002683~negative regulation of immune system process	15	0.379555	4.27772e-08	PTPRC, LST1, GIMAP5, IL2RA, CTLA4, SERPING1, IDO1, IL7R, PDCD1LG2, CD74, LAX1, CD274, INPP5D, FAS, PAG1	367	83	13528	6.66163	9.0812e-05	1.78071e-06	7.40603e-05
GOTERM_BP_FAT	GO:0044092~negative regulation of molecular function	15	0.379555	0.0709554	PTPRC, HERPUD1, SP100, PLEK, APOC1, PSMB8, PSMB9, RGS1, PSME1, LAX1, PSME2, APOE, CCR2, JAK2, IFI6	367	334	13528	1.65544	1	0.44179	72.0349
GOTERM_BP_FAT	GO:0045580~regulation of T cell differentiation	14	0.354251	6.32745e-10	PTPRC, IL2RA, GIMAP5, IKZF1, CTLA4, IL7R, HLA-DMA, CD74, CD86, CD2, IL2RG, IRF4, HLA-DOA, SASH3	367	51	13528	10.1187	1.34332e-06	3.19838e-08	1.09547e-06
GOTERM_BP_FAT	GO:0016064~immunoglobulin mediated immune response	14	0.354251	1.36801e-09	CLU, SERPING1, C1S, LY9, HLA-DMA, C1QC, CD74, C1QA, C1QB, FCER1G, INPP5D, C2, CD27, HLA-DRA	367	54	13528	9.55656	2.90428e-06	6.60064e-08	2.36843e-06
GOTERM_BP_FAT	GO:0030217~T cell differentiation	14	0.354251	1.54868e-08	PTPRC, GIMAP5, CD3D, IKZF1, CD8A, CD3E, PTPN22, IL7R, HLA-DMA, CD74, DOCK2, IRF1, CD4, FAS	367	65	13528	7.9393	3.28779e-05	6.84968e-07	2.68123e-05
GOTERM_BP_FAT	GO:0002697~regulation of immune effector process	14	0.354251	3.19475e-06	DDX58, ICAM1, PTPRC, CD37, GIMAP5, TAP2, IFNG, PML, FCER1G, APOBEC3G, SERPING1, IL7R, SASH3, B2M	367	101	13528	5.10945	0.00675952	8.80801e-05	0.00553093
GOTERM_BP_FAT	GO:0030036~actin cytoskeleton organization	14	0.354251	0.00860694	FMNL1, PLEK, AIF1, PREX1, CAPZA1, EVL, ELMO1, CORO1A, DOCK2, RAC2, PTK2B, WIPF1, LCP1, ARHGDIB	367	226	13528	2.28343	1	0.0902597	13.8997
GOTERM_BP_FAT	GO:0032270~positive regulation of cellular protein metabolic process	14	0.354251	0.0109923	LYN, CD3E, HCLS1, PML, PSMB8, PSMB9, PSME1, CCND2, PTK2B, PSME2, APOE, IFNG, CD4, JAK2	367	233	13528	2.21483	1	0.110708	17.4168
GOTERM_BP_FAT	GO:0030029~actin filament-based process	14	0.354251	0.014175	FMNL1, PLEK, AIF1, PREX1, CAPZA1, EVL, ELMO1, CORO1A, DOCK2, RAC2, PTK2B, WIPF1, LCP1, ARHGDIB	367	241	13528	2.1413	1	0.135597	21.8991
GOTERM_BP_FAT	GO:0051247~positive regulation of protein metabolic process	14	0.354251	0.015091	LYN, CD3E, HCLS1, PML, PSMB8, PSMB9, PSME1, CCND2, PTK2B, PSME2, APOE, IFNG, CD4, JAK2	367	243	13528	2.12368	1	0.142493	23.146
GOTERM_BP_FAT	GO:0016477~cell migration	14	0.354251	0.0379741	ICAM1, CCL2, ITGB2, ITGA4, CCL5, ITGAM, VCAM1, CORO1A, DOCK2, PARP9, CXCR4, PTK2B, CXCL16, IFNG	367	276	13528	1.86976	1	0.293048	48.8422
GOTERM_BP_FAT	GO:0048870~cell motility	14	0.354251	0.0741745	ICAM1, CCL2, ITGB2, ITGA4, CCL5, ITGAM, VCAM1, CORO1A, DOCK2, PARP9, CXCR4, PTK2B, CXCL16, IFNG	367	307	13528	1.68096	1	0.452032	73.6659
GOTERM_BP_FAT	GO:0051674~localization of cell	14	0.354251	0.0741745	ICAM1, CCL2, ITGB2, ITGA4, CCL5, ITGAM, VCAM1, CORO1A, DOCK2, PARP9, CXCR4, PTK2B, CXCL16, IFNG	367	307	13528	1.68096	1	0.452032	73.6659
GOTERM_BP_FAT	GO:0050866~negative regulation of cell activation	13	0.328947	6.78106e-08	GIMAP5, IL2RA, LST1, CTLA4, IDO1, PDCD1LG2, CD74, APOE, LAX1, CD274, INPP5D, FAS, PAG1	367	61	13528	7.85563	0.000143951	2.76849e-06	0.0001174
GOTERM_BP_FAT	GO:0006959~humoral immune response	13	0.328947	1.28623e-06	C1QA, C1QB, GPR183, POU2AF1, CCL2, BST2, CFB, CLU, LTF, SERPING1, C1S, C2, C1QC	367	79	13528	6.06574	0.00272694	3.84593e-05	0.00222682
GOTERM_BP_FAT	GO:0043122~regulation of I-kappaB kinase/NF-kappaB cascade	13	0.328947	3.15538e-05	CFLAR, BST2, PIM2, TLR6, LGALS9, TRIM38, APOL3, TNFSF10, CASP8, TGM2, CASP1, TNFAIP3, LTB	367	107	13528	4.47844	0.0647953	0.000697567	0.0546151
GOTERM_BP_FAT	GO:0007204~elevation of cytosolic calcium ion concentration	13	0.328947	4.16358e-05	PTPRC, C3AR1, CCR1, CD52, CD38, CCR5, CXCR4, CXCL13, PTK2B, PLCG2, CCR2, TGM2, JAK2	367	110	13528	4.3563	0.0846005	0.000892477	0.0720597
GOTERM_BP_FAT	GO:0051480~cytosolic calcium ion homeostasis	13	0.328947	8.32151e-05	PTPRC, C3AR1, CCR1, CD52, CD38, CCR5, CXCR4, CXCL13, PTK2B, PLCG2, CCR2, TGM2, JAK2	367	118	13528	4.06096	0.161946	0.00157619	0.143973
GOTERM_BP_FAT	GO:0001932~regulation of protein amino acid phosphorylation	13	0.328947	0.00263442	PTPRC, LYN, CCND2, CD3E, PTK2B, HCLS1, IFNG, MAP4K1, JAK2, ITGB2, CD4, TLR6, CD6	367	173	13528	2.7699	0.996303	0.0325946	4.46428
GOTERM_BP_FAT	GO:0043086~negative regulation of catalytic activity	13	0.328947	0.0735548	PTPRC, HERPUD1, PLEK, APOC1, PSMB8, PSMB9, RGS1, PSME1, LAX1, PSME2, APOE, CCR2, IFI6	367	277	13528	1.72994	1	0.450374	73.3591
GOTERM_BP_FAT	GO:0045621~positive regulation of lymphocyte differentiation	12	0.303644	1.141e-09	PTPRC, CD86, IL2RA, GIMAP5, IKZF1, IL2RG, INPP5D, IL7R, HLA-DMA, CD74, CD27, SASH3	367	35	13528	12.6381	2.42233e-06	5.63334e-08	1.97541e-06
GOTERM_BP_FAT	GO:0051250~negative regulation of lymphocyte activation	12	0.303644	1.6505e-07	LST1, IL2RA, GIMAP5, LAX1, CD274, CTLA4, IDO1, FAS, INPP5D, CD74, PDCD1LG2, PAG1	367	54	13528	8.19134	0.00035034	6.4889e-06	0.000285751
GOTERM_BP_FAT	GO:0002695~negative regulation of leukocyte activation	12	0.303644	2.95826e-07	LST1, IL2RA, GIMAP5, LAX1, CD274, CTLA4, IDO1, FAS, INPP5D, CD74, PDCD1LG2, PAG1	367	57	13528	7.76022	0.000627841	1.12149e-05	0.000512162
GOTERM_BP_FAT	GO:0042129~regulation of T cell proliferation	12	0.303644	7.21944e-07	VCAM1, PTPRC, CORO1A, IL2RA, TNFSF13B, CD3E, IL18, CD274, IFNG, CTLA4, IDO1, PDCD1LG2	367	62	13528	7.13439	0.00153151	2.35795e-05	0.0012499
GOTERM_BP_FAT	GO:0042113~B cell activation	12	0.303644	5.79751e-06	VCAM1, GPR183, PTPRC, BST2, IKZF1, LAX1, PLCG2, MS4A1, CD79A, ITGA4, SKAP2, IL7R	367	76	13528	5.82016	0.0122327	0.000151941	0.0100368
GOTERM_BP_FAT	GO:0043123~positive regulation of I-kappaB kinase/NF-kappaB cascade	12	0.303644	6.06629e-05	TRIM38, APOL3, CFLAR, TNFSF10, BST2, CASP8, TGM2, PIM2, CASP1, TLR6, LTB, LGALS9	367	97	13528	4.56013	0.120842	0.00120293	0.104974
GOTERM_BP_FAT	GO:0031401~positive regulation of protein modification process	12	0.303644	0.0129151	PSME1, LYN, PSME2, CCND2, CD3E, HCLS1, IFNG, PML, JAK2, CD4, PSMB8, PSMB9	367	187	13528	2.36541	1	0.12653	20.1529
GOTERM_BP_FAT	GO:0010324~membrane invagination	12	0.303644	0.0370615	LY75, CORO1A, FNBP1, ARRB2, APOE, CDC42SE2, CXCL16, HCK, FCGR1A, FCER1G, CLEC7A, ELMO1	367	220	13528	2.0106	1	0.289067	47.9954
GOTERM_BP_FAT	GO:0006897~endocytosis	12	0.303644	0.0370615	LY75, CORO1A, FNBP1, ARRB2, APOE, CDC42SE2, CXCL16, HCK, FCGR1A, FCER1G, CLEC7A, ELMO1	367	220	13528	2.0106	1	0.289067	47.9954
GOTERM_BP_FAT	GO:0051050~positive regulation of transport	12	0.303644	0.040229	CD38, GIMAP5, RAB8B, APOE, IFNG, PLCG2, TNFSF14, JAK2, CLEC7A, CASP1, LTB, CD27	367	223	13528	1.98355	1	0.305619	50.879
GOTERM_BP_FAT	GO:0002757~immune response-activating signal transduction	11	0.27834	1.06808e-06	C3AR1, PTPRC, LYN, CD3E, LAX1, PLCG2, PTPN22, CD79A, CLEC7A, TLR6, TLR7	367	52	13528	7.79753	0.00226498	3.2393e-05	0.00184916
GOTERM_BP_FAT	GO:0050671~positive regulation of lymphocyte proliferation	11	0.27834	1.83715e-06	VCAM1, CD38, PTPRC, CORO1A, IL2RA, TNFSF13B, CD3E, IL18, IFNG, PDCD1LG2, SASH3	367	55	13528	7.37221	0.00389267	5.34269e-05	0.00318061
GOTERM_BP_FAT	GO:0002822~regulation of adaptive immune response based on somatic recombination of immune receptors built from immunoglobulin superfamily domains	11	0.27834	1.83715e-06	PTPRC, CD86, GIMAP5, TNFSF13B, TAP2, IFNG, FCER1G, IDO1, IL7R, SASH3, B2M	367	55	13528	7.37221	0.00389267	5.34269e-05	0.00318061
GOTERM_BP_FAT	GO:0070665~positive regulation of leukocyte proliferation	11	0.27834	2.18335e-06	VCAM1, CD38, PTPRC, CORO1A, IL2RA, TNFSF13B, CD3E, IL18, IFNG, PDCD1LG2, SASH3	367	56	13528	7.24056	0.00462454	6.26367e-05	0.00377998
GOTERM_BP_FAT	GO:0032946~positive regulation of mononuclear cell proliferation	11	0.27834	2.18335e-06	VCAM1, CD38, PTPRC, CORO1A, IL2RA, TNFSF13B, CD3E, IL18, IFNG, PDCD1LG2, SASH3	367	56	13528	7.24056	0.00462454	6.26367e-05	0.00377998
GOTERM_BP_FAT	GO:0002819~regulation of adaptive immune response	11	0.27834	2.18335e-06	PTPRC, CD86, GIMAP5, TNFSF13B, TAP2, IFNG, FCER1G, IDO1, IL7R, SASH3, B2M	367	56	13528	7.24056	0.00462454	6.26367e-05	0.00377998
GOTERM_BP_FAT	GO:0002764~immune response-regulating signal transduction	11	0.27834	2.18335e-06	C3AR1, PTPRC, LYN, CD3E, LAX1, PLCG2, PTPN22, CD79A, CLEC7A, TLR6, TLR7	367	56	13528	7.24056	0.00462454	6.26367e-05	0.00377998
GOTERM_BP_FAT	GO:0001819~positive regulation of cytokine production	11	0.27834	0.000155206	DDX58, GIMAP5, IL18, IFNG, FCER1G, JAK2, IDO1, CLEC7A, CASP1, TLR7, SASH3	367	90	13528	4.50524	0.280737	0.00271967	0.268369
GOTERM_BP_FAT	GO:0002526~acute inflammatory response	11	0.27834	0.000313906	C1QA, C1QB, LYN, CFB, CLU, SERPING1, IDO1, C1S, C2, C1QC, CD163	367	98	13528	4.13746	0.486511	0.00492507	0.542077
GOTERM_BP_FAT	GO:0032101~regulation of response to external stimulus	11	0.27834	0.0112713	TNFRSF1B, IL2RA, PLEK, APOE, AOAH, TGM2, FCER1G, SERPING1, JAK2, IDO1, CCL5	367	159	13528	2.55013	1	0.112836	17.8192
GOTERM_BP_FAT	GO:0051270~regulation of cell motion	11	0.27834	0.0371404	ICAM1, CORO1A, SP100, LYN, CXCR4, PTK2B, APOE, CXCL16, MYO1F, JAK2, CXCL10	367	193	13528	2.10089	1	0.288563	48.0691
GOTERM_BP_FAT	GO:0032940~secretion by cell	11	0.27834	0.0549794	RAB8A, CCL3, TNFSF13B, PLEK, LYN, LAX1, CCL8, MYO1F, CCL5, LCP2, CXCL10	367	207	13528	1.9588	1	0.373202	62.4323
GOTERM_BP_FAT	GO:0048514~blood vessel morphogenesis	11	0.27834	0.0607435	PTPRJ, TYMP, CXCR4, PTK2B, APOE, IL18, CASP8, TGM2, ERAP1, ITGA4, TNFAIP2	367	211	13528	1.92167	1	0.398177	66.2081
GOTERM_BP_FAT	GO:0019884~antigen processing and presentation of exogenous antigen	10	0.253036	1.25194e-11	PSME1, TAP2, IFI30, FCER1G, HLA-DOA, HLA-DMA, CD74, TAPBP, HLA-DRA, B2M	367	14	13528	26.3293	2.65787e-08	8.85958e-10	2.16749e-08
GOTERM_BP_FAT	GO:0002474~antigen processing and presentation of peptide antigen via MHC class I	10	0.253036	1.41449e-10	HLA-H, TAP2, HLA-A, ERAP1, HLA-C, HLA-B, HLA-E, HLA-G, TAPBP, B2M, HLA-F	367	17	13528	21.683	3.00296e-07	7.90252e-09	2.44891e-07
GOTERM_BP_FAT	GO:0045582~positive regulation of T cell differentiation	10	0.253036	1.13888e-07	PTPRC, CD86, IL2RA, GIMAP5, IKZF1, IL2RG, IL7R, HLA-DMA, CD74, SASH3	367	32	13528	11.5191	0.000241755	4.56195e-06	0.000197174
GOTERM_BP_FAT	GO:0050900~leukocyte migration	10	0.253036	2.01048e-05	VCAM1, ICAM1, CORO1A, DOCK2, CCL2, CXCL16, IFNG, ITGB2, CCL5, ITGAM	367	57	13528	6.46685	0.0417847	0.000463836	0.0348017
GOTERM_BP_FAT	GO:0042035~regulation of cytokine biosynthetic process	10	0.253036	0.000164888	CD86, CD3E, IFNG, IRF1, CD4, IRF4, INPP5D, TLR6, TLR7, LTB	367	74	13528	4.98122	0.295373	0.0028193	0.285088
GOTERM_BP_FAT	GO:0050727~regulation of inflammatory response	10	0.253036	0.000202698	TNFRSF1B, IL2RA, APOE, AOAH, TGM2, FCER1G, SERPING1, JAK2, IDO1, CCL5	367	76	13528	4.85014	0.349732	0.00335662	0.350351
GOTERM_BP_FAT	GO:0048872~homeostasis of number of cells	10	0.253036	0.00153495	CORO1A, IL2RA, GIMAP5, TNFSF13B, LYN, HCLS1, IFNG, TNFSF14, FAS, IL7R	367	100	13528	3.6861	0.961658	0.0203018	2.62446
GOTERM_BP_FAT	GO:0016485~protein processing	10	0.253036	0.00334389	C1QA, C1QB, CFB, CLU, SERPING1, C1S, C2, CASP1, C1QC, SRGN	367	112	13528	3.29116	0.999184	0.0402706	5.63405
GOTERM_BP_FAT	GO:0032844~regulation of homeostatic process	10	0.253036	0.0037639	CD38, PTPRC, IL2RA, GIMAP5, LYN, IFNG, SPI1, INPP5D, CCL5, IFI6	367	114	13528	3.23342	0.999666	0.0439802	6.32018
GOTERM_BP_FAT	GO:0051604~protein maturation	10	0.253036	0.00587239	C1QA, C1QB, CFB, CLU, SERPING1, C1S, C2, CASP1, C1QC, SRGN	367	122	13528	3.0214	0.999996	0.0650151	9.6942
GOTERM_BP_FAT	GO:0006979~response to oxidative stress	10	0.253036	0.0343504	TXNIP, CD38, PTK2B, APOE, CLU, PML, JAK2, STAT1, CCL5, SOD2	367	164	13528	2.24762	1	0.27375	45.4015
GOTERM_BP_FAT	GO:0051241~negative regulation of multicellular organismal process	10	0.253036	0.0343504	CIITA, CD38, GIMAP5, APOE, IFNG, APOC1, JAK2, IDO1, INPP5D, SRGN	367	164	13528	2.24762	1	0.27375	45.4015
GOTERM_BP_FAT	GO:0002478~antigen processing and presentation of exogenous peptide antigen	9	0.227733	4.09151e-11	TAP2, IFI30, FCER1G, HLA-DOA, HLA-DMA, CD74, TAPBP, HLA-DRA, B2M	367	11	13528	30.159	8.68629e-08	2.71447e-09	7.08365e-08
GOTERM_BP_FAT	GO:0002366~leukocyte activation during immune response	9	0.227733	4.14603e-06	ICAM1, GPR183, ITGAL, LYN, PLCG2, MYO1F, TLR6, TLR7, LCP1	367	36	13528	9.21526	0.00876343	0.00011002	0.00717779
GOTERM_BP_FAT	GO:0002263~cell activation during immune response	9	0.227733	4.14603e-06	ICAM1, GPR183, ITGAL, LYN, PLCG2, MYO1F, TLR6, TLR7, LCP1	367	36	13528	9.21526	0.00876343	0.00011002	0.00717779
GOTERM_BP_FAT	GO:0002429~immune response-activating cell surface receptor signaling pathway	9	0.227733	7.85235e-06	C3AR1, PTPRC, LYN, CD3E, LAX1, PLCG2, PTPN22, CD79A, CLEC7A	367	39	13528	8.50639	0.0165324	0.000203279	0.0135939
GOTERM_BP_FAT	GO:0042102~positive regulation of T cell proliferation	9	0.227733	7.85235e-06	VCAM1, PTPRC, CORO1A, IL2RA, TNFSF13B, CD3E, IL18, IFNG, PDCD1LG2	367	39	13528	8.50639	0.0165324	0.000203279	0.0135939
GOTERM_BP_FAT	GO:0002768~immune response-regulating cell surface receptor signaling pathway	9	0.227733	1.40338e-05	C3AR1, PTPRC, LYN, CD3E, LAX1, PLCG2, PTPN22, CD79A, CLEC7A	367	42	13528	7.89879	0.0293544	0.000354626	0.0242939
GOTERM_BP_FAT	GO:0046651~lymphocyte proliferation	9	0.227733	1.40338e-05	PTPRC, CD86, DOCK2, IL23A, CXCR4, TNFSF14, CD79A, IL7R, ITGAM	367	42	13528	7.89879	0.0293544	0.000354626	0.0242939
GOTERM_BP_FAT	GO:0050868~negative regulation of T cell activation	9	0.227733	1.40338e-05	IL2RA, GIMAP5, LAX1, CD274, CTLA4, IDO1, CD74, PDCD1LG2, PAG1	367	42	13528	7.89879	0.0293544	0.000354626	0.0242939
GOTERM_BP_FAT	GO:0070661~leukocyte proliferation	9	0.227733	2.01012e-05	PTPRC, CD86, DOCK2, IL23A, CXCR4, TNFSF14, CD79A, IL7R, ITGAM	367	44	13528	7.53976	0.0417774	0.000468849	0.0347955
GOTERM_BP_FAT	GO:0032943~mononuclear cell proliferation	9	0.227733	2.01012e-05	PTPRC, CD86, DOCK2, IL23A, CXCR4, TNFSF14, CD79A, IL7R, ITGAM	367	44	13528	7.53976	0.0417774	0.000468849	0.0347955
GOTERM_BP_FAT	GO:0002274~myeloid leukocyte activation	9	0.227733	2.82303e-05	CD48, GIMAP5, LYN, PREX1, MYO1F, IRF4, TLR6, TLR7, LCP2	367	46	13528	7.21194	0.0581731	0.000630683	0.0488639
GOTERM_BP_FAT	GO:0042108~positive regulation of cytokine biosynthetic process	9	0.227733	3.89449e-05	CD86, CD3E, IFNG, IRF1, CD4, IRF4, TLR6, TLR7, LTB	367	48	13528	6.91144	0.0793558	0.000843334	0.067404
GOTERM_BP_FAT	GO:0050864~regulation of B cell activation	9	0.227733	6.12335e-05	CD38, PTPRC, TNFSF13B, IFNG, IL2RG, FAS, INPP5D, CD27, SASH3	367	51	13528	6.50489	0.121907	0.001203	0.105961
GOTERM_BP_FAT	GO:0019221~cytokine-mediated signaling pathway	9	0.227733	0.000581098	IL2RB, SP100, CCL2, CCR1, CCR2, TGM2, CSF2RB, JAK3, STAT1	367	70	13528	4.73928	0.708883	0.00865269	1.0013
GOTERM_BP_FAT	GO:0031349~positive regulation of defense response	9	0.227733	0.000771339	GIMAP5, TGM2, FCER1G, JAK2, IDO1, CLEC7A, TLR6, CCL5, TLR7	367	73	13528	4.54451	0.805668	0.0111577	1.32705
GOTERM_BP_FAT	GO:0034097~response to cytokine stimulus	9	0.227733	0.00130124	CIITA, CD38, CORO1A, SP100, CXCL16, CASP8, PML, STAT1, CCL5	367	79	13528	4.19936	0.936982	0.01779	2.22908
GOTERM_BP_FAT	GO:0051605~protein maturation by peptide bond cleavage	9	0.227733	0.00224809	C1QA, C1QB, CFB, CLU, SERPING1, C1S, C2, C1QC, SRGN	367	86	13528	3.85755	0.991588	0.0282058	3.82157
GOTERM_BP_FAT	GO:0002237~response to molecule of bacterial origin	9	0.227733	0.00224809	CCL2, LY96, TAP2, PLCG2, IDO1, TLR6, STAT1, CCL5, B2M	367	86	13528	3.85755	0.991588	0.0282058	3.82157
GOTERM_BP_FAT	GO:0030099~myeloid cell differentiation	9	0.227733	0.00366681	GIMAP5, LYN, HCLS1, IRF8, CASP8, PML, JAK2, IRF4, IFI16	367	93	13528	3.5672	0.99959	0.0431052	6.16199
GOTERM_BP_FAT	GO:0048585~negative regulation of response to stimulus	9	0.227733	0.00569623	PTPRC, TNFRSF1B, IL2RA, APOE, AOAH, CTLA4, SERPING1, INPP5D, IL7R	367	100	13528	3.31749	0.999995	0.0637861	9.41676
GOTERM_BP_FAT	GO:0030155~regulation of cell adhesion	9	0.227733	0.032691	ICAM1, CD47, CYTIP, IL18, TGM2, MYO1F, JAK2, ADAMDEC1, ARHGDIB	367	137	13528	2.42153	1	0.265184	43.7542
GOTERM_BP_FAT	GO:0006869~lipid transport	9	0.227733	0.0434163	SOAT1, APOL3, APOL1, GM2A, APOE, CLU, APOC1, APOL6, ATP8A1	367	145	13528	2.28793	1	0.320368	53.6279
GOTERM_BP_FAT	GO:0010876~lipid localization	9	0.227733	0.0634707	SOAT1, APOL3, APOL1, GM2A, APOE, CLU, APOC1, APOL6, ATP8A1	367	157	13528	2.11305	1	0.408645	67.8672
GOTERM_BP_FAT	GO:0030334~regulation of cell migration	9	0.227733	0.0884955	ICAM1, CORO1A, CXCR4, PTK2B, APOE, CXCL16, MYO1F, JAK2, CXCL10	367	169	13528	1.96301	1	0.50468	79.895
GOTERM_BP_FAT	GO:0045058~T cell selection	8	0.202429	3.81398e-07	PTPRC, DOCK2, CD3D, CD3E, CD4, FAS, HLA-DMA, CD74	367	19	13528	15.5204	0.00080938	1.42053e-05	0.000660312
GOTERM_BP_FAT	GO:0002824~positive regulation of adaptive immune response based on somatic recombination of immune receptors built from immunoglobulin superfamily domains	8	0.202429	1.19157e-05	PTPRC, GIMAP5, TNFSF13B, TAP2, FCER1G, IDO1, SASH3, B2M	367	30	13528	9.82961	0.0249799	0.000304739	0.0206277
GOTERM_BP_FAT	GO:0002821~positive regulation of adaptive immune response	8	0.202429	1.50363e-05	PTPRC, GIMAP5, TNFSF13B, TAP2, FCER1G, IDO1, SASH3, B2M	367	31	13528	9.51253	0.0314181	0.00037112	0.0260291
GOTERM_BP_FAT	GO:0050871~positive regulation of B cell activation	8	0.202429	2.33153e-05	CD38, PTPRC, TNFSF13B, IFNG, IL2RG, INPP5D, CD27, SASH3	367	33	13528	8.93601	0.0482939	0.000526446	0.0403582
GOTERM_BP_FAT	GO:0046634~regulation of alpha-beta T cell activation	8	0.202429	4.24839e-05	PTPRC, CD86, GIMAP5, IKZF1, CD3E, IL2RG, IRF4, SASH3	367	36	13528	8.19134	0.0862473	0.000901546	0.073527
GOTERM_BP_FAT	GO:0030595~leukocyte chemotaxis	8	0.202429	5.11914e-05	CORO1A, DOCK2, CCL2, CXCL16, IFNG, ITGB2, CCL5, ITGAM	367	37	13528	7.96995	0.102984	0.00106494	0.0885907
GOTERM_BP_FAT	GO:0060326~cell chemotaxis	8	0.202429	7.3001e-05	CORO1A, DOCK2, CCL2, CXCL16, IFNG, ITGB2, CCL5, ITGAM	367	39	13528	7.56124	0.143573	0.0013953	0.126311
GOTERM_BP_FAT	GO:0006956~complement activation	8	0.202429	0.000119421	C1QA, C1QB, CFB, CLU, SERPING1, C1S, C2, C1QC	367	42	13528	7.02115	0.223957	0.00218336	0.206553
GOTERM_BP_FAT	GO:0002541~activation of plasma proteins involved in acute inflammatory response	8	0.202429	0.000139368	C1QA, C1QB, CFB, CLU, SERPING1, C1S, C2, C1QC	367	43	13528	6.85787	0.256137	0.00246279	0.241014
GOTERM_BP_FAT	GO:0002706~regulation of lymphocyte mediated immunity	8	0.202429	0.000593641	PTPRC, GIMAP5, TAP2, IFNG, FCER1G, IL7R, SASH3, B2M	367	54	13528	5.46089	0.716537	0.00877716	1.02281
GOTERM_BP_FAT	GO:0045088~regulation of innate immune response	8	0.202429	0.000593641	GIMAP5, SAMHD1, ERAP1, MYO1F, SERPING1, CLEC7A, TLR6, TLR7	367	54	13528	5.46089	0.716537	0.00877716	1.02281
GOTERM_BP_FAT	GO:0002703~regulation of leukocyte mediated immunity	8	0.202429	0.00124419	PTPRC, GIMAP5, TAP2, IFNG, FCER1G, IL7R, SASH3, B2M	367	61	13528	4.83423	0.928856	0.0171265	2.13234
GOTERM_BP_FAT	GO:0050730~regulation of peptidyl-tyrosine phosphorylation	8	0.202429	0.00235334	PTPRC, LYN, CD3E, HCLS1, IFNG, JAK2, ITGB2, CD4	367	68	13528	4.33659	0.993276	0.0293351	3.99707
GOTERM_BP_FAT	GO:0007229~integrin-mediated signaling pathway	8	0.202429	0.00277938	CD47, ITGAL, PLEK, ITGAX, ITGB2, ITGA4, ITGAM, ADAMDEC1	367	70	13528	4.21269	0.997285	0.0339645	4.7044
GOTERM_BP_FAT	GO:0051272~positive regulation of cell motion	8	0.202429	0.0169356	ICAM1, CORO1A, LYN, PTK2B, CXCL16, MYO1F, JAK2, CXCL10	367	98	13528	3.00906	1	0.155205	25.6003
GOTERM_BP_FAT	GO:0051789~response to protein stimulus	8	0.202429	0.0260465	CD48, HERPUD1, LYN, CFB, IFNG, CD4, FAS, EIF2AK2	367	107	13528	2.75597	1	0.222175	36.6769
GOTERM_BP_FAT	GO:0051223~regulation of protein transport	8	0.202429	0.0351107	IFNG, TNFSF14, JAK2, CASP1, LTB, CD27, SRGN, LCP1	367	114	13528	2.58674	1	0.276948	46.141
GOTERM_BP_FAT	GO:0070201~regulation of establishment of protein localization	8	0.202429	0.0460547	IFNG, TNFSF14, JAK2, CASP1, LTB, CD27, SRGN, LCP1	367	121	13528	2.43709	1	0.335394	55.7932
GOTERM_BP_FAT	GO:0001666~response to hypoxia	8	0.202429	0.0716622	CD38, CCL2, CXCR4, PTK2B, IL18, PML, CASP1, SOD2	367	134	13528	2.20066	1	0.44393	72.401
GOTERM_BP_FAT	GO:0032880~regulation of protein localization	8	0.202429	0.0809554	IFNG, TNFSF14, JAK2, CASP1, LTB, CD27, SRGN, LCP1	367	138	13528	2.13687	1	0.477623	76.8129
GOTERM_BP_FAT	GO:0070482~response to oxygen levels	8	0.202429	0.0883618	CD38, CCL2, CXCR4, PTK2B, IL18, PML, CASP1, SOD2	367	141	13528	2.09141	1	0.505374	79.8439
GOTERM_BP_FAT	GO:0043405~regulation of MAP kinase activity	8	0.202429	0.0883618	PTPRC, CXCR4, LAX1, PTK2B, APOE, MAP4K1, TLR6, CD74	367	141	13528	2.09141	1	0.505374	79.8439
GOTERM_BP_FAT	GO:0045061~thymic T cell selection	7	0.177126	5.50184e-07	PTPRC, DOCK2, CD3D, CD3E, FAS, HLA-DMA, CD74	367	13	13528	19.8482	0.00116736	1.88392e-05	0.00095253
GOTERM_BP_FAT	GO:0046635~positive regulation of alpha-beta T cell activation	7	0.177126	5.47736e-05	PTPRC, CD86, GIMAP5, IKZF1, CD3E, IL2RG, SASH3	367	26	13528	9.92412	0.109781	0.00111752	0.0947873
GOTERM_BP_FAT	GO:0033077~T cell differentiation in the thymus	7	0.177126	6.88304e-05	PTPRC, DOCK2, CD3D, CD3E, FAS, HLA-DMA, CD74	367	27	13528	9.55656	0.135956	0.00132759	0.119099
GOTERM_BP_FAT	GO:0042098~T cell proliferation	7	0.177126	6.88304e-05	PTPRC, CD86, DOCK2, IL23A, CXCR4, TNFSF14, ITGAM	367	27	13528	9.55656	0.135956	0.00132759	0.119099
GOTERM_BP_FAT	GO:0007159~leukocyte adhesion	7	0.177126	8.5622e-05	VCAM1, ICAM1, ITGAL, PTPRC, ITGB2, ITGA4, ITGAM	367	28	13528	9.21526	0.166218	0.00160741	0.148134
GOTERM_BP_FAT	GO:0031341~regulation of cell killing	7	0.177126	8.5622e-05	ICAM1, PTPRC, GIMAP5, TAP2, IFNG, IL7R, B2M	367	28	13528	9.21526	0.166218	0.00160741	0.148134
GOTERM_BP_FAT	GO:0006958~complement activation, classical pathway	7	0.177126	0.000105519	C1QA, C1QB, CLU, SERPING1, C1S, C2, C1QC	367	29	13528	8.89749	0.200707	0.00194617	0.182528
GOTERM_BP_FAT	GO:0002455~humoral immune response mediated by circulating immunoglobulin	7	0.177126	0.000156251	C1QA, C1QB, CLU, SERPING1, C1S, C2, C1QC	367	31	13528	8.32346	0.282332	0.0026935	0.270174
GOTERM_BP_FAT	GO:0050672~negative regulation of lymphocyte proliferation	7	0.177126	0.00018797	LST1, IL2RA, CD274, CTLA4, IDO1, INPP5D, PDCD1LG2	367	32	13528	8.06335	0.329075	0.0031877	0.324935
GOTERM_BP_FAT	GO:0032945~negative regulation of mononuclear cell proliferation	7	0.177126	0.00018797	LST1, IL2RA, CD274, CTLA4, IDO1, INPP5D, PDCD1LG2	367	32	13528	8.06335	0.329075	0.0031877	0.324935
GOTERM_BP_FAT	GO:0070664~negative regulation of leukocyte proliferation	7	0.177126	0.00018797	LST1, IL2RA, CD274, CTLA4, IDO1, INPP5D, PDCD1LG2	367	32	13528	8.06335	0.329075	0.0031877	0.324935
GOTERM_BP_FAT	GO:0050851~antigen receptor-mediated signaling pathway	7	0.177126	0.00022456	PTPRC, LYN, CD3E, LAX1, PLCG2, PTPN22, CD79A	367	33	13528	7.81901	0.37923	0.00366094	0.38807
GOTERM_BP_FAT	GO:0001776~leukocyte homeostasis	7	0.177126	0.000368821	CORO1A, IL2RA, GIMAP5, TNFSF13B, IFNG, TNFSF14, FAS	367	36	13528	7.16742	0.543036	0.00570012	0.636623
GOTERM_BP_FAT	GO:0007259~JAK-STAT cascade	7	0.177126	0.000577025	CCL2, PTK2B, CCR2, IFNG, JAK2, STAT1, STAT2	367	39	13528	6.61608	0.706353	0.00865297	0.994317
GOTERM_BP_FAT	GO:0002699~positive regulation of immune effector process	7	0.177126	0.00111447	PTPRC, CD37, GIMAP5, TAP2, FCER1G, SASH3, B2M	367	44	13528	5.86426	0.90627	0.0156584	1.91204
GOTERM_BP_FAT	GO:0018108~peptidyl-tyrosine phosphorylation	7	0.177126	0.00141328	LYN, PTK2B, IFNG, JAK2, JAK3, CD6, STAT1	367	46	13528	5.60929	0.950338	0.0190628	2.41881
GOTERM_BP_FAT	GO:0018212~peptidyl-tyrosine modification	7	0.177126	0.00176957	LYN, PTK2B, IFNG, JAK2, JAK3, CD6, STAT1	367	48	13528	5.37557	0.976719	0.0230842	3.01984
GOTERM_BP_FAT	GO:0006909~phagocytosis	7	0.177126	0.00176957	CORO1A, CDC42SE2, HCK, FCGR1A, FCER1G, CLEC7A, ELMO1	367	48	13528	5.37557	0.976719	0.0230842	3.01984
GOTERM_BP_FAT	GO:0007015~actin filament organization	7	0.177126	0.0131368	CORO1A, AIF1, PTK2B, PREX1, EVL, WIPF1, LCP1	367	72	13528	3.58371	1	0.127984	20.4628
GOTERM_BP_FAT	GO:0030335~positive regulation of cell migration	7	0.177126	0.0335025	ICAM1, CORO1A, PTK2B, CXCL16, MYO1F, JAK2, CXCL10	367	89	13528	2.89918	1	0.269876	44.5655
GOTERM_BP_FAT	GO:0001934~positive regulation of protein amino acid phosphorylation	7	0.177126	0.0335025	LYN, CCND2, CD3E, HCLS1, IFNG, JAK2, CD4	367	89	13528	2.89918	1	0.269876	44.5655
GOTERM_BP_FAT	GO:0042327~positive regulation of phosphorylation	7	0.177126	0.047772	LYN, CCND2, CD3E, HCLS1, IFNG, JAK2, CD4	367	97	13528	2.66007	1	0.340115	57.1509
GOTERM_BP_FAT	GO:0040017~positive regulation of locomotion	7	0.177126	0.0497831	ICAM1, CORO1A, PTK2B, CXCL16, MYO1F, JAK2, CXCL10	367	98	13528	2.63293	1	0.350736	58.691
GOTERM_BP_FAT	GO:0010562~positive regulation of phosphorus metabolic process	7	0.177126	0.0539594	LYN, CCND2, CD3E, HCLS1, IFNG, JAK2, CD4	367	100	13528	2.58027	1	0.368722	61.7241
GOTERM_BP_FAT	GO:0045937~positive regulation of phosphate metabolic process	7	0.177126	0.0539594	LYN, CCND2, CD3E, HCLS1, IFNG, JAK2, CD4	367	100	13528	2.58027	1	0.368722	61.7241
GOTERM_BP_FAT	GO:0042742~defense response to bacterium	7	0.177126	0.0833589	HIST1H2BI, HCK, IFNG, LYZ, LTF, MYO1F, TLR6	367	112	13528	2.30381	1	0.486801	77.8407
GOTERM_BP_FAT	GO:0006887~exocytosis	7	0.177126	0.0918641	RAB8A, CCL3, PLEK, LYN, CCL8, MYO1F, CCL5	367	115	13528	2.24372	1	0.517138	81.1433
GOTERM_BP_FAT	GO:0002495~antigen processing and presentation of peptide antigen via MHC class II	6	0.151822	7.38819e-07	IFI30, FCER1G, HLA-DOA, HLA-DMA, CD74, HLA-DRA	367	8	13528	27.6458	0.00156728	2.37651e-05	0.00127911
GOTERM_BP_FAT	GO:0019886~antigen processing and presentation of exogenous peptide antigen via MHC class II	6	0.151822	7.38819e-07	IFI30, FCER1G, HLA-DOA, HLA-DMA, CD74, HLA-DRA	367	8	13528	27.6458	0.00156728	2.37651e-05	0.00127911
GOTERM_BP_FAT	GO:0019835~cytolysis	6	0.151822	0.000200712	PRF1, APOL1, GZMA, LYZ, GZMB, GZMH	367	21	13528	10.5317	0.346985	0.00334992	0.346925
GOTERM_BP_FAT	GO:0046637~regulation of alpha-beta T cell differentiation	6	0.151822	0.000479417	CD86, GIMAP5, IKZF1, IL2RG, IRF4, SASH3	367	25	13528	8.84665	0.6387	0.00735	0.826777
GOTERM_BP_FAT	GO:0001910~regulation of leukocyte mediated cytotoxicity	6	0.151822	0.000479417	ICAM1, PTPRC, GIMAP5, TAP2, IL7R, B2M	367	25	13528	8.84665	0.6387	0.00735	0.826777
GOTERM_BP_FAT	GO:0002260~lymphocyte homeostasis	6	0.151822	0.000829684	CORO1A, IL2RA, GIMAP5, TNFSF13B, TNFSF14, FAS	367	28	13528	7.89879	0.828325	0.0119158	1.42675
GOTERM_BP_FAT	GO:0009306~protein secretion	6	0.151822	0.00134215	TNFSF13B, PLEK, LYN, LAX1, LCP2, CXCL10	367	31	13528	7.13439	0.942231	0.0182273	2.29841
GOTERM_BP_FAT	GO:0002705~positive regulation of leukocyte mediated immunity	6	0.151822	0.00205692	PTPRC, GIMAP5, TAP2, FCER1G, SASH3, B2M	367	34	13528	6.50489	0.987366	0.0261451	3.50202
GOTERM_BP_FAT	GO:0002708~positive regulation of lymphocyte mediated immunity	6	0.151822	0.00205692	PTPRC, GIMAP5, TAP2, FCER1G, SASH3, B2M	367	34	13528	6.50489	0.987366	0.0261451	3.50202
GOTERM_BP_FAT	GO:0002700~regulation of production of molecular mediator of immune response	6	0.151822	0.00474793	PTPRC, CD37, GIMAP5, IFNG, FCER1G, SASH3	367	41	13528	5.3943	0.999959	0.0542929	7.90934
GOTERM_BP_FAT	GO:0019058~viral infectious cycle	6	0.151822	0.00583661	ICAM1, CCL2, CCR5, CXCR4, CD4, CCL4	367	43	13528	5.1434	0.999996	0.0649687	9.63792
GOTERM_BP_FAT	GO:0001816~cytokine production	6	0.151822	0.00778243	LYN, IL18, CD4, IDO1, NFATC2, LCP2	367	46	13528	4.80796	1	0.0835966	12.6515
GOTERM_BP_FAT	GO:0050731~positive regulation of peptidyl-tyrosine phosphorylation	6	0.151822	0.00852036	LYN, CD3E, HCLS1, IFNG, JAK2, CD4	367	47	13528	4.70566	1	0.0898315	13.7694
GOTERM_BP_FAT	GO:0030183~B cell differentiation	6	0.151822	0.00930534	VCAM1, GPR183, IKZF1, PLCG2, CD79A, ITGA4	367	48	13528	4.60763	1	0.0967746	14.9438
GOTERM_BP_FAT	GO:0022415~viral reproductive process	6	0.151822	0.0259367	ICAM1, CCL2, CCR5, CXCR4, CD4, CCL4	367	62	13528	3.5672	1	0.222217	36.5532
GOTERM_BP_FAT	GO:0007249~I-kappaB kinase/NF-kappaB cascade	6	0.151822	0.0275702	LY96, TNFSF14, TLR6, STAT1, TLR7, CD27	367	63	13528	3.51057	1	0.231868	38.3704
GOTERM_BP_FAT	GO:0045471~response to ethanol	6	0.151822	0.0292678	PRF1, CCL2, CCND2, PTK2B, APOE, CD27	367	64	13528	3.45572	1	0.242559	40.2067
GOTERM_BP_FAT	GO:0051222~positive regulation of protein transport	6	0.151822	0.0347503	IFNG, TNFSF14, JAK2, CASP1, LTB, CD27	367	67	13528	3.30099	1	0.275492	45.7916
GOTERM_BP_FAT	GO:0006800~oxygen and reactive oxygen species metabolic process	6	0.151822	0.0347503	CYBA, CYBB, PTK2B, PREX1, NCF1C, SOD2	367	67	13528	3.30099	1	0.275492	45.7916
GOTERM_BP_FAT	GO:0045637~regulation of myeloid cell differentiation	6	0.151822	0.0408284	IKZF1, SPI1, FAS, INPP5D, CCL5, C1QC	367	70	13528	3.15952	1	0.306285	51.4073
GOTERM_BP_FAT	GO:0016032~viral reproduction	6	0.151822	0.0429886	ICAM1, CCL2, CCR5, CXCR4, CD4, CCL4	367	71	13528	3.11502	1	0.318791	53.2676
GOTERM_BP_FAT	GO:0032496~response to lipopolysaccharide	6	0.151822	0.0573737	CCL2, LY96, PLCG2, IDO1, STAT1, CCL5	367	77	13528	2.87229	1	0.385038	64.0466
GOTERM_BP_FAT	GO:0045059~positive thymic T cell selection	5	0.126518	1.72954e-05	PTPRC, DOCK2, CD3D, HLA-DMA, CD74	367	7	13528	26.3293	0.0360524	0.000417167	0.0299393
GOTERM_BP_FAT	GO:0045060~negative thymic T cell selection	5	0.126518	3.38519e-05	PTPRC, DOCK2, CD3E, FAS, CD74	367	8	13528	23.0381	0.069347	0.000740641	0.0585917
GOTERM_BP_FAT	GO:0043368~positive T cell selection	5	0.126518	5.96331e-05	PTPRC, DOCK2, CD3D, HLA-DMA, CD74	367	9	13528	20.4784	0.118918	0.00120503	0.103193
GOTERM_BP_FAT	GO:0043383~negative T cell selection	5	0.126518	5.96331e-05	PTPRC, DOCK2, CD3E, FAS, CD74	367	9	13528	20.4784	0.118918	0.00120503	0.103193
GOTERM_BP_FAT	GO:0043370~regulation of CD4-positive, alpha beta T cell differentiation	5	0.126518	0.000567825	CD86, GIMAP5, IL2RG, IRF4, SASH3	367	15	13528	12.287	0.700558	0.00857612	0.978537
GOTERM_BP_FAT	GO:0002285~lymphocyte activation during immune response	5	0.126518	0.00119371	ICAM1, GPR183, ITGAL, PLCG2, LCP1	367	18	13528	10.2392	0.920799	0.0165443	2.04668
GOTERM_BP_FAT	GO:0050848~regulation of calcium-mediated signaling	5	0.126518	0.00181098	PLEK, CD8A, CD3E, CD4, TRAT1	367	20	13528	9.21526	0.978682	0.0234744	3.08946
GOTERM_BP_FAT	GO:0046638~positive regulation of alpha-beta T cell differentiation	5	0.126518	0.00181098	CD86, GIMAP5, IKZF1, IL2RG, SASH3	367	20	13528	9.21526	0.978682	0.0234744	3.08946
GOTERM_BP_FAT	GO:0002709~regulation of T cell mediated immunity	5	0.126518	0.00218987	PTPRC, TAP2, IL7R, SASH3, B2M	367	21	13528	8.77644	0.990478	0.0276479	3.72435
GOTERM_BP_FAT	GO:0043029~T cell homeostasis	5	0.126518	0.00218987	CORO1A, IL2RA, GIMAP5, TNFSF14, FAS	367	21	13528	8.77644	0.990478	0.0276479	3.72435
GOTERM_BP_FAT	GO:0031343~positive regulation of cell killing	5	0.126518	0.00364735	PTPRC, GIMAP5, TAP2, IFNG, B2M	367	24	13528	7.67938	0.999572	0.0431193	6.13025
GOTERM_BP_FAT	GO:0050777~negative regulation of immune response	5	0.126518	0.00425076	PTPRC, CTLA4, SERPING1, INPP5D, IL7R	367	25	13528	7.37221	0.999882	0.0492679	7.10964
GOTERM_BP_FAT	GO:0006801~superoxide metabolic process	5	0.126518	0.00425076	CYBA, CYBB, PREX1, NCF1C, SOD2	367	25	13528	7.37221	0.999882	0.0492679	7.10964
GOTERM_BP_FAT	GO:0045428~regulation of nitric oxide biosynthetic process	5	0.126518	0.00565221	ICAM1, GIMAP5, IFNG, JAK2, SOD2	367	27	13528	6.82612	0.999994	0.0639807	9.3473
GOTERM_BP_FAT	GO:0042130~negative regulation of T cell proliferation	5	0.126518	0.00565221	IL2RA, CD274, CTLA4, IDO1, PDCD1LG2	367	27	13528	6.82612	0.999994	0.0639807	9.3473
GOTERM_BP_FAT	GO:0030888~regulation of B cell proliferation	5	0.126518	0.00645597	CD38, PTPRC, TNFSF13B, INPP5D, SASH3	367	28	13528	6.58233	0.999999	0.0708934	10.6076
GOTERM_BP_FAT	GO:0050729~positive regulation of inflammatory response	5	0.126518	0.00828298	TGM2, FCER1G, JAK2, IDO1, CCL5	367	30	13528	6.14351	1	0.0883054	13.4113
GOTERM_BP_FAT	GO:0002377~immunoglobulin production	5	0.126518	0.00828298	PTPRC, TNFSF13B, LAX1, FAS, IL7R	367	30	13528	6.14351	1	0.0883054	13.4113
GOTERM_BP_FAT	GO:0032663~regulation of interleukin-2 production	5	0.126518	0.00828298	CD86, CD3E, CD4, IRF4, SASH3	367	30	13528	6.14351	1	0.0883054	13.4113
GOTERM_BP_FAT	GO:0002440~production of molecular mediator of immune response	5	0.126518	0.00931125	PTPRC, TNFSF13B, LAX1, FAS, IL7R	367	31	13528	5.94533	1	0.0963639	14.9526
GOTERM_BP_FAT	GO:0031348~negative regulation of defense response	5	0.126518	0.0156888	TNFRSF1B, IL2RA, APOE, AOAH, SERPING1	367	36	13528	5.11959	1	0.146454	23.9496
GOTERM_BP_FAT	GO:0008360~regulation of cell shape	5	0.126518	0.0579155	CORO1A, LST1, CDC42SE2, ITGB2, CDC42EP4	367	54	13528	3.41306	1	0.386779	64.4027
GOTERM_BP_FAT	GO:0009612~response to mechanical stimulus	5	0.126518	0.0645502	TXNIP, CCL2, PTK2B, STAT1, LTB	367	56	13528	3.29116	1	0.412905	68.5024
GOTERM_BP_FAT	GO:0032103~positive regulation of response to external stimulus	5	0.126518	0.0948078	TGM2, FCER1G, JAK2, IDO1, CCL5	367	64	13528	2.87977	1	0.526326	82.174
GOTERM_BP_FAT	GO:0048247~lymphocyte chemotaxis	4	0.101215	0.000633993	DOCK2, CCL2, CXCL16, CCL5	367	7	13528	21.0634	0.739823	0.00930638	1.09197
GOTERM_BP_FAT	GO:0019883~antigen processing and presentation of endogenous antigen	4	0.101215	0.000994077	TAP2, ERAP1, CD74, TAPBP	367	8	13528	18.4305	0.878941	0.0141654	1.70716
GOTERM_BP_FAT	GO:0001914~regulation of T cell mediated cytotoxicity	4	0.101215	0.0014613	PTPRC, TAP2, IL7R, B2M	367	9	13528	16.3827	0.955158	0.0195803	2.50002
GOTERM_BP_FAT	GO:0048535~lymph node development	4	0.101215	0.00204588	IKZF1, CXCL13, IL7R, LTB	367	10	13528	14.7444	0.987066	0.026163	3.48355
GOTERM_BP_FAT	GO:0006911~phagocytosis, engulfment	4	0.101215	0.00204588	FCGR1A, FCER1G, CLEC7A, ELMO1	367	10	13528	14.7444	0.987066	0.026163	3.48355
GOTERM_BP_FAT	GO:0043372~positive regulation of CD4-positive, alpha beta T cell differentiation	4	0.101215	0.00275699	CD86, GIMAP5, IL2RG, SASH3	367	11	13528	13.404	0.997152	0.0338899	4.66734
GOTERM_BP_FAT	GO:0032653~regulation of interleukin-10 production	4	0.101215	0.00275699	FCER1G, IRF4, IDO1, SASH3	367	11	13528	13.404	0.997152	0.0338899	4.66734
GOTERM_BP_FAT	GO:0002920~regulation of humoral immune response	4	0.101215	0.00360278	PTPRC, CD37, GIMAP5, SERPING1	367	12	13528	12.287	0.99953	0.0428411	6.05753
GOTERM_BP_FAT	GO:0045086~positive regulation of interleukin-2 biosynthetic process	4	0.101215	0.00459047	CD86, CD3E, CD4, IRF4	367	13	13528	11.3419	0.999943	0.0528206	7.65678
GOTERM_BP_FAT	GO:0042554~superoxide anion generation	4	0.101215	0.00459047	CYBA, CYBB, NCF1C, SOD2	367	13	13528	11.3419	0.999943	0.0528206	7.65678
GOTERM_BP_FAT	GO:0045730~respiratory burst	4	0.101215	0.00459047	CYBA, CYBB, NCF1C, CD52	367	13	13528	11.3419	0.999943	0.0528206	7.65678
GOTERM_BP_FAT	GO:0002702~positive regulation of production of molecular mediator of immune response	4	0.101215	0.00701603	CD37, GIMAP5, FCER1G, SASH3	367	15	13528	9.82961	1	0.0760409	11.476
GOTERM_BP_FAT	GO:0002711~positive regulation of T cell mediated immunity	4	0.101215	0.00701603	PTPRC, TAP2, SASH3, B2M	367	15	13528	9.82961	1	0.0760409	11.476
GOTERM_BP_FAT	GO:0045577~regulation of B cell differentiation	4	0.101215	0.00846411	PTPRC, IL2RG, INPP5D, CD27	367	16	13528	9.21526	1	0.0897067	13.6847
GOTERM_BP_FAT	GO:0032655~regulation of interleukin-12 production	4	0.101215	0.0100746	IFNG, IRF1, IDO1, LTB	367	17	13528	8.67318	1	0.102884	16.08
GOTERM_BP_FAT	GO:0050850~positive regulation of calcium-mediated signaling	4	0.101215	0.0100746	CD8A, CD3E, CD4, TRAT1	367	17	13528	8.67318	1	0.102884	16.08
GOTERM_BP_FAT	GO:0030593~neutrophil chemotaxis	4	0.101215	0.0118508	CCL2, IFNG, ITGB2, ITGAM	367	18	13528	8.19134	1	0.117218	18.6491
GOTERM_BP_FAT	GO:0002275~myeloid cell activation during immune response	4	0.101215	0.0118508	LYN, MYO1F, TLR6, TLR7	367	18	13528	8.19134	1	0.117218	18.6491
GOTERM_BP_FAT	GO:0045076~regulation of interleukin-2 biosynthetic process	4	0.101215	0.0137953	CD86, CD3E, CD4, IRF4	367	19	13528	7.76022	1	0.133386	21.3766
GOTERM_BP_FAT	GO:0051607~defense response to virus	4	0.101215	0.0159102	PTPRC, SAMHD1, RSAD2, TLR7	367	20	13528	7.37221	1	0.147095	24.2451
GOTERM_BP_FAT	GO:0030890~positive regulation of B cell proliferation	4	0.101215	0.0159102	CD38, PTPRC, TNFSF13B, SASH3	367	20	13528	7.37221	1	0.147095	24.2451
GOTERM_BP_FAT	GO:0030101~natural killer cell activation	4	0.101215	0.0181969	IKZF1, IL21R, CD2, SLAMF7	367	21	13528	7.02115	1	0.165146	27.2357
GOTERM_BP_FAT	GO:0001912~positive regulation of leukocyte mediated cytotoxicity	4	0.101215	0.0181969	PTPRC, GIMAP5, TAP2, B2M	367	21	13528	7.02115	1	0.165146	27.2357
GOTERM_BP_FAT	GO:0045429~positive regulation of nitric oxide biosynthetic process	4	0.101215	0.0181969	ICAM1, IFNG, JAK2, SOD2	367	21	13528	7.02115	1	0.165146	27.2357
GOTERM_BP_FAT	GO:0050792~regulation of viral reproduction	4	0.101215	0.0181969	CCL3, SP100, APOBEC3G, CCL5	367	21	13528	7.02115	1	0.165146	27.2357
GOTERM_BP_FAT	GO:0007157~heterophilic cell adhesion	4	0.101215	0.0206564	VCAM1, ICAM1, ITGAL, ITGA4	367	22	13528	6.70201	1	0.183184	30.3278
GOTERM_BP_FAT	GO:0019059~initiation of viral infection	4	0.101215	0.0206564	ICAM1, CCR5, CXCR4, CD4	367	22	13528	6.70201	1	0.183184	30.3278
GOTERM_BP_FAT	GO:0042531~positive regulation of tyrosine phosphorylation of STAT protein	4	0.101215	0.0232891	LYN, HCLS1, IFNG, JAK2	367	23	13528	6.41061	1	0.202576	33.5004
GOTERM_BP_FAT	GO:0050852~T cell receptor signaling pathway	4	0.101215	0.0232891	PTPRC, CD3E, PLCG2, PTPN22	367	23	13528	6.41061	1	0.202576	33.5004
GOTERM_BP_FAT	GO:0010332~response to gamma radiation	4	0.101215	0.0232891	PTPRC, CCL2, PML, SOD2	367	23	13528	6.41061	1	0.202576	33.5004
GOTERM_BP_FAT	GO:0002712~regulation of B cell mediated immunity	4	0.101215	0.0260951	PTPRC, GIMAP5, IFNG, FCER1G	367	24	13528	6.14351	1	0.22167	36.7316
GOTERM_BP_FAT	GO:0002889~regulation of immunoglobulin mediated immune response	4	0.101215	0.0260951	PTPRC, GIMAP5, IFNG, FCER1G	367	24	13528	6.14351	1	0.22167	36.7316
GOTERM_BP_FAT	GO:0046427~positive regulation of JAK-STAT cascade	4	0.101215	0.0322246	LYN, HCLS1, IFNG, JAK2	367	26	13528	5.67093	1	0.262874	43.2827
GOTERM_BP_FAT	GO:0002637~regulation of immunoglobulin production	4	0.101215	0.0322246	PTPRC, CD37, IFNG, SASH3	367	26	13528	5.67093	1	0.262874	43.2827
GOTERM_BP_FAT	GO:0032649~regulation of interferon-gamma production	4	0.101215	0.0465188	GIMAP5, IL18, TLR7, SASH3	367	30	13528	4.9148	1	0.335974	56.164
GOTERM_BP_FAT	GO:0022406~membrane docking	4	0.101215	0.0505053	VCAM1, ICAM1, RAB8A, PLEK	367	31	13528	4.75626	1	0.352659	59.2312
GOTERM_BP_FAT	GO:0050728~negative regulation of inflammatory response	4	0.101215	0.0505053	TNFRSF1B, IL2RA, APOE, AOAH	367	31	13528	4.75626	1	0.352659	59.2312
GOTERM_BP_FAT	GO:0008637~apoptotic mitochondrial changes	4	0.101215	0.0505053	CLU, PIM2, IFI6, SOD2	367	31	13528	4.75626	1	0.352659	59.2312
GOTERM_BP_FAT	GO:0043900~regulation of multi-organism process	4	0.101215	0.0505053	DDX58, IFNG, PML, APOBEC3G	367	31	13528	4.75626	1	0.352659	59.2312
GOTERM_BP_FAT	GO:0042509~regulation of tyrosine phosphorylation of STAT protein	4	0.101215	0.0505053	LYN, HCLS1, IFNG, JAK2	367	31	13528	4.75626	1	0.352659	59.2312
GOTERM_BP_FAT	GO:0002573~myeloid leukocyte differentiation	4	0.101215	0.0634152	GIMAP5, CASP8, IRF4, IFI16	367	34	13528	4.33659	1	0.409539	67.8342
GOTERM_BP_FAT	GO:0032675~regulation of interleukin-6 production	4	0.101215	0.0727831	IFNG, INPP5D, TLR6, TLR7	367	36	13528	4.09567	1	0.447989	72.9722
GOTERM_BP_FAT	GO:0046425~regulation of JAK-STAT cascade	4	0.101215	0.0727831	LYN, HCLS1, IFNG, JAK2	367	36	13528	4.09567	1	0.447989	72.9722
GOTERM_BP_FAT	GO:0030301~cholesterol transport	4	0.101215	0.0776853	SOAT1, APOE, CLU, APOC1	367	37	13528	3.98498	1	0.465587	75.3423
GOTERM_BP_FAT	GO:0015918~sterol transport	4	0.101215	0.0776853	SOAT1, APOE, CLU, APOC1	367	37	13528	3.98498	1	0.465587	75.3423
GOTERM_BP_FAT	GO:0002761~regulation of myeloid leukocyte differentiation	4	0.101215	0.0986628	IKZF1, INPP5D, CCL5, C1QC	367	41	13528	3.5962	1	0.539991	83.4437
GOTERM_BP_FAT	GO:0045589~regulation of regulatory T cell differentiation	3	0.0759109	0.0069152	GIMAP5, CTLA4, IL2RG	367	5	13528	22.1166	1	0.07537	11.3203
GOTERM_BP_FAT	GO:0002230~positive regulation of defense response to virus by host	3	0.0759109	0.0069152	DDX58, PML, APOBEC3G	367	5	13528	22.1166	1	0.07537	11.3203
GOTERM_BP_FAT	GO:0019885~antigen processing and presentation of endogenous peptide antigen via MHC class I	3	0.0759109	0.010188	TAP2, ERAP1, TAPBP	367	6	13528	18.4305	1	0.10349	16.2462
GOTERM_BP_FAT	GO:0009405~pathogenesis	3	0.0759109	0.010188	PRF1, HLA-DRB1, HLA-DRB4, HLA-DPB1	367	6	13528	18.4305	1	0.10349	16.2462
GOTERM_BP_FAT	GO:0002483~antigen processing and presentation of endogenous peptide antigen	3	0.0759109	0.010188	TAP2, ERAP1, TAPBP	367	6	13528	18.4305	1	0.10349	16.2462
GOTERM_BP_FAT	GO:0007260~tyrosine phosphorylation of STAT protein	3	0.0759109	0.010188	IFNG, JAK2, STAT1	367	6	13528	18.4305	1	0.10349	16.2462
GOTERM_BP_FAT	GO:0001916~positive regulation of T cell mediated cytotoxicity	3	0.0759109	0.0140095	PTPRC, TAP2, B2M	367	7	13528	15.7976	1	0.134717	21.6718
GOTERM_BP_FAT	GO:0010922~positive regulation of phosphatase activity	3	0.0759109	0.0140095	PLEK, IFNG, JAK2	367	7	13528	15.7976	1	0.134717	21.6718
GOTERM_BP_FAT	GO:0030852~regulation of granulocyte differentiation	3	0.0759109	0.0140095	IKZF1, INPP5D, C1QC	367	7	13528	15.7976	1	0.134717	21.6718
GOTERM_BP_FAT	GO:0045579~positive regulation of B cell differentiation	3	0.0759109	0.0140095	IL2RG, INPP5D, CD27	367	7	13528	15.7976	1	0.134717	21.6718
GOTERM_BP_FAT	GO:0045084~positive regulation of interleukin-12 biosynthetic process	3	0.0759109	0.0140095	IFNG, IRF1, LTB	367	7	13528	15.7976	1	0.134717	21.6718
GOTERM_BP_FAT	GO:0050665~hydrogen peroxide biosynthetic process	3	0.0759109	0.0140095	CYBA, CYBB, SOD2	367	7	13528	15.7976	1	0.134717	21.6718
GOTERM_BP_FAT	GO:0045576~mast cell activation	3	0.0759109	0.018348	CD48, LYN, LCP2	367	8	13528	13.8229	1	0.165709	27.4294
GOTERM_BP_FAT	GO:0045075~regulation of interleukin-12 biosynthetic process	3	0.0759109	0.018348	IFNG, IRF1, LTB	367	8	13528	13.8229	1	0.165709	27.4294
GOTERM_BP_FAT	GO:0032673~regulation of interleukin-4 production	3	0.0759109	0.0231728	CD86, IRF4, SASH3	367	9	13528	12.287	1	0.202481	33.3632
GOTERM_BP_FAT	GO:0050691~regulation of defense response to virus by host	3	0.0759109	0.0231728	DDX58, PML, APOBEC3G	367	9	13528	12.287	1	0.202481	33.3632
GOTERM_BP_FAT	GO:0050853~B cell receptor signaling pathway	3	0.0759109	0.0231728	PTPRC, LYN, CD79A	367	9	13528	12.287	1	0.202481	33.3632
GOTERM_BP_FAT	GO:0002720~positive regulation of cytokine production during immune response	3	0.0759109	0.0284546	GIMAP5, FCER1G, SASH3	367	10	13528	11.0583	1	0.237516	39.3335
GOTERM_BP_FAT	GO:0042088~T-helper 1 type immune response	3	0.0759109	0.0284546	IL18BP, IL18, TLR6	367	10	13528	11.0583	1	0.237516	39.3335
GOTERM_BP_FAT	GO:0034341~response to interferon-gamma	3	0.0759109	0.0284546	CIITA, SP100, CXCL16	367	10	13528	11.0583	1	0.237516	39.3335
GOTERM_BP_FAT	GO:0002714~positive regulation of B cell mediated immunity	3	0.0759109	0.0341651	PTPRC, GIMAP5, FCER1G	367	11	13528	10.053	1	0.273475	45.2198
GOTERM_BP_FAT	GO:0002891~positive regulation of immunoglobulin mediated immune response	3	0.0759109	0.0341651	PTPRC, GIMAP5, FCER1G	367	11	13528	10.053	1	0.273475	45.2198
GOTERM_BP_FAT	GO:0065005~protein-lipid complex assembly	3	0.0759109	0.0402776	SOAT1, APOE, APOC1	367	12	13528	9.21526	1	0.304874	50.922
GOTERM_BP_FAT	GO:0046006~regulation of activated T cell proliferation	3	0.0759109	0.0402776	IL2RA, IL18, IDO1	367	12	13528	9.21526	1	0.304874	50.922
GOTERM_BP_FAT	GO:0034377~plasma lipoprotein particle assembly	3	0.0759109	0.0402776	SOAT1, APOE, APOC1	367	12	13528	9.21526	1	0.304874	50.922
GOTERM_BP_FAT	GO:0034612~response to tumor necrosis factor	3	0.0759109	0.0467662	CXCL16, CASP8, CCL5	367	13	13528	8.50639	1	0.336353	56.3605
GOTERM_BP_FAT	GO:0042100~B cell proliferation	3	0.0759109	0.0467662	PTPRC, CD79A, IL7R	367	13	13528	8.50639	1	0.336353	56.3605
GOTERM_BP_FAT	GO:0002286~T cell activation during immune response	3	0.0759109	0.0467662	ICAM1, ITGAL, LCP1	367	13	13528	8.50639	1	0.336353	56.3605
GOTERM_BP_FAT	GO:0033198~response to ATP	3	0.0759109	0.0467662	SELL, PLCG2, CASP1	367	13	13528	8.50639	1	0.336353	56.3605
GOTERM_BP_FAT	GO:0045408~regulation of interleukin-6 biosynthetic process	3	0.0759109	0.0536061	IFNG, INPP5D, TLR6	367	14	13528	7.89879	1	0.367898	61.4759
GOTERM_BP_FAT	GO:0032731~positive regulation of interleukin-1 beta production	3	0.0759109	0.0536061	IFNG, JAK2, CASP1	367	14	13528	7.89879	1	0.367898	61.4759
GOTERM_BP_FAT	GO:0045940~positive regulation of steroid metabolic process	3	0.0759109	0.0536061	APOE, IFNG, APOC1	367	14	13528	7.89879	1	0.367898	61.4759
GOTERM_BP_FAT	GO:0045069~regulation of viral genome replication	3	0.0759109	0.0536061	CCL3, APOBEC3G, CCL5	367	14	13528	7.89879	1	0.367898	61.4759
GOTERM_BP_FAT	GO:0032760~positive regulation of tumor necrosis factor production	3	0.0759109	0.0607738	FCER1G, CLEC7A, SASH3	367	15	13528	7.37221	1	0.397171	66.227
GOTERM_BP_FAT	GO:0002698~negative regulation of immune effector process	3	0.0759109	0.0682466	PTPRC, SERPING1, IL7R	367	16	13528	6.91144	1	0.429964	70.5892
GOTERM_BP_FAT	GO:0032732~positive regulation of interleukin-1 production	3	0.0759109	0.0760029	IFNG, JAK2, CASP1	367	17	13528	6.50489	1	0.459201	74.5519
GOTERM_BP_FAT	GO:0002221~pattern recognition receptor signaling pathway	3	0.0759109	0.0760029	CLEC7A, TLR6, TLR7	367	17	13528	6.50489	1	0.459201	74.5519
GOTERM_BP_FAT	GO:0002718~regulation of cytokine production during immune response	3	0.0759109	0.0840219	GIMAP5, FCER1G, SASH3	367	18	13528	6.14351	1	0.488403	78.1166
GOTERM_BP_FAT	GO:0010921~regulation of phosphatase activity	3	0.0759109	0.0840219	PLEK, IFNG, JAK2	367	18	13528	6.14351	1	0.488403	78.1166
GOTERM_BP_FAT	GO:0050688~regulation of defense response to virus	3	0.0759109	0.0922839	DDX58, PML, APOBEC3G	367	19	13528	5.82016	1	0.517572	81.2937
GOTERM_BP_FAT	GO:0008154~actin polymerization or depolymerization	3	0.0759109	0.0922839	PREX1, EVL, WIPF1	367	19	13528	5.82016	1	0.517572	81.2937
GOTERM_BP_FAT	GO:0033344~cholesterol efflux	3	0.0759109	0.0922839	SOAT1, APOE, APOC1	367	19	13528	5.82016	1	0.517572	81.2937
GOTERM_BP_FAT	GO:0002218~activation of innate immune response	3	0.0759109	0.0922839	CLEC7A, TLR6, TLR7	367	19	13528	5.82016	1	0.517572	81.2937
GOTERM_BP_FAT	GO:0002758~innate immune response-activating signal transduction	3	0.0759109	0.0922839	CLEC7A, TLR6, TLR7	367	19	13528	5.82016	1	0.517572	81.2937
GOTERM_BP_FAT	GO:0045658~regulation of neutrophil differentiation	2	0.0506073	0.05338	IKZF1, INPP5D	367	2	13528	36.861	1	0.367777	61.3162
GOTERM_BP_FAT	GO:0045402~regulation of interleukin-4 biosynthetic process	2	0.0506073	0.05338	CD86, IRF4	367	2	13528	36.861	1	0.367777	61.3162
GOTERM_BP_FAT	GO:0002481~antigen processing and presentation of exogenous protein antigen via MHC class Ib, TAP-dependent	2	0.0506073	0.05338	TAP2, B2M	367	2	13528	36.861	1	0.367777	61.3162
GOTERM_BP_FAT	GO:0002291~T cell activation via T cell receptor contact with antigen bound to MHC molecule on antigen presenting cell	2	0.0506073	0.05338	ICAM1, ITGAL	367	2	13528	36.861	1	0.367777	61.3162
GOTERM_BP_FAT	GO:0045404~positive regulation of interleukin-4 biosynthetic process	2	0.0506073	0.05338	CD86, IRF4	367	2	13528	36.861	1	0.367777	61.3162
GOTERM_BP_FAT	GO:0002428~antigen processing and presentation of peptide antigen via MHC class Ib	2	0.0506073	0.05338	TAP2, B2M	367	2	13528	36.861	1	0.367777	61.3162
GOTERM_BP_FAT	GO:0002477~antigen processing and presentation of exogenous peptide antigen via MHC class Ib	2	0.0506073	0.05338	TAP2, B2M	367	2	13528	36.861	1	0.367777	61.3162
GOTERM_BP_FAT	GO:0001911~negative regulation of leukocyte mediated cytotoxicity	2	0.0506073	0.0789946	PTPRC, IL7R	367	3	13528	24.574	1	0.47021	75.9414
GOTERM_BP_FAT	GO:0031580~membrane raft distribution	2	0.0506073	0.0789946	DOCK2, CD2	367	3	13528	24.574	1	0.47021	75.9414
GOTERM_BP_FAT	GO:0006925~inflammatory cell apoptosis	2	0.0506073	0.0789946	IFNG, FAS	367	3	13528	24.574	1	0.47021	75.9414
GOTERM_BP_FAT	GO:0032831~positive regulation of CD4-positive, CD25-positive, alpha-beta regulatory T cell differentiation	2	0.0506073	0.0789946	GIMAP5, IL2RG	367	3	13528	24.574	1	0.47021	75.9414
GOTERM_BP_FAT	GO:0034447~very-low-density lipoprotein particle clearance	2	0.0506073	0.0789946	APOE, APOC1	367	3	13528	24.574	1	0.47021	75.9414
GOTERM_BP_FAT	GO:0032829~regulation of CD4-positive, CD25-positive, alpha-beta regulatory T cell differentiation	2	0.0506073	0.0789946	GIMAP5, IL2RG	367	3	13528	24.574	1	0.47021	75.9414
GOTERM_BP_FAT	GO:0051665~membrane raft localization	2	0.0506073	0.0789946	DOCK2, CD2	367	3	13528	24.574	1	0.47021	75.9414
GOTERM_BP_FAT	GO:0001915~negative regulation of T cell mediated cytotoxicity	2	0.0506073	0.0789946	PTPRC, IL7R	367	3	13528	24.574	1	0.47021	75.9414
GOTERM_BP_FAT	GO:0042508~tyrosine phosphorylation of Stat1 protein	2	0.0506073	0.0789946	IFNG, JAK2	367	3	13528	24.574	1	0.47021	75.9414
GOTERM_BP_FAT	GO:0006923~cleavage of cytoskeletal proteins during apoptosis	2	0.0506073	0.0789946	GZMA, GZMB	367	3	13528	24.574	1	0.47021	75.9414
GOTERM_BP_FAT	GO:0031342~negative regulation of cell killing	2	0.0506073	0.0789946	PTPRC, IL7R	367	3	13528	24.574	1	0.47021	75.9414
GOTERM_BP_FAT	GO:0006922~cleavage of lamin	2	0.0506073	0.0789946	GZMA, GZMB	367	3	13528	24.574	1	0.47021	75.9414
GOTERM_BP_FAT	GO:0001766~membrane raft polarization	2	0.0506073	0.0789946	DOCK2, CD2	367	3	13528	24.574	1	0.47021	75.9414

## Sheet: IM Gene Ontology Down
Category	Term	Count	%	PValue	Genes	List Total	Pop Hits	Pop Total	Fold Enrichment	Bonferroni	Benjamini	FDR
GOTERM_BP_FAT	GO:0010811~positive regulation of cell-substrate adhesion	2	1.16959	0.0205129	COL8A1, THBS1	11	28	13528	87.8442	0.999948	0.806848	25.651
GOTERM_BP_FAT	GO:0031110~regulation of microtubule polymerization or depolymerization	2	1.16959	0.022688	MAP1B, DST	11	31	13528	79.3431	0.999982	0.789981	27.9777
GOTERM_BP_FAT	GO:0070507~regulation of microtubule cytoskeleton organization	2	1.16959	0.0306266	MAP1B, DST	11	42	13528	58.5628	1	0.739724	35.9068
GOTERM_BP_FAT	GO:0010810~regulation of cell-substrate adhesion	2	1.16959	0.0334989	COL8A1, THBS1	11	46	13528	53.4704	1	0.712804	38.5698
GOTERM_BP_FAT	GO:0032886~regulation of microtubule-based process	2	1.16959	0.0356481	MAP1B, DST	11	49	13528	50.1967	1	0.683961	40.4947
GOTERM_BP_FAT	GO:0009743~response to carbohydrate stimulus	2	1.16959	0.0434918	MAP1B, THBS1	11	60	13528	40.9939	1	0.712072	47.054
GOTERM_BP_FAT	GO:0045785~positive regulation of cell adhesion	2	1.16959	0.0434918	COL8A1, THBS1	11	60	13528	40.9939	1	0.712072	47.054
GOTERM_BP_FAT	GO:0021700~developmental maturation	2	1.16959	0.0722241	HES1, MAP1B	11	101	13528	24.3528	1	0.847116	65.7697
GOTERM_BP_FAT	GO:0007050~cell cycle arrest	2	1.16959	0.0736056	THBS1, DST	11	103	13528	23.88	1	0.837915	66.4915
GOTERM_BP_FAT	GO:0045664~regulation of neuron differentiation	2	1.16959	0.094107	HES1, MAP1B	11	133	13528	18.4935	1	0.882158	75.6687
GOTERM_BP_FAT	GO:0051493~regulation of cytoskeleton organization	2	1.16959	0.0961346	MAP1B, DST	11	136	13528	18.0856	1	0.865293	76.436
GOTERM_BP_FAT	GO:0010035~response to inorganic substance	3	1.75439	0.00949234	PXDN, MAP1B, THBS1	11	205	13528	17.9973	0.989326	0.77982	12.7503
GOTERM_BP_FAT	GO:0030155~regulation of cell adhesion	2	1.16959	0.0968095	COL8A1, THBS1	11	137	13528	17.9536	1	0.856107	76.6864
GOTERM_BP_FAT	GO:0048667~cell morphogenesis involved in neuron differentiation	3	1.75439	0.00985174	HES1, MAP1B, DST	11	209	13528	17.6529	0.991019	0.692158	13.202
GOTERM_BP_FAT	GO:0000904~cell morphogenesis involved in differentiation	3	1.75439	0.0132525	HES1, MAP1B, DST	11	244	13528	15.1207	0.998254	0.719189	17.3693
GOTERM_BP_FAT	GO:0048666~neuron development	3	1.75439	0.0246675	HES1, MAP1B, DST	11	339	13528	10.8833	0.999993	0.773752	30.036
GOTERM_BP_FAT	GO:0007155~cell adhesion	6	3.50877	7.41334e-05	HES1, AZGP1, COL8A1, THBS1, THBS2, DST	11	700	13528	10.5413	0.0346734	0.0346734	0.105964
GOTERM_BP_FAT	GO:0022610~biological adhesion	6	3.50877	7.46421e-05	HES1, AZGP1, COL8A1, THBS1, THBS2, DST	11	701	13528	10.5263	0.0349071	0.0176086	0.106691
GOTERM_BP_FAT	GO:0000902~cell morphogenesis	3	1.75439	0.0270254	HES1, MAP1B, DST	11	356	13528	10.3636	0.999998	0.765198	32.4162
GOTERM_BP_FAT	GO:0009725~response to hormone stimulus	3	1.75439	0.0285992	MAP1B, SORT1, THBS1	11	367	13528	10.053	0.999999	0.748715	33.9629
GOTERM_BP_FAT	GO:0032989~cellular component morphogenesis	3	1.75439	0.0330785	HES1, MAP1B, DST	11	397	13528	9.29334	1	0.736659	38.1866
GOTERM_BP_FAT	GO:0009719~response to endogenous stimulus	3	1.75439	0.0343182	MAP1B, SORT1, THBS1	11	405	13528	9.10976	1	0.694959	39.3103
GOTERM_BP_FAT	GO:0030182~neuron differentiation	3	1.75439	0.0396262	HES1, MAP1B, DST	11	438	13528	8.42341	1	0.699669	43.9104
GOTERM_BP_FAT	GO:0033554~cellular response to stress	3	1.75439	0.0629406	PXDN, MAP1B, THBS1	11	566	13528	6.51847	1	0.820776	60.5318
GOTERM_BP_FAT	GO:0006955~immune response	3	1.75439	0.0890965	AZGP1, PXDN, THBS1	11	690	13528	5.34704	1	0.879393	73.6717
GOTERM_BP_FAT	GO:0010033~response to organic substance	3	1.75439	0.0961042	MAP1B, SORT1, THBS1	11	721	13528	5.11714	1	0.876451	76.4247

[truncated: 5 more sheets: LAR Gene Ontology UP, LAR Gene Ontology down, M Gene Ontology UP, M Gene Ontology down, MSL Gene Ontology up]
