# Supplementary material for: Expression of long non‐coding RNA ENSG00000226738 (LncKLHDC7B) is enriched in the immunomodulatory triple‐negative breast cancer subtype and its alteration promotes cell migration, invasion, and resistance to cell death
Source: Mol Oncol. 2019 Feb 9;13(4):909–27. doi: 10.1002/1878-0261.12446 (PMC6441920; doi:10.1002/1878-0261.12446)
Supplement: Supplementary file 2 — Table S2. Differentially expressed lncRNA in the TNBC subtypes. [file MOL2-13-909-s002.xls]

## Sheet: TNBC_LncRNAs_156_junio2017.csv
Transcript_Cluster_ID	Gene_name	Class	Ensambl_Gene	SubtypeX_Bi-weight_Avg_Signal_(log2)	Others_Bi-weight_Avg_Signal_(log2)	Fold_Change_(linear)_(SubtypeX_vs._Others)	ANOVA_p-value_(SubtypeX_vs._Others)	FDR_p-value_(SubtypeX_vs._Others)	TNBC_subtype
TC07001589.hg	AC002064.4	NonCoding_antisense	NA	6.11	5.18	1.91	2.3e-05	0.002522	MSL
TC17000501.hg	AC004231.2	NonCoding_antisense	ENSG00000264450	4.99	4.35	1.56	1.91e-07	1.9e-05	M
TC12001981.hg	AC004551.1	NonCoding_antisense	ENSG00000257452	6.92	6.18	1.67	2.89e-09	1.88e-07	IM
TC12001981.hg	AC004551.1	NonCoding_antisense	ENSG00000257452	5.8	6.53	-1.66	4.76e-07	4e-05	M
TC17002726.hg	AC004687.1	NonCoding_lncRNA	ENSG00000265206	7.25	6.32	1.9	1.71e-14	2.95e-12	IM
TC14001287.hg	AC004846.2	NonCoding_antisense	ENSG00000258944	6.76	5.98	1.73	9.1e-05	0.002961	IM
TC14001287.hg	AC004846.2	NonCoding_antisense	ENSG00000258944	7.28	6.07	2.3	0.000309	0.021066	MSL
TC17001836.hg	AC005152.3	NonCoding_lincRNA	NA	4.9	7.92	-8.08	6e-06	0.000212	LAR
TC17001836.hg	AC005152.3	NonCoding_lincRNA	NA	10.71	6.36	20.31	1.11e-16	1.5e-12	M
TC07000181.hg	AC005162.5	NonCoding_antisense	NA	5.47	4.79	1.6	0.011318	0.036656	LAR
TC05001867.hg	AC005754.7	NonCoding	NA	5.39	4.63	1.7	6.25e-07	5e-05	M
TC07000080.hg	AC006042.6	NonCoding_antisense	NA	6.91	5.87	2.05	2e-06	9.3e-05	LAR
TC07001785.hg	AC006159.5	NonCoding_antisense	NA	5.85	5.07	1.72	3e-06	0.000445	MSL
TC03000954.hg	AC007620.3	NonCoding_antisense	ENSG00000272699	8.44	9.64	-2.3	7e-06	0.000224	LAR
TC12000184.hg	AC007688.2	NonCoding_antisense	ENSG00000256011	7.43	6.7	1.65	0.002386	0.012549	LAR
TC12000391.hg	AC008147.1	NonCoding_antisense	ENSG00000257256	6.47	5.87	1.51	0.008531	0.030138	LAR
TC02002599.hg	AC008174.3	NonCoding_antisense	NA	5.22	4.44	1.71	6.8e-09	8.41e-07	LAR
TC19001828.hg	AC008440.5	NonCoding_antisense	NA	13.71	12.65	2.08	0.000601	0.034848	MSL
TC02001375.hg	AC009950.2	NonCoding_antisense	ENSG00000283451	6.28	5.31	1.96	5.29e-12	5.14e-10	IM
TC02001375.hg	AC009950.2	NonCoding_antisense	ENSG00000283451	5.06	5.68	-1.54	7.22e-07	5.6e-05	M
TC05001671.hg	AC010468.2	NonCoding_antisense	ENSG00000249318	6.52	5.44	2.11	2.22e-09	1.48e-07	IM
TC05001671.hg	AC010468.2	NonCoding_antisense	ENSG00000249318	5.1	5.81	-1.64	3e-06	0.000161	M
TC19002333.hg	AC011511.5	NonCoding_lncRNA	ENSG00000267607	9.36	8.25	2.17	7.14e-10	5.08e-08	IM
TC19002333.hg	AC011511.5	NonCoding_lncRNA	ENSG00000267607	7.92	8.57	-1.57	0.000691	0.005541	LAR
TC12000365.hg	AC011603.2	NonCoding_antisense	ENSG00000258017	15.74	16.63	-1.84	7.02e-07	4e-05	LAR
TC15000470.hg	AC012404.1	NonCoding_antisense	ENSG00000259481	6.69	5.76	1.9	0.000299	0.020506	MSL
TC19002470.hg	AC012617.1	NonCoding_lncRNA	ENSG00000267053	7.61	8.57	-1.94	0.002798	0.013974	LAR
TC02003379.hg	AC015971.1	NonCoding_lncRNA	ENSG00000228363	8.98	7.64	2.53	9e-06	0.000284	LAR
TC02000525.hg	AC015971.2	NonCoding_antisense	NA	7.62	6.84	1.72	4e-06	0.00015	LAR
TC05001124.hg	AC016595.1	NonCoding_antisense	ENSG00000259603	6.2	5.32	1.85	3.32e-11	5.09e-08	M
TC02003805.hg	AC016708.1	NonCoding_lncRNA	ENSG00000229267	4.41	3.8	1.53	4.61e-09	5.95e-07	LAR
TC02000724.hg	AC016745.3	NonCoding_antisense	NA	8.09	6.62	2.78	6.52e-08	6e-06	LAR
TC02004506.hg	AC017002.1	NonCoding_lncRNA	ENSG00000224959	6.54	7.13	-1.51	0.007853	0.028411	LAR
TC02004506.hg	AC017002.1	NonCoding_lncRNA	ENSG00000224959	8.72	7	3.31	3.8e-05	0.00388	MSL
TC02000801.hg	AC018804.3	NonCoding_antisense	NA	5.72	4.83	1.85	8.31e-08	7e-06	LAR
TC06003037.hg	AC020559.1	NonCoding_lincRNA	ENSG00000231842	5.18	5.83	-1.57	0.001701	0.009989	LAR
TC12001327.hg	AC022509.1	NonCoding_antisense	ENSG00000255750	6.45	5.85	1.51	0.001071	0.02485	IM
TC18000894.hg	AC023043.1	NonCoding_lncRNA	ENSG00000260552	5.2	4.49	1.64	0.000954	0.046053	BL1
TC11000192.hg	AC023946.1	NonCoding_antisense	ENSG00000255351	12.54	11.81	1.66	0.002702	0.04571	M
TC15001223.hg	AC037198.1	NonCoding_antisense	ENSG00000259279	7.05	8.62	-2.98	4.1e-05	0.001466	IM
TC11001257.hg	AC061979.1	NonCoding_antisense	ENSG00000255177	17.4	13.31	16.98	0.000133	0.015499	BL1
TC11001257.hg	AC061979.1	NonCoding_antisense	ENSG00000255177	16.92	13.1	14.16	0.000903	0.019464	M
TC12001573.hg	AC068789.1	NonCoding_antisense	ENSG00000257824	8.56	7.28	2.43	2.83e-14	4.67e-12	IM
TC12001573.hg	AC068789.1	NonCoding_antisense	ENSG00000257824	6.83	7.73	-1.86	3.23e-07	3e-05	M
TC12001775.hg	AC078955.1	NonCoding_antisense	ENSG00000258026	5.53	4.93	1.51	6.34e-08	6e-06	LAR
TC15001539.hg	AC079328.2	NonCoding_antisense	ENSG00000259627	11.86	10.71	2.22	0.000499	0.012074	M
TC02002609.hg	AC079613.1	Coding	NA	5.13	4.5	1.56	1.82e-10	3.37e-08	LAR
TC07001133.hg	AC079742.4	NonCoding_antisense	NA	6.92	7.58	-1.58	0.001341	0.008493	LAR
TC08001992.hg	AC083837.1	NonCoding_lncRNA	ENSG00000261618	4.58	3.98	1.51	3.26e-07	1.6e-05	IM
TC15001800.hg	AC087286.1	NonCoding_antisense	ENSG00000259276	6.41	5.62	1.73	4.81e-07	0.0001	MSL
TC15001799.hg	AC087286.2	NonCoding_antisense	ENSG00000259367	6.12	6.84	-1.65	0.000489	0.031038	BL1
TC15001799.hg	AC087286.2	NonCoding_antisense	ENSG00000259367	8.32	6.66	3.15	4.75e-10	3.03e-07	MSL
TC15001798.hg	AC087286.3	NonCoding_antisense	ENSG00000259375	7.6	8.43	-1.78	0.00017	0.002181	LAR
TC15001798.hg	AC087286.3	NonCoding_antisense	ENSG00000259375	9.09	8.28	1.75	3.5e-05	0.001385	M
TC17000621.hg	AC090627.1	NonCoding_antisense	NA	8.06	6.08	3.95	0	0	IM
TC15000382.hg	AC091073.1	NonCoding_antisense	ENSG00000259602	5.36	4.57	1.73	6.35e-09	1e-06	M
TC02000612.hg	AC092168.2	Coding	ENSG00000232034	6.77	5.59	2.28	2.3e-05	0.000976	M
TC12000133.hg	AC092490.2	NonCoding_antisense	ENSG00000255829	4.51	3.93	1.5	3e-06	0.000118	LAR
TC04002268.hg	AC092611.2	NonCoding_lincRNA	ENSG00000251603	7.04	6.37	1.6	0.001037	0.021747	M
TC02002395.hg	AC092652.1	NonCoding_antisense	ENSG00000231758	5.54	4.79	1.69	8.37e-09	5.12e-07	IM
TC02002395.hg	AC092652.1	NonCoding_antisense	ENSG00000231758	4.47	5.15	-1.6	8.54e-08	1e-05	M
TC02001853.hg	AC093110.3	NonCoding_antisense	NA	7.42	8.25	-1.78	0.000811	0.006144	LAR
TC02001267.hg	AC093850.2	NonCoding_lincRNA	NA	6.86	6.24	1.54	0.000794	0.017583	M
TC02002815.hg	AC097461.4	NonCoding_antisense	NA	5.88	5.17	1.64	1e-06	6.4e-05	LAR
TC11000220.hg	AC103794.1	NonCoding_antisense	ENSG00000254878	6.09	5.44	1.56	5e-06	0.000273	M
TC11000247.hg	AC103974.1	NonCoding_antisense	ENSG00000254966	5.56	4.93	1.54	5.8e-11	1.18e-08	LAR
TC04002056.hg	AC111000.4	NonCoding_lncRNA	ENSG00000250696	6.17	4.05	4.35	0	0	LAR
TC02002883.hg	AC114812.8	NonCoding_antisense	NA	4.65	3.86	1.74	6.77e-10	1.08e-07	LAR
TC12001218.hg	AC115676.1	NonCoding_antisense	ENSG00000255958	5.74	5.07	1.59	2.6e-05	0.002738	MSL
TC15002146.hg	AC116158.1	NonCoding_lncRNA	ENSG00000259326	5.83	5.03	1.73	1e-06	5e-05	IM
TC05001768.hg	AC116366.6	NonCoding_antisense	NA	7.03	6.03	2	1.11e-16	2.87e-14	IM
TC15001304.hg	AC122108.1	NonCoding_antisense	ENSG00000259187	9.81	7.12	6.43	4.11e-15	2.2e-12	LAR
TC17002115.hg	AC126365.1	NonCoding_lncRNA	ENSG00000264215	5.62	4.77	1.8	6.18e-07	3.6e-05	LAR
TC04002231.hg	AC131182.1	NonCoding_lncRNA	ENSG00000250698	7.06	6.36	1.62	9.5e-05	0.00147	LAR
TC02001107.hg	AC133106.2	NonCoding_antisense	NA	5.62	6.42	-1.74	0.00062	0.035693	BL1
TC02001107.hg	AC133106.2	NonCoding_antisense	NA	8.19	6.2	3.97	1.11e-09	6.08e-07	MSL
TC02004425.hg	AC159540.2	NonCoding_lincRNA	ENSG00000277701	6.49	7.37	-1.85	0.000247	0.002801	LAR
TC01001080.hg	AC239802.2	NonCoding_antisense	ENSG00000255148	7.72	7.1	1.54	3.88e-09	2.48e-07	IM
TC10000633.hg	ACTA2-AS1	NonCoding_antisense	ENSG00000180139	5.41	4.81	1.51	1.7e-05	0.001959	MSL
TC03000402.hg	ADAMTS9-AS2	NonCoding_antisense	ENSG00000241684	6.17	5.54	1.54	2e-06	0.000336	MSL
TC01003204.hg	ADAMTSL4-AS1	Coding_mRNA	ENSG00000203804	9.1	7.68	2.67	2e-06	0.000354	MSL
TC21000032.hg	AF127577.10	NonCoding_antisense	NA	9.24	8.44	1.74	0.001513	0.442433	BL2
TC08000680.hg	AF178030.2	NonCoding_antisense	NA	7.66	10.6	-7.68	9.13e-10	1.41e-07	LAR
TC22001342.hg	AL031587.1	NonCoding_lincRNA	ENSG00000222044	7.13	6.13	2	1.18e-07	1.2e-05	M
TC14000144.hg	AL049829.2	NonCoding_antisense	ENSG00000259018	9.55	8.49	2.1	3.98e-07	3.5e-05	M
TC14002177.hg	AL049840.1	NonCoding_lncRNA	ENSG00000246451	8.93	8.28	1.58	0.000495	0.030002	MSL
TC11001531.hg	AL078612.1	NonCoding_antisense	ENSG00000255252	8.88	10.48	-3.03	2.73e-07	1.9e-05	LAR
TC11001531.hg	AL078612.1	NonCoding_antisense	ENSG00000255252	11.05	10.21	1.79	0.000388	0.009885	M
TC14001863.hg	AL117190.1	NonCoding_lincRNA	ENSG00000258399	6.14	5.05	2.12	1.62e-08	6e-06	MSL
TC14000285.hg	AL118556.1	NonCoding_lincRNA	ENSG00000259113	7.79	7.08	1.64	1e-06	8.8e-05	M
TC22001166.hg	AL121580.1	NonCoding_lincRNA	ENSG00000230345	6.44	5.61	1.77	0.000994	0.021065	M
TC14001248.hg	AL133370.1	NonCoding_antisense	ENSG00000258837	5.63	4.67	1.95	2.43e-07	1.7e-05	LAR
TC06002865.hg	AL136164.1	NonCoding_lincRNA	ENSG00000230597	5.32	5.92	-1.52	0.00494	0.020584	LAR
TC14000311.hg	AL139317.3	NonCoding_antisense	ENSG00000259049	7.38	6.65	1.66	0.012963	0.040346	LAR
TC14000638.hg	AL157871.2	NonCoding_antisense	ENSG00000258521	7.81	6.39	2.67	0	0	IM
TC14000638.hg	AL157871.2	NonCoding_antisense	ENSG00000258521	6.18	6.8	-1.54	0.003612	0.016575	LAR
TC14000638.hg	AL157871.2	NonCoding_antisense	ENSG00000258521	6.16	6.9	-1.67	1.7e-05	0.000761	M
TC14000637.hg	AL157871.4	NonCoding_antisense	ENSG00000258666	9.28	7.21	4.2	0	0	IM
TC14000637.hg	AL157871.4	NonCoding_antisense	ENSG00000258666	6.73	7.77	-2.06	0.004004	0.017803	LAR
TC14000637.hg	AL157871.4	NonCoding_antisense	ENSG00000258666	6.69	7.91	-2.34	5e-06	0.000279	M
TC06003097.hg	AL355596.1	NonCoding_lncRNA	ENSG00000259828	4.87	4.16	1.63	5.36e-07	3.2e-05	LAR
TC14001136.hg	AL358333.3	NonCoding_antisense	ENSG00000259007	6.69	5.93	1.69	0.000215	0.015825	MSL
TC01005698.hg	AL365361.1	NonCoding_lncRNA	ENSG00000259834	5.35	4.34	2.02	4.12e-11	3.48e-09	IM
TC01005698.hg	AL365361.1	NonCoding_lncRNA	ENSG00000259834	4.14	4.73	-1.51	9e-06	0.000421	M
TC06002477.hg	AL445309.1	NonCoding_lncRNA	ENSG00000272320	6.52	5.93	1.5	0.000168	0.00217	LAR
TC01005336.hg	AL445686.2	NonCoding_lincRNA	ENSG00000264443	8.51	7.89	1.53	6.7e-05	0.002356	M
TC10000996.hg	AL732437.1	NonCoding_antisense	ENSG00000256462	9.55	8.09	2.73	1.5e-05	0.060613	BL2
TC14002210.hg	AL928768.3	NonCoding_lincRNA	NA	5.87	6.55	-1.6	8.3e-05	0.002792	M
TC13000879.hg	ANKRD10-IT1	Coding	ENSG00000229152	7.37	8.44	-2.09	1.9e-05	0.000479	LAR
TC02004764.hg	ANKRD44-IT1	NonCoding_lncRNA	ENSG00000236977	8.19	6.67	2.87	1.11e-16	2.87e-14	IM
TC02004764.hg	ANKRD44-IT1	NonCoding_lncRNA	ENSG00000236977	6.23	7.13	-1.86	8.62e-08	1e-05	M
TC11002024.hg	ANO1-AS1	NonCoding_antisense	ENSG00000254902	8.68	7.58	2.13	5.9e-05	0.00212	M
TC22000152.hg	AP000356.2	Coding	ENSG00000284070	5.23	4.49	1.68	3.26e-11	7.11e-09	LAR
TC11001069.hg	AP000941.1	NonCoding_antisense	ENSG00000255176	7.16	5.62	2.9	9e-06	0.001123	MSL
TC11002225.hg	AP000942.2	NonCoding_antisense	ENSG00000254422	10.98	10.3	1.6	0.000124	0.003897	M
TC11000821.hg	AP001189.4	NonCoding_antisense	ENSG00000254975	5.89	5.16	1.66	2e-06	0.000334	MSL
TC18000610.hg	AP002478.1	NonCoding_lncRNA	ENSG00000266401	4.8	3.91	1.85	7.62e-10	2.72e-07	M
TC11000835.hg	AP003032.2	NonCoding_antisense	ENSG00000254829	5.4	6.37	-1.96	0.000923	0.006669	LAR
TC11000835.hg	AP003032.2	NonCoding_antisense	ENSG00000254829	7.38	5.88	2.83	0.000429	0.010723	M
TC09002585.hg	APBA1	NonCoding_lncRNA	ENSG00000107282	5.7	4.85	1.79	1.36e-12	7.07e-09	M
TC04000545.hg	ARHGEF38-IT1	Coding	ENSG00000249885	6.66	5.17	2.82	9.18e-12	2.26e-09	LAR
TC17001617.hg	ARL17A	Coding	ENSG00000185829	9.27	9.98	-1.63	0.017128	0.048849	LAR
TC03001066.hg	ATP13A4-AS1	NonCoding_antisense	ENSG00000225473	5.4	4.18	2.33	0	0	LAR
TC03001847.hg	ATP1B3-AS1	NonCoding_antisense	ENSG00000244124	6.05	5.43	1.53	0.000128	0.01043	MSL
TC21000173.hg	BRWD1-AS1	NonCoding_antisense	ENSG00000238141	4.52	3.94	1.5	1e-05	0.000297	LAR
TC15000268.hg	C15orf54	Coding_mRNA	ENSG00000175746	4.86	4.1	1.7	1.42e-13	5.34e-11	LAR
TC17000832.hg	C17orf77	Coding_mRNA	ENSG00000182352	5.46	4.86	1.51	0.001028	0.007166	LAR
TC06001554.hg	C4A-AS1	NonCoding_antisense	ENSG00000238170	4.88	4.25	1.55	0.009681	0.032874	LAR
TC01003385.hg	CADM3-AS1	NonCoding_antisense	ENSG00000225670	5.18	4.55	1.54	3e-06	0.000397	MSL
TC06000136.hg	CASC15	NonCoding_lincRNA	ENSG00000272168	7.15	6.29	1.82	9.47e-08	1e-05	M
TC21000953.hg	CBR3-AS1	NonCoding_lncRNA	ENSG00000236830	6.9	5.8	2.14	3.98e-09	5.22e-07	LAR
TC11001550.hg	CD44-AS1	NonCoding_antisense	ENSG00000255443	6.92	7.58	-1.58	0.000702	0.005597	LAR
TC11001550.hg	CD44-AS1	NonCoding_antisense	ENSG00000255443	8.04	7.44	1.52	0.000646	0.036798	MSL
TC22000935.hg	CECR7	NonCoding_lncRNA	ENSG00000237438	6.24	5.65	1.51	2e-06	0.000106	M
TC10001036.hg	CELF2-AS1	NonCoding_antisense	ENSG00000181800	6.39	5.73	1.57	2.57e-08	1e-06	IM
TC10001036.hg	CELF2-AS1	NonCoding_antisense	ENSG00000181800	6.68	5.8	1.83	0.000167	0.012845	MSL
TC02004780.hg	CFLAR-AS1	NonCoding_lncRNA	ENSG00000226312	7.69	6.81	1.84	1.25e-14	2.26e-12	IM
TC22000429.hg	CTA-384D8.31	NonCoding_antisense	NA	7.15	5.78	2.58	3.93e-08	2e-06	IM
TC05000926.hg	CTB-174D11.1	NonCoding_antisense	NA	5.63	4.8	1.77	5.32e-08	1.4e-05	MSL
TC05002726.hg	CTB-174D11.1	NonCoding_lncRNA	NA	5.38	4.63	1.67	2e-05	0.002211	MSL
TC05001980.hg	CTB-4E7.1	NonCoding_antisense	NA	6.35	5.71	1.56	0.002773	0.013892	LAR
TC05000804.hg	CTC-327F10.4	NonCoding_antisense	NA	6.95	5.84	2.16	0.000341	0.008886	M
TC19001547.hg	CTC-490E21.14	NonCoding_lincRNA	NA	6.36	5.6	1.69	9.73e-08	1.1e-05	M
TC19002037.hg	CTC-490E21.14	NonCoding_lincRNA	NA	5.93	5.27	1.58	1.59e-07	1.2e-05	LAR
TC05000923.hg	CTC-558O2.1	NonCoding_antisense	NA	5.32	4.74	1.5	5.02e-08	1.4e-05	MSL
TC05000922.hg	CTC-558O2.2	NonCoding_antisense	NA	5.32	4.72	1.52	2.4e-05	0.002642	MSL
TC05001177.hg	CTD-2350J17.1	NonCoding_antisense	ENSG00000250250	5.07	4.37	1.62	2e-06	0.000286	MSL
TC05000880.hg	CTD-2363C16.1	NonCoding_antisense	NA	7.55	6.89	1.58	0.000246	0.017613	MSL
TC05000881.hg	CTD-2363C16.2	NonCoding_antisense	NA	7.18	5.8	2.6	8.35e-10	4.99e-07	MSL
TC08001155.hg	CTD-2544N14.3	NonCoding_antisense	NA	8.26	7.26	2.01	1.39e-07	7e-06	IM
TC08001155.hg	CTD-2544N14.3	NonCoding_antisense	NA	6.87	7.67	-1.74	0.000149	0.004553	M
TC14000498.hg	DIO2-AS1	NonCoding_antisense	ENSG00000258766	4.68	4.03	1.57	9.77e-15	4.68e-12	LAR
TC18000609.hg	DLGAP1-AS2	NonCoding_lncRNA	ENSG00000262001	5.8	5.16	1.56	1.52e-07	1.6e-05	M
TC18000023.hg	DLGAP1-AS3	NonCoding_antisense	ENSG00000263724	4.82	4.17	1.57	4e-06	0.000227	M
TC18000024.hg	DLGAP1-AS5	NonCoding_antisense	ENSG00000261520	5.82	4.47	2.55	8.17e-08	9e-06	M
TC0X000148.hg	DMD-AS2	NonCoding_antisense	NA	5.07	5.69	-1.54	0.002299	0.045913	IM
TC01005935.hg	DNM3OS	NonCoding_lncRNA	ENSG00000230630	8.12	6.22	3.73	3.9e-05	0.003966	MSL
TC06000130.hg	E2F3-IT1	Coding	ENSG00000224707	6.15	7.02	-1.82	5e-06	0.000193	LAR
TC07000240.hg	ELMO1-AS1	NonCoding_antisense	ENSG00000224101	8.06	7.29	1.71	7.48e-10	5.31e-08	IM
TC01004961.hg	ERLNC1	NonCoding_lncRNA	ENSG00000230550	5.57	4.73	1.79	2.09e-12	6.02e-10	LAR
TC13000821.hg	FARP1-AS1	NonCoding_antisense	ENSG00000231194	5.44	4.82	1.54	8.47e-08	1e-05	M
TC05001311.hg	FLJ32255	Coding	NA	5.44	4.84	1.52	1.2e-05	0.000486	IM
TC20000047.hg	FTLP3	pseudogene	ENSG00000226608	13.45	12.68	1.71	0.000259	0.007534	IM
TC20000047.hg	FTLP3	pseudogene	ENSG00000226608	11.81	13.1	-2.45	5.5e-05	0.00199	M
TC0X000940.hg	GK-AS1	NonCoding_antisense	ENSG00000243055	6.18	5.51	1.59	3.4e-05	0.001223	IM
TC01001592.hg	GS1-115G20.1	Coding	NA	6.83	5.9	1.9	0.00013	0.001824	LAR
TC08000557.hg	GS1-5L10.1	NonCoding_antisense	NA	4.78	3.92	1.82	0.000144	0.011411	MSL
TC11003000.hg	H19	NonCoding_lncRNA	ENSG00000130600	7.65	8.61	-1.95	0.001832	0.038386	IM
TC11003000.hg	H19	NonCoding_lncRNA	ENSG00000130600	9.54	7.96	2.99	6.6e-05	0.002324	M
TC11003000.hg	H19	NonCoding_lncRNA	ENSG00000130600	10.26	8.12	4.39	7e-05	0.006405	MSL
TC01001038.hg	HAO2-IT1	Coding	ENSG00000230921	5.12	3.99	2.18	2.4e-08	3e-06	LAR
TC05001073.hg	HCG16	NonCoding	NA	12.95	11.81	2.21	0.012612	0.039579	LAR
TC06004072.hg	HCP5	Coding_mRNA	ENSG00000237105	8.2	6.67	2.9	1.22e-14	2.21e-12	IM
TC06004072.hg	HCP5	Coding_mRNA	ENSG00000237105	6.28	7.14	-1.82	0.000213	0.002543	LAR
TC06004072.hg	HCP5	Coding_mRNA	ENSG00000237105	6.36	7.21	-1.81	5e-06	0.000286	M
TC14001197.hg	HIF1A-AS2	NonCoding_lincRNA	ENSG00000258667	8.31	7.2	2.15	0.000484	0.029564	MSL
TC06000401.hg	HLA-DQB1-AS1	NonCoding_antisense	ENSG00000223534	7.94	6.51	2.7	3e-06	0.000117	IM
TC18000670.hg	HNRNPA1P44	NonCoding_lncRNA	ENSG00000249271	12.3	12.95	-1.58	8.32e-07	4.6e-05	LAR
TC12002432.hg	IFNG-AS1	NonCoding_lncRNA	ENSG00000255733	5.92	5.06	1.82	6.93e-12	6.63e-10	IM
TC03001950.hg	IQCJ-SCHIP1-AS1	NonCoding_antisense	ENSG00000241211	7.31	6.23	2.1	1e-06	0.000244	MSL
TC02002707.hg	KLF7-IT1	Coding	ENSG00000237892	7.23	5.78	2.73	1.29e-07	3.2e-05	MSL
TC13000029.hg	LATS2-AS1	NonCoding_antisense	ENSG00000233851	7.49	6.31	2.27	7.7e-05	0.006988	MSL
TC02003382.hg	LINC00152	NonCoding_lncRNA	NA	8.03	8.63	-1.52	0.000932	0.006715	LAR
TC21000647.hg	LINC00161	NonCoding_lncRNA	ENSG00000226935	5.25	4.63	1.53	1.69e-12	1.82e-10	IM
TC07002959.hg	LINC00265	NonCoding_lincRNA	ENSG00000188185	9.97	10.57	-1.51	0.005498	0.022175	LAR
TC08000873.hg	LINC00266-4P	NonCoding	NA	7.61	8.19	-1.5	0.001031	0.024142	IM
TC13001046.hg	LINC00284	NonCoding_lncRNA	ENSG00000233725	6.55	5.43	2.16	0	0	IM
TC13001046.hg	LINC00284	NonCoding_lncRNA	ENSG00000233725	5.17	5.79	-1.54	1.21e-07	1.3e-05	M
TC11000314.hg	LINC00294	NonCoding_lincRNA	ENSG00000280798	5.78	6.47	-1.61	0.001286	0.008289	LAR
TC01004736.hg	LINC00302	NonCoding_lncRNA	ENSG00000176075	5.11	5.82	-1.64	0.000782	0.042797	MSL
TC03000027.hg	LINC00312	NonCoding_lincRNA	NA	5.8	4.94	1.82	1e-06	0.000207	MSL
TC13000559.hg	LINC00457	Coding	ENSG00000225179	5.43	4.56	1.83	2e-11	4.64e-09	LAR
TC17001840.hg	LINC00673	NonCoding_lincRNA	NA	6.43	5.66	1.7	2.46e-07	2.3e-05	M
TC19001432.hg	LINC00904	NonCoding	NA	5.16	4.49	1.59	0.005695	0.022733	LAR
TC12002224.hg	LINC00987	NonCoding_lncRNA	ENSG00000237248	7.26	7.84	-1.5	0.015246	0.045122	LAR
TC10000248.hg	LINC00993	Coding	ENSG00000235687	6.89	4.81	4.24	8.76e-07	4.8e-05	LAR
TC07002575.hg	LINC01000	NonCoding_lncRNA	NA	10.59	11.43	-1.79	0.00037	0.003652	LAR
TC01000007.hg	LINC01061	Coding	NA	15.62	16.4	-1.71	0.000624	0.005183	LAR
TC01001876.hg	LINC01061	Coding	NA	15.62	16.4	-1.71	0.000624	0.005183	LAR
TC02002200.hg	LINC01106	NonCoding	ENSG00000175772	7.27	6.46	1.75	1.23e-07	0.000211	BL1
TC02003490.hg	LINC01123	NonCoding_lncRNA	ENSG00000204588	7.62	6.71	1.88	7.11e-07	0.000572	BL1
TC17000817.hg	LINC01152	NonCoding_lincRNA	ENSG00000256124	5.88	7.07	-2.27	0.000181	0.002271	LAR
TC17002342.hg	LINC01152	NonCoding_lncRNA	ENSG00000256124	5.36	7.5	-4.42	0.001572	0.451694	BL2
TC17002342.hg	LINC01152	NonCoding_lncRNA	ENSG00000256124	10.05	6.65	10.52	0	0	M
TC09001022.hg	LINC01251	NonCoding_antisense	ENSG00000233776	6.02	5.32	1.62	4.65e-10	7.66e-08	LAR
TC02002247.hg	LINC01956	NonCoding_lincRNA	ENSG00000258910	6.8	5.1	3.26	6.72e-13	4.54e-08	BL1
TC16002010.hg	LINC02189	NonCoding_lncRNA	ENSG00000260026	5.58	4.91	1.59	7.29e-07	5.6e-05	M
TC07001913.hg	LOC100129148	NonCoding	NA	8.53	9.14	-1.53	2.2e-05	0.000522	LAR
TC22000613.hg	LOC100129936	Coding	NA	6.36	5.53	1.78	3.64e-14	5.81e-12	IM
TC07000857.hg	LOC100130880	Coding_mRNA	NA	7.42	6.78	1.57	5e-06	0.000292	M
TC22000322.hg	LOC100130899	NonCoding	NA	6.94	6.09	1.8	3.7e-05	0.007617	BL1
TC20001246.hg	LOC100131496	NonCoding_lncRNA	NA	5.32	4.73	1.5	3.04e-09	4.12e-07	LAR
TC21000951.hg	LOC100133286	NonCoding_lncRNA	NA	5.49	4.88	1.53	2.04e-09	2.9e-07	LAR
TC19000498.hg	LOC100134317	NonCoding	NA	8.17	9.05	-1.84	0.000911	0.00662	LAR
TC01003203.hg	LOC100289061	NonCoding_antisense	NA	6.74	5.89	1.8	2e-06	0.000324	MSL
TC01005814.hg	LOC100289061	NonCoding_lncRNA	NA	6.75	6	1.68	1.6e-05	0.001883	MSL
TC21000772.hg	LOC100505727	NonCoding_lncRNA	NA	4.99	4.37	1.53	3.41e-07	2.3e-05	LAR
TC02000590.hg	LOC100506123	NonCoding	NA	6.53	7.66	-2.18	0.000123	0.001752	LAR
TC02003426.hg	LOC100506123	NonCoding_lncRNA	NA	6.53	7.59	-2.09	0.000265	0.002935	LAR
TC02001815.hg	LOC100506142	NonCoding_antisense	NA	7.55	8.3	-1.68	0.000506	0.004498	LAR
TC02001815.hg	LOC100506142	NonCoding_antisense	NA	8.86	8.17	1.62	0.00081	0.044034	MSL
TC02004217.hg	LOC100506142	NonCoding_lncRNA	NA	8.66	8.07	1.51	0.000937	0.048654	MSL
TC05002974.hg	LOC100506548	NonCoding_lncRNA	NA	7.52	6.89	1.55	0.000228	0.006419	M
TC01002366.hg	LOC100506985	NonCoding_lincRNA	NA	7.22	7.86	-1.55	0.000237	0.002727	LAR
TC08002329.hg	LOC100507516	NonCoding_lncRNA	NA	5.7	5.03	1.59	0.014449	0.043469	LAR
TC02000243.hg	LOC100996902	NonCoding_lincRNA	NA	5.45	6.31	-1.81	0.00245	0.012768	LAR
TC01002749.hg	LOC101927139	NonCoding_antisense	NA	8.02	6.53	2.81	0.000408	0.011137	IM
TC01002749.hg	LOC101927139	NonCoding_antisense	NA	6.17	6.94	-1.7	0.00049	0.004407	LAR
TC04000688.hg	LOC101927516	NonCoding_antisense	NA	6.47	5.88	1.51	0.000201	0.002444	LAR
TC03000098.hg	LOC101927647	NonCoding	NA	7.28	6.45	1.78	1.23e-08	4e-06	MSL
TCUn_gl000214000001.hg	LOC101927648	Coding	NA	6.31	5.58	1.65	0.001343	0.008498	LAR
TC06000019.hg	LOC101927730	Coding	NA	6.24	5.53	1.64	1.77e-14	3.03e-12	IM
TC02000699.hg	LOC101928173	NonCoding_lincRNA	NA	7.84	6.75	2.12	7.4e-05	0.00671	MSL
TC12002463.hg	LOC101928207	NonCoding_lncRNA	NA	4.98	4.28	1.62	4.95e-07	0.000102	MSL
TC13001468.hg	LOC101928207	NonCoding_lincRNA	NA	5.76	6.35	-1.5	0.000761	0.005903	LAR
TC06003717.hg	LOC101928489	NonCoding_lncRNA	NA	5.23	4.64	1.51	3.8e-05	0.001482	M
TC11000729.hg	LOC101928500	Coding	NA	5.62	5.03	1.5	2e-08	3e-06	M
TC11000971.hg	LOC101928535	pseudogene	NA	5.35	3.97	2.59	3.33e-16	2.32e-13	LAR
TC14000541.hg	LOC101928817	Coding	NA	7.37	6.75	1.54	4.1e-05	0.004087	MSL
TC10000492.hg	LOC101929328	NonCoding_antisense	NA	5.88	5.03	1.79	5e-06	0.000182	LAR
TC01001696.hg	LOC101929441	NonCoding_antisense	NA	5.54	4.85	1.62	6.49e-12	1.67e-09	LAR
TC06001759.hg	LOC101929705	Coding	NA	4.93	4.34	1.5	3.03e-14	1.3e-11	LAR
TC06003659.hg	LOC101929705	NonCoding_lncRNA	NA	5.34	4.74	1.52	2.66e-13	9.32e-11	LAR
TC04002938.hg	LOC101929911	Coding	NA	5.74	4.91	1.77	9.71e-10	1.49e-07	LAR
TC04002938.hg	LOC101929911	Coding	NA	5.82	4.93	1.86	0.000134	0.010825	MSL
TC06001556.hg	LOC102060414	NonCoding_antisense	NA	4.88	4.25	1.55	0.009681	0.032874	LAR
TC10001972.hg	LOC102724316	NonCoding_lncRNA	NA	6.38	7.15	-1.71	1.4e-05	0.000374	LAR
TC02003828.hg	LOC105373879	NonCoding_lncRNA	NA	5.31	6.18	-1.82	0.000957	0.046133	BL1
TC04001813.hg	LOC105373879	NonCoding_lincRNA	ENSG00000249173	4.76	4.18	1.5	7.7e-13	2.39e-10	LAR
TC7_gl000195_random000001.hg	LOC105379499	NonCoding	NA	6.52	5.91	1.53	1.5e-05	0.000684	M
TC6_apd_hap1000063.hg	LOC105379655	NonCoding	NA	5.05	5.64	-1.51	8.14e-10	2.82e-07	M
TC06003572.hg	LOC105379655	NonCoding_lncRNA	NA	6.36	5.78	1.5	5.43e-11	4.52e-09	IM
TC06002679.hg	LOC105379655	NonCoding_lincRNA	ENSG00000227206	4.77	4.19	1.5	0.000334	0.003428	LAR
TC02002297.hg	LOC151121	Coding_mRNA	NA	4.94	4.21	1.66	2.83e-11	6.35e-09	LAR
TC11001816.hg	LOC283194	NonCoding	NA	5.3	4.71	1.51	1e-06	6.7e-05	LAR
TC11003164.hg	LOC283194	NonCoding_lncRNA	NA	5.57	4.88	1.62	1.8e-05	0.000453	LAR
TC19001482.hg	LOC284412	NonCoding	NA	7.01	7.89	-1.84	0.003879	0.017408	LAR
TC19002349.hg	LOC284454	NonCoding_lncRNA	NA	6.97	5.85	2.17	5e-06	0.000703	MSL
TC04002292.hg	LOC285505	NonCoding_lncRNA	NA	6.09	5.17	1.9	4.01e-08	4e-06	LAR
TC04002292.hg	LOC285505	NonCoding_lncRNA	NA	6.09	5.17	1.9	0.000378	0.024448	MSL
TC7_gl000195_random000003.hg	LOC389831	Coding_mRNA	NA	7.38	6.53	1.81	3.99e-10	1.71e-07	M
TC17002913.hg	LOC440416	Coding	NA	5.46	4.86	1.51	2e-06	0.000107	LAR
TC02003580.hg	LOC440910	NonCoding_lncRNA	NA	6.32	5.29	2.04	2e-06	9.6e-05	LAR
TC07001189.hg	LOC541472	NonCoding_antisense	NA	7.46	6.01	2.72	1.05e-08	4e-06	MSL
TC22000883.hg	LOC554174	Coding_mRNA	NA	7.75	6.95	1.74	1e-06	9.1e-05	M
TC22001394.hg	LOC554174	NonCoding_lncRNA	NA	7.84	7.11	1.66	3e-06	0.000162	M
TC12002225.hg	LOC642846	NonCoding_lncRNA	NA	7.35	6.74	1.52	0.00057	0.034045	BL1
TC02002083.hg	LOC654342	NonCoding	NA	8.37	7.62	1.68	0.000268	0.018903	MSL
TC20000953.hg	LOC728805	NonCoding_antisense	NA	5.26	4.54	1.65	6e-06	0.000793	MSL
TC20001646.hg	LOC728805	NonCoding_lncRNA	NA	5.56	4.61	1.93	3.31e-08	1e-05	MSL
TC10002716.hg	LOC729187	NonCoding_lncRNA	NA	4.55	3.85	1.63	4.05e-07	2.6e-05	LAR
TC03000676.hg	LOC90246	NonCoding	NA	5.55	4.9	1.56	7.31e-07	4.1e-05	LAR
TC07000122.hg	MACC1-AS1	NonCoding_antisense	ENSG00000228598	6.37	5.75	1.55	0.002444	0.012746	LAR
TC03003157.hg	MBNL1-AS1	NonCoding_lncRNA	ENSG00000229619	7.85	7	1.8	1.37e-09	9.31e-08	IM
TC14001859.hg	MEG3	NonCoding_lncRNA	ENSG00000214548	6.21	6.82	-1.52	0.000594	0.034851	BL1
TC14001859.hg	MEG3	NonCoding_lncRNA	ENSG00000214548	8.63	6.56	4.21	5.29e-11	4.35e-08	MSL
TC14001864.hg	MEG8	NonCoding_lincRNA	ENSG00000225746	4.89	4.08	1.75	9.16e-07	0.000172	MSL
TC14000659.hg	MEG8	NonCoding_lincRNA	ENSG00000225746	5.47	4.81	1.58	1.87e-09	9.29e-07	MSL
TC05002686.hg	MIR143HG	NonCoding_lncRNA	NA	7.34	6.05	2.44	2.25e-11	2.03e-08	MSL
TC19001224.hg	MIR23A	NonCoding	ENSG00000207980	7.19	6.24	1.93	1.6e-05	0.001828	MSL
TC11002779.hg	P2RY2	NonCoding_lncRNA	ENSG00000175591	4.89	4.2	1.61	0.000622	0.307124	BL2
TC18000428.hg	PCAT18	NonCoding	ENSG00000265369	5.68	4.32	2.56	1.11e-16	8.24e-14	LAR
TC12002854.hg	PCED1B-AS1	NonCoding_lncRNA	ENSG00000247774	6.67	7.4	-1.66	9.89e-09	2e-06	M
TC0X001627.hg	PDK3	NonCoding_lncRNA	ENSG00000067992	7.01	6.22	1.72	0.002756	0.046373	M
TC03000396.hg	PRICKLE2-AS1	NonCoding_antisense	ENSG00000241111	5.34	4.59	1.68	1.83e-07	4.3e-05	MSL
TC03000397.hg	PRICKLE2-AS2	NonCoding_antisense	ENSG00000241101	4.93	4.33	1.52	3.98e-08	1.1e-05	MSL
TC03003158.hg	PRO0471	NonCoding_lncRNA	NA	9.68	8.83	1.8	4e-06	0.000187	IM
TC03003158.hg	PRO0471	NonCoding_lncRNA	NA	8.34	9.19	-1.8	3e-05	0.000657	LAR
TC06004083.hg	PSMB8-AS1	NonCoding	ENSG00000231591	7.55	6.4	2.22	0	0	IM
TC06004083.hg	PSMB8-AS1	NonCoding	ENSG00000231591	6.07	6.73	-1.58	0.001294	0.00831	LAR
TC06002729.hg	PSMB8-AS1	NonCoding_lncRNA	ENSG00000231591	5.85	6.57	-1.65	1.11e-09	3.44e-07	M
TC08002113.hg	PTCSC1	NonCoding_lncRNA	NA	6.63	5.29	2.54	0	0	IM
TC08002113.hg	PTCSC1	NonCoding_lncRNA	NA	4.92	5.81	-1.85	3.32e-09	8e-07	M
TC11001753.hg	PTPRJ-AS1	NonCoding_antisense	ENSG00000254879	8.82	8.11	1.64	1.91e-07	1e-05	IM
TC06000896.hg	RP1-142L7.5	NonCoding_antisense	NA	6.13	6.99	-1.82	5.9e-05	0.00983	BL1
TC06000896.hg	RP1-142L7.5	NonCoding_antisense	NA	8.37	6.72	3.13	1.4e-05	0.001669	MSL
TC01000234.hg	RP1-20B21.4	NonCoding_antisense	NA	7.94	9.01	-2.1	0.003171	0.01522	LAR
TC06000664.hg	RP1-27K12.4	NonCoding_antisense	NA	5.98	5.09	1.85	3.15e-12	8.45e-10	LAR
TC01003512.hg	RP1-45C12.1	NonCoding_antisense	NA	6.08	5.32	1.69	9.2e-09	1e-06	LAR
TC11000334.hg	RP1-68D18.2	NonCoding	NA	7.97	6.93	2.06	3.4e-05	0.003498	MSL
TC06002048.hg	RP1-93H18.6	NonCoding_antisense	NA	5.92	4.69	2.35	0	0	IM
TC06002048.hg	RP1-93H18.6	NonCoding_antisense	NA	4.35	5	-1.57	0.002816	0.014038	LAR
TC01002524.hg	RP11-109P14.9	NonCoding_antisense	NA	6.96	6.3	1.58	0.013896	0.042336	LAR
TC08001692.hg	RP11-10J21.4	NonCoding_antisense	NA	9.06	9.67	-1.52	0.010577	0.034934	LAR
TC07000924.hg	RP11-114L10.2	NonCoding_antisense	NA	5.33	4.54	1.72	3.59e-07	2.4e-05	LAR
TC10001073.hg	RP11-124N14.3	NonCoding_antisense	NA	12.95	14.01	-2.08	3.86e-07	2.5e-05	LAR
TC10001073.hg	RP11-124N14.3	NonCoding_antisense	NA	14.95	13.6	2.55	5e-06	0.000271	M
TC01001207.hg	RP11-126K1.8	NonCoding_antisense	NA	9	7.82	2.27	7.97e-07	3.8e-05	IM
TC01001207.hg	RP11-126K1.8	NonCoding_antisense	NA	7.34	8.27	-1.91	0.001084	0.007411	LAR
TC06001096.hg	RP11-136K14.2	Coding	NA	6.29	5.68	1.53	0.000755	0.040161	BL1
TC10000108.hg	RP11-142M10.2	NonCoding_antisense	NA	7.68	6.08	3.02	5.1e-05	0.001774	IM
TC10000108.hg	RP11-142M10.2	NonCoding_antisense	NA	5.78	6.46	-1.6	0.004938	0.020579	LAR
TC20000954.hg	RP11-15M15.2	NonCoding_antisense	NA	5.5	4.86	1.56	1e-06	0.000252	MSL
TC07000179.hg	RP11-174G6.5	NonCoding_lincRNA	NA	5.26	4.68	1.5	3.69e-09	4.89e-07	LAR
TC12002775.hg	RP11-174G6.5	NonCoding_lncRNA	NA	6.23	5.6	1.55	0.000765	0.005923	LAR
TC09000080.hg	RP11-183I6.2	NonCoding_antisense	NA	6.54	5.44	2.15	2.94e-08	9e-06	MSL
TC09000871.hg	RP11-264I13.2	NonCoding_antisense	NA	8.23	7.54	1.62	0.000116	0.003661	IM
TC09000871.hg	RP11-264I13.2	NonCoding_antisense	NA	7.15	7.74	-1.5	0.003457	0.016118	LAR
TC07001853.hg	RP11-286H14.8	NonCoding_antisense	NA	7.17	5.9	2.41	2.55e-10	1.39e-07	M
TC08001734.hg	RP11-299M14.2	NonCoding	NA	8.28	7.41	1.82	1.2e-05	0.000549	M
TC08001339.hg	RP11-300E4.2	NonCoding_antisense	NA	5.59	4.65	1.91	3.86e-07	3.4e-05	M
TC14001389.hg	RP11-300J18.2	NonCoding	NA	6.49	5.47	2.02	1.88e-12	2e-10	IM
TC14001389.hg	RP11-300J18.2	NonCoding	NA	5.21	5.82	-1.53	1.7e-05	0.00074	M
TC04000179.hg	RP11-302F12.10	NonCoding_antisense	NA	6.81	5.82	1.98	4.91e-13	5.95e-11	IM
TC08000129.hg	RP11-326L2.1	NonCoding_antisense	NA	6.31	5.69	1.54	0.000705	0.005612	LAR
TC10000495.hg	RP11-328K22.1	NonCoding_antisense	NA	5.4	4.31	2.13	1.63e-08	2e-06	LAR
TC10000567.hg	RP11-342M3.5	NonCoding_antisense	NA	5.81	5.03	1.72	6.6e-05	0.006162	MSL
TC14000239.hg	RP11-356O9.1	NonCoding	NA	5.67	4.29	2.6	1.84e-08	2e-06	LAR
TC03001980.hg	RP11-3K16.2	Coding	NA	6.98	5.83	2.22	3.6e-05	0.089263	BL2
TC01001371.hg	RP11-404F10.2	NonCoding_antisense	NA	6.39	5.56	1.79	0	0	IM
TC01001371.hg	RP11-404F10.2	NonCoding_antisense	NA	5.12	5.89	-1.7	1.85e-10	1.14e-07	M
TC08001162.hg	RP11-44K6.4	NonCoding_antisense	NA	8.11	7.35	1.7	2.88e-08	2e-06	IM
TC15001509.hg	RP11-507B12.1	NonCoding	NA	5.56	4.92	1.56	2.62e-07	1.8e-05	LAR
TC06002258.hg	RP11-52J3.2	NonCoding_antisense	NA	6.69	6.1	1.51	3.14e-08	1e-05	MSL
TC04001002.hg	RP11-539L10.3	NonCoding_antisense	NA	5.6	4.97	1.55	6.3e-05	0.001105	LAR
TC01001614.hg	RP11-547I7.1	NonCoding_antisense	NA	5.33	4.01	2.5	1.5e-09	2.2e-07	LAR
TC01003669.hg	RP11-553K8.5	NonCoding	NA	9.13	6.88	4.73	0	0	IM
TC01003669.hg	RP11-553K8.5	NonCoding	NA	6.01	7.77	-3.39	6.12e-10	2.27e-07	M
TC19002034.hg	RP11-554D20.2	NonCoding_lincRNA	NA	5.1	4.52	1.5	2.47e-08	3e-06	LAR
TC15002565.hg	RP11-554D20.2	NonCoding_lncRNA	NA	6.5	5.56	1.92	2.01e-07	4.7e-05	MSL
TC10001088.hg	RP11-575A19.2	NonCoding_antisense	NA	6.36	7.51	-2.21	3.4e-05	0.000716	LAR
TC09000383.hg	RP11-575L7.8	NonCoding_antisense	NA	7.65	8.74	-2.13	0.001808	0.010416	LAR
TC04000246.hg	RP11-588L15.2	NonCoding_antisense	NA	6.51	5.84	1.59	1e-06	6.3e-05	LAR
TC04001683.hg	RP11-597D13.8	NonCoding_antisense	NA	8.19	6.97	2.32	5.8e-05	0.001035	LAR
TC12001704.hg	RP11-611O2.5	NonCoding	NA	9.07	9.94	-1.83	0.005128	0.021127	LAR
TC10000496.hg	RP11-619F23.2	NonCoding_antisense	NA	6.98	5.74	2.37	3.1e-05	0.000671	LAR
TC04001106.hg	RP11-619J20.1	NonCoding_antisense	NA	4	4.72	-1.65	5.4e-05	0.009449	BL1
TC15000269.hg	RP11-624L4.2	NonCoding	NA	4.5	3.92	1.5	9.18e-09	1e-06	LAR
TC04000249.hg	RP11-632F7.3	NonCoding_antisense	NA	6.62	5.95	1.59	0.000698	0.039016	MSL
TC04001448.hg	RP11-710F7.2	NonCoding_antisense	NA	4.36	5.02	-1.58	0.000701	0.017622	IM
TC04001448.hg	RP11-710F7.2	NonCoding_antisense	NA	6.09	4.75	2.53	3.9e-09	5.14e-07	LAR
TC01001695.hg	RP11-74C13.4	NonCoding	NA	7.26	6.42	1.79	5.75e-09	7.25e-07	LAR
TC15000830.hg	RP11-815J21.1	NonCoding	NA	7.93	6.77	2.23	3e-06	0.000397	MSL
TC01000316.hg	RP11-84D1.1	NonCoding_antisense	NA	4.95	4.28	1.59	3.99e-11	3.39e-09	IM
TC05000512.hg	RP11-876N24.5	NonCoding_lincRNA	NA	4.58	4	1.5	1.7e-05	0.000428	LAR
TC16001767.hg	RP11-876N24.5	NonCoding_lncRNA	NA	5.96	5.33	1.54	5.7e-08	3e-06	IM
TC09001185.hg	RP11-88I18.2	NonCoding_lincRNA	NA	5.97	5.34	1.55	2.78e-08	4e-06	M
TC16000386.hg	RP11-989E6.8	NonCoding	NA	8.23	5.77	5.53	2.33e-15	4.87e-13	IM
TC16000386.hg	RP11-989E6.8	NonCoding	NA	5.23	6.8	-2.97	4.34e-07	3.7e-05	M
TC04001757.hg	RP13-577H12.2	NonCoding_antisense	NA	5.22	4.47	1.68	2.9e-09	3.95e-07	LAR
TC10001035.hg	RP3-323N1.2	NonCoding_antisense	NA	6.88	6.19	1.62	7.64e-10	5.4e-08	IM
TC06001753.hg	RP3-337H4.8	NonCoding_antisense	NA	5.55	6.26	-1.63	0.001197	0.007904	LAR
TC01000578.hg	RP4-533D7.4	NonCoding_antisense	NA	7.8	6.82	1.98	0.001119	0.390305	BL2
TC01000834.hg	RP4-620F22.2	NonCoding_antisense	NA	9.32	6.02	9.87	0	0	IM
TC01000834.hg	RP4-620F22.2	NonCoding_antisense	NA	5.87	6.79	-1.89	0.010451	0.034643	LAR
TC01000834.hg	RP4-620F22.2	NonCoding_antisense	NA	5.41	7.09	-3.22	1.83e-08	3e-06	M
TC17002419.hg	RP4-669L17.10	NonCoding_lncRNA	NA	6.24	5.59	1.58	0.001051	0.007261	LAR
TC01006401.hg	RP4-735C1.4	Coding	NA	5.93	4.84	2.12	0	0	LAR
TC20000629.hg	RP4-742J24.2	NonCoding_antisense	NA	7.74	6.79	1.92	1.28e-08	2e-06	M
TC22000782.hg	RP5-1039K5.16	NonCoding_antisense	NA	7.03	6.1	1.91	6.66e-07	5.3e-05	M
TC07000742.hg	RP5-1101C3.1	NonCoding_antisense	NA	5.23	4.47	1.69	7e-06	0.000236	LAR
TC20000211.hg	RP5-1184F4.5	NonCoding_antisense	NA	6.88	6.08	1.73	1.57e-14	1.32e-10	M
TC01003955.hg	RP5-956O18.3	NonCoding_antisense	NA	7.78	8.48	-1.63	2.1e-05	0.000516	LAR
TC12002202.hg	SCARNA10	NonCoding	NA	15.33	16.06	-1.67	2.21e-07	1.6e-05	LAR
TC18000176.hg	SCARNA17	snoRNA	ENSG00000252143	10.77	11.94	-2.25	0.000194	0.002386	LAR
TC11002832.hg	SCARNA9	NonCoding_lncRNA	ENSG00000254911	13.56	14.67	-2.15	5e-06	0.000167	LAR
TC11000731.hg	SHANK2-AS2	NonCoding_antisense	ENSG00000236262	7.38	6.66	1.65	2e-07	2e-05	M
TC03001662.hg	SIDT1-AS1	NonCoding_antisense	ENSG00000239453	6.66	5.67	1.98	0.000138	0.0019	LAR
TC01005942.hg	SNORD81	NonCoding_lncRNA	ENSG00000199934	7.49	8.2	-1.63	2.3e-05	0.000538	LAR
TC16001444.hg	SNX29P1	NonCoding_lncRNA	ENSG00000158482	6.73	6.11	1.54	1.7e-05	0.001978	MSL
TC12003010.hg	SOCS2-AS1	NonCoding_lncRNA	ENSG00000246985	5.79	5.18	1.52	1e-06	5.4e-05	LAR
TC17001837.hg	SOX9-AS1	NonCoding_lincRNA	ENSG00000234899	6.73	8.22	-2.82	2.6e-05	0.000594	LAR
TC17001837.hg	SOX9-AS1	NonCoding_lincRNA	ENSG00000234899	10.3	7.39	7.5	0	0	M
TC17002773.hg	SOX9-AS1	NonCoding_lncRNA	ENSG00000234899	4.9	7.41	-5.67	0.000678	0.307124	BL2
TC17002773.hg	SOX9-AS1	NonCoding_lncRNA	ENSG00000234899	5.16	7.55	-5.22	7e-06	0.000246	LAR
TC17002773.hg	SOX9-AS1	NonCoding_lncRNA	ENSG00000234899	10.16	6.38	13.71	0	0	M
TC10000127.hg	ST8SIA6-AS1	NonCoding_antisense	ENSG00000204832	7.39	6.21	2.27	0.002888	0.014273	LAR
TC13000556.hg	STARD13-IT1	Coding	ENSG00000230300	5.72	5.14	1.5	1.1e-05	0.000318	LAR
TC13000556.hg	STARD13-IT1	Coding	ENSG00000230300	5.87	5.16	1.63	0.000455	0.028357	MSL
TC02000503.hg	TCF7L1-IT1	Coding	ENSG00000231134	6.63	7.44	-1.76	2.2e-05	0.000529	LAR
TC11002744.hg	TCIRG1	NonCoding_lncRNA	ENSG00000110719	9.4	8.54	1.82	1.52e-07	8e-06	IM
TC11002744.hg	TCIRG1	NonCoding_lncRNA	ENSG00000110719	8.15	8.87	-1.65	0.002093	0.011467	LAR
TC11002744.hg	TCIRG1	NonCoding_lncRNA	ENSG00000110719	8.2	8.96	-1.69	6.49e-07	5.2e-05	M
TC0Y000285.hg	TCONS_00000005-XLOC_123	NonCoding_lincRNA	NA	7.17	6.24	1.9	0.010325	0.034343	LAR
TC01004518.hg	TCONS_00000639-XLOC_1011	NonCoding_lincRNA	NA	6.68	5.33	2.55	0	0	IM
TC19002441.hg	TCONS_00000639-XLOC_1011	NonCoding_lincRNA	ENSG00000267475	5.24	4.59	1.56	4.33e-15	2.3e-12	LAR
TC01005806.hg	TCONS_00000639-XLOC_1011	NonCoding_lincRNA	NA	7.32	8.32	-2	0.000319	0.008416	M
TCUn_gl000220000002.hg	TCONS_00000801-XLOC_17	NonCoding_lincRNA	ENSG00000278996	6.88	6.27	1.53	0.001997	0.041155	IM
TC01000410.hg	TCONS_00000842-XLOC_57	NonCoding_lincRNA	ENSG00000284543	5.19	4.6	1.51	1.01e-07	9e-06	LAR
TC01004192.hg	TCONS_00000842-XLOC_57	NonCoding_lincRNA	NA	5.54	4.93	1.52	0.000359	0.023731	MSL
TC04001804.hg	TCONS_00001014-XLOC_280	NonCoding_lincRNA	NA	5.8	4.95	1.81	6.25e-13	7.37e-11	IM
TC06002156.hg	TCONS_00001448-XLOC_771	NonCoding_lincRNA	NA	4.98	4.3	1.6	1.61e-10	1.26e-08	IM
TC01004351.hg	TCONS_00002016-XLOC_166	NonCoding_lincRNA	NA	5.34	4.72	1.53	0.0003	0.003182	LAR
TC01004349.hg	TCONS_00002016-XLOC_166	NonCoding_lincRNA	NA	6.97	5.71	2.4	6e-06	0.000844	MSL
TC05003016.hg	TCONS_00002017-XLOC_167	NonCoding_lincRNA	NA	4.88	3.99	1.85	7e-10	1.1e-07	LAR
TC05001192.hg	TCONS_00002266-XLOC_630	NonCoding_lincRNA	NA	6.03	5.29	1.67	1.23e-12	1.36e-10	IM
TC06000070.hg	TCONS_00002468-XLOC_1009	NonCoding_lincRNA	NA	5.16	4.55	1.53	8.72e-11	1.7e-08	LAR
TC01005801.hg	TCONS_00002468-XLOC_1009	NonCoding_lincRNA	NA	10.01	8.92	2.12	0.000352	0.023442	MSL
TC04002057.hg	TCONS_00002796-XLOC_1315	NonCoding_lincRNA	NA	8.61	4.24	20.77	0	0	LAR
TC17002137.hg	TCONS_00002935-XLOC_1532	NonCoding_lincRNA	NA	7.44	6.13	2.48	2.11e-11	1.86e-09	IM
TC02003555.hg	TCONS_00002935-XLOC_1532	NonCoding_lincRNA	NA	4.78	3.99	1.72	2.38e-12	6.76e-10	LAR
TC02003334.hg	TCONS_00002935-XLOC_1532	NonCoding_lincRNA	NA	10.2	10.87	-1.59	1.6e-05	0.000412	LAR
TC01005452.hg	TCONS_00003812-XLOC_1614	NonCoding_lincRNA	NA	8.22	4.45	13.58	6.54e-13	2.08e-10	LAR
TC19002011.hg	TCONS_00003813-XLOC_1616	NonCoding_lincRNA	NA	5.12	4.14	1.97	4.57e-11	9.52e-09	LAR
TC03003142.hg	TCONS_00003850-XLOC_1656	NonCoding_lincRNA	NA	5.96	4.71	2.37	0	0	LAR
TC01003126.hg	TCONS_00003868-XLOC_1667	NonCoding_lincRNA	ENSG00000278811	5	3.77	2.34	0	0	LAR
TC16001998.hg	TCONS_00004149-XLOC_1991	NonCoding_lincRNA	ENSG00000270124	8.66	7.54	2.17	2.84e-07	1.9e-05	LAR
TC01005380.hg	TCONS_00004286-XLOC_2131	NonCoding_lincRNA	NA	6.92	5.32	3.02	1.4e-13	5.3e-11	LAR
TC20001169.hg	TCONS_00004340-XLOC_2214	NonCoding_lincRNA	NA	7.47	6.66	1.76	4.2e-05	0.000829	LAR
TC02004421.hg	TCONS_00004340-XLOC_2214	NonCoding_lincRNA	NA	8.03	8.64	-1.53	0.004599	0.019575	LAR
TCUn_gl000214000002.hg	TCONS_00004345-XLOC_2219	NonCoding_lincRNA	NA	5.68	4.93	1.69	0.002984	0.014611	LAR
TC02004426.hg	TCONS_00004345-XLOC_2219	NonCoding_lincRNA	NA	7.02	7.8	-1.71	0.01292	0.040258	LAR
TC14000421.hg	TCONS_00005139-XLOC_2079	NonCoding_lincRNA	ENSG00000259033	4.98	3.62	2.57	0	0	LAR
TC6_mcf_hap5000189.hg	TCONS_00005471-XLOC_3292	NonCoding_lincRNA	NA	7.6	6.1	2.83	1.24e-10	9.88e-09	IM
TC07002899.hg	TCONS_00006371-XLOC_2987	NonCoding_lincRNA	NA	5.66	4.98	1.61	7.47e-14	1.12e-11	IM
TC04002058.hg	TCONS_00006739-XLOC_3378	NonCoding_lincRNA	NA	8.7	4.52	18.06	0	0	LAR
TC21000692.hg	TCONS_00006930-XLOC_2759	NonCoding_lincRNA	NA	4.99	4.37	1.54	1.13e-12	3.46e-10	LAR
TC03002468.hg	TCONS_00006930-XLOC_2759	NonCoding_lincRNA	NA	7.72	6.36	2.56	4.63e-07	9.7e-05	MSL
TC04002084.hg	TCONS_00007042-XLOC_2926	NonCoding_lincRNA	NA	4.94	4.07	1.83	5.4e-10	8.74e-08	LAR
TC13001503.hg	TCONS_00007179-XLOC_3148	NonCoding_lincRNA	ENSG00000229323	5.09	4.49	1.52	1.93e-07	1.4e-05	LAR
TC03002949.hg	TCONS_00007179-XLOC_3148	NonCoding_lincRNA	NA	5.31	4.6	1.63	2e-06	0.000343	MSL
TC01004129.hg	TCONS_00007972-XLOC_3441	NonCoding_lincRNA	NA	10.24	8.82	2.68	0.013801	0.042125	LAR
TC03003141.hg	TCONS_00008003-XLOC_3469	NonCoding_lincRNA	NA	5.75	4.64	2.16	2.18e-13	7.82e-11	LAR
TC01001358.hg	TCONS_00008143-XLOC_3595	NonCoding_lincRNA	ENSG00000224259	5.62	4.87	1.69	0.000655	0.307124	BL2
TC19002033.hg	TCONS_00008143-XLOC_3595	NonCoding_lincRNA	NA	5.54	4.91	1.55	5.82e-08	5e-06	LAR
TC04002090.hg	TCONS_00008143-XLOC_3595	NonCoding_lincRNA	NA	8.15	9.8	-3.14	6.4e-05	0.002266	M
TC02004211.hg	TCONS_00008360-XLOC_3810	NonCoding_lincRNA	NA	5.56	4.71	1.79	0.000816	0.006171	LAR
TC10000059.hg	TCONS_00008385-XLOC_3839	NonCoding_lincRNA	ENSG00000237943	5.85	5.24	1.52	2e-06	7.5e-05	IM
TC01004644.hg	TCONS_00008407-XLOC_3852	NonCoding_lincRNA	ENSG00000233730	5.83	5.21	1.54	0.003682	0.016779	LAR
TC04002416.hg	TCONS_00008407-XLOC_3852	NonCoding_lincRNA	NA	9.28	7.55	3.32	0.000424	0.026722	MSL
TC06002711.hg	TCONS_00008443-XLOC_3894	NonCoding_lincRNA	NA	6.15	4.91	2.36	5.82e-10	4.19e-08	IM
TC02002987.hg	TCONS_00008562-XLOC_4057	NonCoding_lincRNA	NA	5.38	4.19	2.28	1.09e-14	5.1e-12	LAR
TC02003974.hg	TCONS_00008952-XLOC_3811	NonCoding_lincRNA	ENSG00000203635	5.73	4.79	1.92	5.37e-12	1.41e-09	LAR
TC19002599.hg	TCONS_00009011-XLOC_3860	NonCoding_lincRNA	NA	4.86	4.2	1.58	1.27e-10	2.41e-08	LAR
TC04002423.hg	TCONS_00009011-XLOC_3860	NonCoding_lincRNA	NA	8.7	7.95	1.68	1.72e-07	1.7e-05	M
TC22001419.hg	TCONS_00009040-XLOC_3932	NonCoding_lincRNA	ENSG00000272666	7.04	6.36	1.61	4e-06	0.000179	IM
TC20001508.hg	TCONS_00010108-XLOC_4576	NonCoding_lincRNA	NA	6.39	5.3	2.14	4e-06	0.000166	LAR
TC05001429.hg	TCONS_00010348-XLOC_4836	NonCoding_lincRNA	NA	6.39	4.92	2.76	4.07e-13	1.35e-10	LAR
TC02004582.hg	TCONS_00010362-XLOC_4859	NonCoding_lincRNA	NA	7.18	5.73	2.75	2.55e-08	3e-06	LAR
TC09001990.hg	TCONS_00010401-XLOC_4923	NonCoding_lincRNA	ENSG00000234997	8.48	6.87	3.07	5.2e-05	0.000961	LAR
TC02003568.hg	TCONS_00010663-XLOC_4339	NonCoding_lincRNA	NA	5.92	5.14	1.71	3.27e-12	8.72e-10	LAR
TC05002332.hg	TCONS_00010663-XLOC_4339	NonCoding_lincRNA	NA	6.08	6.77	-1.62	0.000208	0.002503	LAR
TC16001512.hg	TCONS_00011117-XLOC_5247	NonCoding_lincRNA	NA	8.48	6.55	3.81	2.78e-11	2.42e-09	IM
TC06003394.hg	TCONS_00011117-XLOC_5247	NonCoding_lincRNA	ENSG00000228793	4.59	3.77	1.76	1.65e-12	4.86e-10	LAR
TC06003395.hg	TCONS_00011117-XLOC_5247	NonCoding_lincRNA	NA	4.79	4.15	1.56	5.2e-05	0.000968	LAR
TC06002711.hg	TCONS_00011117-XLOC_5247	NonCoding_lincRNA	NA	4.64	5.24	-1.52	0.002369	0.012493	LAR
TC06002711.hg	TCONS_00011117-XLOC_5247	NonCoding_lincRNA	NA	4.61	5.3	-1.61	0.000111	0.003547	M
TC19002361.hg	TCONS_00011240-XLOC_5915	NonCoding_lincRNA	NA	9.42	5.51	14.98	0	0	LAR
TC06001204.hg	TCONS_00011401-XLOC_5517	NonCoding_lincRNA	NA	6.99	6.18	1.75	0.000425	0.004012	LAR
TC06003154.hg	TCONS_00011401-XLOC_5517	NonCoding_lincRNA	NA	6.23	6.85	-1.53	0.000691	0.005542	LAR
TC02002442.hg	TCONS_00011466-XLOC_5639	NonCoding_lincRNA	ENSG00000230991	5.27	4.57	1.62	7e-06	0.000225	LAR
TC18000680.hg	TCONS_00011466-XLOC_5639	NonCoding_lincRNA	NA	5.3	4.63	1.59	3e-06	0.000132	LAR
TC06003517.hg	TCONS_00011466-XLOC_5639	NonCoding_lincRNA	NA	10.11	11.44	-2.52	0.011599	0.037302	LAR
TC06003517.hg	TCONS_00011466-XLOC_5639	NonCoding_lincRNA	NA	13	10.89	4.34	6.4e-05	0.002274	M
TC02003971.hg	TCONS_00011855-XLOC_5344	NonCoding_lincRNA	ENSG00000228613	7.13	6.09	2.06	2.75e-13	9.52e-11	LAR
TC05003140.hg	TCONS_00012053-XLOC_5584	NonCoding_lincRNA	NA	4.8	3.84	1.94	1e-06	5.4e-05	LAR
TC17002474.hg	TCONS_00012225-XLOC_5783	NonCoding_lincRNA	NA	6.6	5.76	1.79	1.24e-07	1e-05	LAR
TC02003476.hg	TCONS_00012453-XLOC_5238	NonCoding_lincRNA	NA	5.07	4.42	1.57	9.45e-10	1.46e-07	LAR
TC06002697.hg	TCONS_00012453-XLOC_5238	NonCoding_lincRNA	NA	7.85	7.24	1.52	6.51e-07	5.2e-05	M
TC13000958.hg	TCONS_00013201-XLOC_6507	NonCoding_lincRNA	NA	4.24	3.64	1.52	2e-06	0.000107	LAR
TC07003039.hg	TCONS_00013201-XLOC_6507	NonCoding_lincRNA	NA	5.8	5.05	1.67	2.2e-05	0.00246	MSL
TC02000038.hg	TCONS_00013779-XLOC_6412	NonCoding_lincRNA	NA	5.63	4.67	1.94	8.83e-13	9.99e-11	IM
TC08002407.hg	TCONS_00014231-XLOC_6288	NonCoding_lincRNA	NA	5.02	4.25	1.71	2e-06	8.6e-05	LAR
TC07002663.hg	TCONS_00014231-XLOC_6288	NonCoding_lincRNA	NA	7.84	8.58	-1.67	0.001943	0.010941	LAR
TC6_cox_hap2000218.hg	TCONS_00014779-XLOC_6856	NonCoding_lincRNA	NA	7.6	6.1	2.83	1.24e-10	9.88e-09	IM
TC04001884.hg	TCONS_00014940-XLOC_7014	NonCoding_lincRNA	NA	5.95	5.08	1.82	4.24e-11	8.88e-09	LAR
TC18000930.hg	TCONS_00014968-XLOC_7050	NonCoding_lincRNA	ENSG00000267112	7.48	6.35	2.18	0.009463	0.032399	LAR
TC22001235.hg	TCONS_00015064-XLOC_7141	NonCoding_lincRNA	NA	7.87	6.64	2.34	2.89e-15	1.65e-12	LAR
TC02004291.hg	TCONS_00015948-XLOC_7326	NonCoding_lincRNA	NA	5.78	4.84	1.92	1.19e-12	3.63e-10	LAR
TC10001971.hg	TCONS_00016337-XLOC_7715	NonCoding_lincRNA	NA	8.26	7.23	2.04	1.37e-08	2e-06	LAR
TC10002003.hg	TCONS_00016338-XLOC_7718	NonCoding_lincRNA	NA	6.79	4.46	5.04	1.42e-07	1.1e-05	LAR
TC01002722.hg	TCONS_00017446-XLOC_8037	NonCoding_lincRNA	ENSG00000237853	7.14	6.41	1.66	1.3e-05	0.000359	LAR
TC06002681.hg	TCONS_00017446-XLOC_8037	NonCoding_lincRNA	ENSG00000227206	4.15	3.49	1.57	0.001274	0.008235	LAR
TC0X001810.hg	TCONS_00017446-XLOC_8037	NonCoding_lincRNA	NA	5.46	6.28	-1.77	0.005878	0.023249	LAR
TC0X001810.hg	TCONS_00017446-XLOC_8037	NonCoding_lincRNA	NA	6.63	6.03	1.52	0.001946	0.035273	M
TC14001656.hg	TCONS_00017659-XLOC_8305	NonCoding_lincRNA	ENSG00000258414	5.39	3.86	2.88	1.12e-08	1e-06	LAR
TC10000247.hg	TCONS_00018151-XLOC_8430	NonCoding_lincRNA	NA	6.29	4.19	4.27	3.02e-07	2e-05	LAR
TC01001701.hg	TCONS_00018162-XLOC_8454	NonCoding_lincRNA	NA	4.9	4.31	1.5	6.7e-05	0.002266	IM
TC17002091.hg	TCONS_00018163-XLOC_8455	NonCoding_lincRNA	NA	5.02	5.76	-1.68	0.000803	0.01973	IM
TC16001996.hg	TCONS_00019383-XLOC_9207	NonCoding_lincRNA	NA	8.69	7.83	1.82	0.00127	0.008215	LAR
TC11002685.hg	TCONS_00019802-XLOC_9602	NonCoding_lincRNA	NA	8.92	7.44	2.79	2e-06	9.6e-05	LAR
TC05001108.hg	TCONS_00019822-XLOC_9026	NonCoding_lincRNA	NA	4.5	3.83	1.59	5.44e-15	2.85e-12	LAR
TC11002518.hg	TCONS_00019822-XLOC_9026	NonCoding_lincRNA	NA	8.37	5.11	9.55	5.05e-09	1e-06	M
TC08001620.hg	TCONS_00020708-XLOC_10005	NonCoding_lincRNA	ENSG00000245164	5.78	5.06	1.64	2.57e-11	2.25e-09	IM
TC0Y000233.hg	TCONS_00021644-XLOC_10593	NonCoding_lincRNA	ENSG00000229308	5.84	5.1	1.67	7.12e-08	6e-06	LAR
TC05000443.hg	TCONS_00021644-XLOC_10593	NonCoding_lincRNA	NA	4.8	4.14	1.58	1.08e-10	2.08e-08	LAR
TC13001469.hg	TCONS_00021644-XLOC_10593	NonCoding_lincRNA	NA	6.35	7.16	-1.75	0.000331	0.003401	LAR
TC13001469.hg	TCONS_00021644-XLOC_10593	NonCoding_lincRNA	NA	8.14	6.88	2.39	1.6e-07	1.6e-05	M
TC14001657.hg	TCONS_00021992-XLOC_10592	NonCoding_lincRNA	NA	5.28	4.46	1.77	1e-06	6.3e-05	LAR
TC12003143.hg	TCONS_00021992-XLOC_10592	NonCoding_lincRNA	ENSG00000280634	6.28	5.63	1.58	0.002513	0.012985	LAR
TC13001468.hg	TCONS_00021992-XLOC_10592	NonCoding_lincRNA	NA	6.93	6.17	1.7	4.26e-08	5e-06	M
TC21000699.hg	TCONS_00022031-XLOC_10629	NonCoding_lincRNA	ENSG00000233393	5.57	4.73	1.79	0	0	LAR
TC02003973.hg	TCONS_00022041-XLOC_10641	NonCoding_lincRNA	ENSG00000228613	5.54	4.61	1.91	1.77e-12	5.19e-10	LAR
TC17002118.hg	TCONS_00022143-XLOC_10312	NonCoding_lincRNA	ENSG00000233098	6.24	5.38	1.81	1.2e-05	0.00035	LAR
TC10002006.hg	TCONS_00022477-XLOC_10805	NonCoding_lincRNA	NA	5.5	4.21	2.44	2e-06	9.3e-05	LAR
TC19002412.hg	TCONS_00022564-XLOC_10883	NonCoding_lincRNA	NA	7.19	6.34	1.81	0.009378	0.032209	LAR
TC03003273.hg	TCONS_00022712-XLOC_10998	NonCoding_lincRNA	NA	5.85	4.68	2.25	0	0	LAR
TC01000954.hg	TCONS_00023268-XLOC_11334	NonCoding_lincRNA	NA	5.19	4.54	1.57	5.25e-10	8.52e-08	LAR
TC15002326.hg	TCONS_00023268-XLOC_11334	NonCoding_lincRNA	NA	5.52	4.79	1.66	1e-06	8e-05	M
TC10002687.hg	TCONS_00023489-XLOC_11335	NonCoding_lincRNA	NA	7.98	7.2	1.73	0.000497	0.031341	BL1
TC20001210.hg	TCONS_00024173-XLOC_11535	NonCoding_lincRNA	NA	4.78	4.16	1.53	7.41e-08	7e-06	LAR
TC15002637.hg	TCONS_00024173-XLOC_11535	NonCoding_lincRNA	NA	7.64	6.66	1.98	1.03e-07	2.6e-05	MSL
TC06004038.hg	TCONS_00024372-XLOC_11696	NonCoding_lincRNA	NA	9.67	7.69	3.95	0.000226	0.00265	LAR
TC04002392.hg	TCONS_00024751-XLOC_12036	NonCoding_lincRNA	NA	9.32	7.9	2.67	0.003768	0.017038	LAR
TC17001836.hg	TCONS_00025171-XLOC_12193	NonCoding_lincRNA	NA	4.66	7.64	-7.91	0.000565	0.300484	BL2
TC09001880.hg	TCONS_00025171-XLOC_12193	NonCoding_lincRNA	NA	4.8	4.16	1.55	4.45e-08	4e-06	LAR
TC17002191.hg	TCONS_00025171-XLOC_12193	NonCoding_lincRNA	NA	7.5	8.81	-2.47	1.8e-09	4.95e-07	M
TC09002566.hg	TCONS_00025203-XLOC_12351	NonCoding_lincRNA	NA	7.88	7.21	1.58	0.000199	0.002425	LAR
TC17002421.hg	TCONS_00025203-XLOC_12351	NonCoding_lincRNA	NA	9.67	8.88	1.73	0.000812	0.017925	M
TC04002545.hg	TCONS_00025555-XLOC_12383	NonCoding_lincRNA	NA	6.88	5.58	2.45	0.001677	0.009886	LAR
TC05003041.hg	TCONS_00025692-XLOC_12513	NonCoding_lincRNA	NA	5.51	4.62	1.85	1.12e-11	2.71e-09	LAR
TC21000150.hg	TCONS_00026320-XLOC_12659	NonCoding_lincRNA	NA	6.56	5.49	2.11	0	0	LAR
TC04002803.hg	TCONS_00026334-XLOC_12681	NonCoding_lincRNA	ENSG00000250488	5.44	4.53	1.88	1.6e-05	0.000408	LAR
TC02003474.hg	TCONS_00026348-XLOC_12700	NonCoding_lincRNA	NA	4.46	3.32	2.2	1.98e-13	7.17e-11	LAR
TC09002574.hg	TCONS_00026399-XLOC_12750	NonCoding_lincRNA	NA	6.78	5.72	2.09	3e-06	0.000124	LAR
TC14001659.hg	TCONS_00026943-XLOC_13004	NonCoding_lincRNA	NA	5.36	4.33	2.04	8.08e-09	9.73e-07	LAR
TC01005806.hg	TCONS_00027203-XLOC_13243	NonCoding_lincRNA	NA	8.65	7.89	1.69	6e-06	0.000249	IM
TC07000221.hg	TCONS_00027503-XLOC_12999	NonCoding_lincRNA	NA	5.91	4.97	1.91	1.72e-11	4.02e-09	LAR
TC06004039.hg	TCONS_00027716-XLOC_13276	NonCoding_lincRNA	NA	8.09	6.67	2.67	1.1e-05	0.000328	LAR
TC01005132.hg	TCONS_00028028-XLOC_13703	NonCoding_lincRNA	NA	14.07	11.72	5.09	0.000619	0.005155	LAR
TC10002007.hg	TCONS_00028139-XLOC_13499	NonCoding_lincRNA	NA	5.34	4.08	2.41	6.16e-07	3.6e-05	LAR
TC11003412.hg	TCONS_00028746-XLOC_13927	NonCoding_lincRNA	NA	4.47	3.56	1.88	6e-15	3.09e-12	LAR
TC04002090.hg	TCONS_00029950-XLOC_14435	NonCoding_lincRNA	NA	11.43	8.91	5.73	3.02e-13	3.9e-11	IM
TC18000745.hg	TCONS_00029950-XLOC_14435	NonCoding_lincRNA	NA	6.31	5.58	1.66	0.001654	0.009791	LAR
TC09002557.hg	TCONS_00029950-XLOC_14435	NonCoding_lincRNA	NA	6.25	5.61	1.56	0.001015	0.007108	LAR
TC6_cox_hap2000218.hg	TCONS_00029950-XLOC_14435	NonCoding_lincRNA	NA	5.59	6.5	-1.87	0.000859	0.006374	LAR
TC6_cox_hap2000218.hg	TCONS_00029950-XLOC_14435	NonCoding_lincRNA	NA	5.68	6.54	-1.82	5.6e-05	0.002022	M
TC16001860.hg	TCONS_00029964-XLOC_14448	NonCoding_lincRNA	NA	9.76	7.26	5.66	2.05e-14	3.49e-12	IM
TC02003726.hg	TCONS_00029964-XLOC_14448	NonCoding_lincRNA	ENSG00000281131	5.15	4.43	1.65	1e-06	5.5e-05	LAR
TC10000390.hg	TCONS_00029964-XLOC_14448	NonCoding_lincRNA	NA	5.23	4.59	1.56	6.44e-09	8.03e-07	LAR
TC6_dbb_hap3000200.hg	TCONS_00029964-XLOC_14448	NonCoding_lincRNA	NA	5.59	6.5	-1.87	0.000859	0.006374	LAR
TC6_dbb_hap3000200.hg	TCONS_00029964-XLOC_14448	NonCoding_lincRNA	NA	5.68	6.54	-1.82	5.6e-05	0.002022	M
TC22001178.hg	TCONS_00029976-XLOC_14460	NonCoding_lincRNA	ENSG00000226738	10.04	7.63	5.31	7.04e-10	5.02e-08	IM
TC08002281.hg	TCONS_00029976-XLOC_14460	NonCoding_lincRNA	NA	9.52	8.79	1.65	0.003549	0.016372	LAR
TC12002279.hg	TCONS_00029976-XLOC_14460	NonCoding_lincRNA	ENSG00000255910	7.48	6.85	1.56	0.009999	0.033587	LAR
TC6_mcf_hap5000189.hg	TCONS_00029976-XLOC_14460	NonCoding_lincRNA	NA	5.59	6.5	-1.87	0.000859	0.006374	LAR
TC6_mcf_hap5000189.hg	TCONS_00029976-XLOC_14460	NonCoding_lincRNA	NA	5.68	6.54	-1.82	5.6e-05	0.002022	M
TC02000860.hg	TCONS_00030032-XLOC_14512	NonCoding_lincRNA	ENSG00000224559	4.5	3.85	1.57	8.1e-05	0.001326	LAR
TC7_gl000195_random000004.hg	TCONS_00030032-XLOC_14512	NonCoding_lincRNA	NA	6.55	5.89	1.58	2e-06	0.000121	M
TC06002869.hg	TCONS_00030033-XLOC_14513	NonCoding_lincRNA	NA	5.95	5.29	1.58	0.00151	0.009212	LAR
TC7_gl000195_random000005.hg	TCONS_00030033-XLOC_14513	NonCoding_lincRNA	NA	7.34	6.47	1.82	2e-09	5.4e-07	M
TC19002390.hg	TCONS_00030036-XLOC_14514	NonCoding_lincRNA	ENSG00000268416	7.54	6.34	2.3	2.3e-05	0.000549	LAR
TC6_dbb_hap3000208.hg	TCONS_l2_00000382-XLOC_297	NonCoding_lincRNA	NA	13.81	11.82	3.97	4.4e-13	5.41e-11	IM
TC06001024.hg	TCONS_l2_00000382-XLOC_297	NonCoding_lincRNA	NA	4.57	3.93	1.56	6e-06	0.000209	LAR
TC01004518.hg	TCONS_l2_00000382-XLOC_297	NonCoding_lincRNA	NA	5.11	5.79	-1.61	9.08e-07	6.8e-05	M
TC16001997.hg	TCONS_l2_00000663-XLOC_477	NonCoding_lincRNA	ENSG00000270124	7.98	7.29	1.61	2e-06	9.5e-05	LAR
TC01004790.hg	TCONS_l2_00000663-XLOC_477	NonCoding_lincRNA	NA	6.71	8.2	-2.82	8.3e-05	0.001336	LAR
TC04001929.hg	TCONS_l2_00000739-XLOC_553	NonCoding_lincRNA	NA	5.06	4.35	1.64	6.33e-07	3.7e-05	LAR
TC01004921.hg	TCONS_l2_00000739-XLOC_553	NonCoding_lincRNA	NA	14.54	15.45	-1.88	1.34e-07	1.1e-05	LAR
TC05002654.hg	TCONS_l2_00001418-XLOC_1029	NonCoding_lincRNA	NA	6.37	5.66	1.63	4.1e-05	0.000812	LAR
TC01005671.hg	TCONS_l2_00001418-XLOC_1029	NonCoding_lincRNA	NA	9.78	10.94	-2.24	6e-06	0.000205	LAR
TC08001993.hg	TCONS_l2_00002197-XLOC_423	NonCoding_lincRNA	NA	5.92	4.9	2.02	3.16e-09	2.04e-07	IM
TC12001432.hg	TCONS_l2_00002489-XLOC_894	NonCoding_lincRNA	ENSG00000247774	8.83	8.08	1.69	2.22e-16	5.45e-14	IM
TC06003461.hg	TCONS_l2_00002951-XLOC_1529	NonCoding_lincRNA	ENSG00000231056	5.46	4.66	1.74	2.96e-12	7.99e-10	LAR
TC10001982.hg	TCONS_l2_00002951-XLOC_1529	NonCoding_lincRNA	NA	7.07	7.69	-1.54	0.000456	0.0042	LAR
TC04002476.hg	TCONS_l2_00002970-XLOC_1548	NonCoding_lincRNA	NA	5.27	4.54	1.65	8.62e-12	8.09e-10	IM
TC02003334.hg	TCONS_l2_00002974-XLOC_1549	NonCoding_lincRNA	NA	11.36	10.62	1.67	0.000118	0.003736	IM
TC05000293.hg	TCONS_l2_00003552-XLOC_1966	NonCoding_lincRNA	NA	4.61	3.82	1.73	1.59e-08	2e-06	LAR
TC10002619.hg	TCONS_l2_00003552-XLOC_1966	NonCoding_lincRNA	NA	8.66	9.32	-1.58	0.005474	0.022103	LAR
TC02004054.hg	TCONS_l2_00003557-XLOC_1971	NonCoding_lincRNA	NA	4.48	3.76	1.64	9.13e-14	3.56e-11	LAR
TC10002625.hg	TCONS_l2_00003557-XLOC_1971	NonCoding_lincRNA	NA	7.92	8.82	-1.87	0.000206	0.002487	LAR
TC02004592.hg	TCONS_l2_00003601-XLOC_2002	NonCoding_lincRNA	ENSG00000231238	4.47	3.88	1.5	0.000458	0.00421	LAR
TC10002678.hg	TCONS_l2_00003601-XLOC_2002	NonCoding_lincRNA	NA	5.14	6.05	-1.89	0.000845	0.045414	MSL
TC01006223.hg	TCONS_l2_00003602-XLOC_2006	NonCoding_lincRNA	ENSG00000215808	5.42	4.49	1.9	0.000686	0.037785	BL1
TC04002252.hg	TCONS_l2_00004166-XLOC_1952	NonCoding_lincRNA	ENSG00000248346	5	4.26	1.67	5.9e-07	3.5e-05	LAR
TC10002600.hg	TCONS_l2_00004166-XLOC_1952	NonCoding_lincRNA	NA	7.4	8.19	-1.73	0.005766	0.022923	LAR
TC0X001637.hg	TCONS_l2_00004527-XLOC_2319	NonCoding_lincRNA	NA	8.77	8.12	1.57	7e-05	0.002358	IM
TC08002240.hg	TCONS_l2_00004785-XLOC_2481	NonCoding_lincRNA	NA	4.53	3.93	1.52	9.21e-07	5e-05	LAR
TC11002892.hg	TCONS_l2_00004785-XLOC_2481	NonCoding_lincRNA	NA	8.86	7.98	1.84	2.09e-08	7e-06	MSL
TC18000716.hg	TCONS_l2_00005211-XLOC_2790	NonCoding_lincRNA	NA	5.58	4.95	1.54	0.00171	0.010024	LAR
TC11003365.hg	TCONS_l2_00005211-XLOC_2790	NonCoding_lincRNA	NA	8.35	6.72	3.1	8.29e-08	2.1e-05	MSL
TC0Y000020.hg	TCONS_l2_00005603-XLOC_2955	NonCoding_lincRNA	NA	5.64	4.9	1.67	3.67e-08	4e-06	LAR
TC12002324.hg	TCONS_l2_00005603-XLOC_2955	NonCoding_lincRNA	NA	10.53	11.33	-1.74	7.3e-05	0.00123	LAR
TC04002694.hg	TCONS_l2_00006698-XLOC_3613	NonCoding_lincRNA	NA	4.74	3.99	1.68	7.7e-05	0.001276	LAR
TC13000918.hg	TCONS_l2_00006698-XLOC_3613	NonCoding_lincRNA	NA	9	9.78	-1.72	0.002008	0.011167	LAR
TC12002740.hg	TCONS_l2_00007692-XLOC_4168	NonCoding_lincRNA	NA	8.99	6.91	4.22	0	0	LAR
TC04002361.hg	TCONS_l2_00008967-XLOC_4859	NonCoding_lincRNA	NA	5.17	4.58	1.51	4.18e-10	7.06e-08	LAR
TC15002460.hg	TCONS_l2_00008967-XLOC_4859	NonCoding_lincRNA	NA	7.37	6.76	1.52	2.9e-05	0.003024	MSL
TC06003767.hg	TCONS_l2_00009427-XLOC_4612	NonCoding_lincRNA	NA	4.74	4.15	1.51	0.000427	0.004023	LAR
TC15002131.hg	TCONS_l2_00009427-XLOC_4612	NonCoding_lincRNA	NA	7.11	6.52	1.51	6.1e-05	0.005833	MSL
TC17002697.hg	TCONS_l2_00009683-XLOC_5186	NonCoding_lincRNA	NA	4.57	3.95	1.53	8e-06	0.000246	LAR
TC16001509.hg	TCONS_l2_00009683-XLOC_5186	NonCoding_lincRNA	NA	8.12	7.13	1.99	0.000339	0.022713	MSL
TC16001518.hg	TCONS_l2_00009693-XLOC_5190	NonCoding_lincRNA	NA	9	6.21	6.91	3.65e-14	5.82e-12	IM
TC04002362.hg	TCONS_l2_00009693-XLOC_5190	NonCoding_lincRNA	NA	5.23	4.6	1.55	7e-11	1.39e-08	LAR
TC16001512.hg	TCONS_l2_00009693-XLOC_5190	NonCoding_lincRNA	NA	6.16	7.25	-2.12	6.77e-07	5.3e-05	M
TC22001419.hg	TCONS_l2_00009699-XLOC_5195	NonCoding_lincRNA	ENSG00000272666	7.2	6.44	1.7	7.2e-05	0.01108	BL1
TC0X001997.hg	TCONS_l2_00009699-XLOC_5195	NonCoding_lincRNA	ENSG00000238178	4.88	4.25	1.55	0.000309	0.003246	LAR
TC16001518.hg	TCONS_l2_00009699-XLOC_5195	NonCoding_lincRNA	NA	5.63	7.11	-2.78	9.98e-08	1.1e-05	M
TC04002518.hg	TCONS_l2_00009710-XLOC_5205	NonCoding_lincRNA	NA	6.78	5.13	3.14	0	0	LAR
TC14001976.hg	TCONS_l2_00009739-XLOC_5225	NonCoding_lincRNA	NA	4.96	4.21	1.68	1.53e-07	1.2e-05	LAR
TC16001556.hg	TCONS_l2_00009739-XLOC_5225	NonCoding_lincRNA	NA	16.55	17.34	-1.72	1.17e-07	1e-05	LAR
TC04001694.hg	TCONS_l2_00009765-XLOC_5236	NonCoding_lincRNA	NA	5.13	4.52	1.52	8.7e-05	0.001385	LAR
TC16001572.hg	TCONS_l2_00009765-XLOC_5236	NonCoding_lincRNA	NA	5.97	5.06	1.88	0.000112	0.009443	MSL
TC15002327.hg	TCONS_l2_00010131-XLOC_5462	NonCoding_lincRNA	NA	5.48	6.39	-1.88	0.000537	0.300484	BL2
TC01004294.hg	TCONS_l2_00010131-XLOC_5462	NonCoding_lincRNA	NA	5.26	4.64	1.54	1.56e-08	2e-06	LAR
TC16001860.hg	TCONS_l2_00010131-XLOC_5462	NonCoding_lincRNA	NA	6.48	8.31	-3.56	3.4e-07	3.1e-05	M
TC15001074.hg	TCONS_l2_00010132-XLOC_5463	NonCoding_lincRNA	ENSG00000257647	7.51	6.91	1.52	0.001443	0.008932	LAR
TC16001861.hg	TCONS_l2_00010132-XLOC_5463	NonCoding_lincRNA	NA	6.13	5.44	1.61	3e-05	0.003215	MSL
TC14001787.hg	TCONS_l2_00010459-XLOC_5457	NonCoding_lincRNA	NA	4.48	3.87	1.52	6.06e-08	5e-06	LAR
TC16001855.hg	TCONS_l2_00010459-XLOC_5457	NonCoding_lincRNA	NA	7.32	6.62	1.63	0.000154	0.012086	MSL
TC04000821.hg	TCONS_l2_00010595-XLOC_5688	NonCoding_lincRNA	NA	4.6	3.8	1.73	4.73e-10	7.73e-08	LAR
TC03002591.hg	TCONS_l2_00010595-XLOC_5688	NonCoding_lincRNA	ENSG00000240541	5.71	5.06	1.58	0.000499	0.004458	LAR
TC17002092.hg	TCONS_l2_00010595-XLOC_5688	NonCoding_lincRNA	NA	6.8	7.44	-1.56	0.004371	0.018899	LAR
TC17002092.hg	TCONS_l2_00010595-XLOC_5688	NonCoding_lincRNA	NA	8.66	7.18	2.79	8e-06	0.000407	M
TC17002191.hg	TCONS_l2_00010642-XLOC_5719	NonCoding_lincRNA	NA	9.98	8.04	3.82	0	0	IM
TC06003081.hg	TCONS_l2_00010642-XLOC_5719	NonCoding_lincRNA	ENSG00000230533	4.52	3.78	1.67	1.42e-08	2e-06	LAR
TC04000694.hg	TCONS_l2_00010642-XLOC_5719	NonCoding_lincRNA	NA	5.06	4.43	1.55	4.54e-10	7.49e-08	LAR
TC17002137.hg	TCONS_l2_00010642-XLOC_5719	NonCoding_lincRNA	NA	5.76	6.56	-1.74	0.00069	0.005536	LAR
TC17002137.hg	TCONS_l2_00010642-XLOC_5719	NonCoding_lincRNA	NA	5.69	6.72	-2.03	1.28e-08	2e-06	M
TC21000422.hg	TCONS_l2_00011114-XLOC_6001	NonCoding_lincRNA	ENSG00000230978	5.22	4.55	1.59	6.54e-12	1.68e-09	LAR
TC17002517.hg	TCONS_l2_00011114-XLOC_6001	NonCoding_lincRNA	NA	7.86	6.12	3.32	7e-06	0.00036	M
TC02004166.hg	TCONS_l2_00011136-XLOC_6021	NonCoding_lincRNA	ENSG00000229160	7.85	7.17	1.6	0.000825	0.006209	LAR
TC15000474.hg	TCONS_l2_00011136-XLOC_6021	NonCoding_lincRNA	NA	4.3	3.62	1.6	6.55e-09	8.15e-07	LAR
TC17002547.hg	TCONS_l2_00011136-XLOC_6021	NonCoding_lincRNA	NA	9.3	12.65	-10.17	8.1e-05	0.001326	LAR
TC17002547.hg	TCONS_l2_00011136-XLOC_6021	NonCoding_lincRNA	NA	15.13	11.53	12.12	3e-06	0.000185	M
TC03003143.hg	TCONS_l2_00011527-XLOC_5686	NonCoding_lincRNA	ENSG00000243885	5.96	5.18	1.72	0.000246	0.002794	LAR
TC18000819.hg	TCONS_l2_00011527-XLOC_5686	NonCoding_lincRNA	NA	5.7	5.03	1.59	1e-06	5.9e-05	LAR
TC17002090.hg	TCONS_l2_00011527-XLOC_5686	NonCoding_lincRNA	NA	6.24	6.92	-1.61	0.00988	0.033305	LAR
TC17002090.hg	TCONS_l2_00011527-XLOC_5686	NonCoding_lincRNA	NA	8.32	6.59	3.32	2e-06	0.000144	M
TC03003160.hg	TCONS_l2_00011528-XLOC_5687	NonCoding_lincRNA	NA	5.25	4.41	1.79	8.44e-15	1.56e-12	IM
TC05001624.hg	TCONS_l2_00011528-XLOC_5687	NonCoding_lincRNA	NA	5.45	4.79	1.58	0.000632	0.005232	LAR
TC17002091.hg	TCONS_l2_00011528-XLOC_5687	NonCoding_lincRNA	NA	6.56	5.44	2.17	7.2e-05	0.002495	M
TC03002667.hg	TCONS_l2_00011955-XLOC_6399	NonCoding_lincRNA	NA	4.71	4.11	1.52	0.000247	0.002803	LAR
TC18000835.hg	TCONS_l2_00011955-XLOC_6399	NonCoding_lincRNA	NA	6.8	5.82	1.96	7.44e-08	1.9e-05	MSL
TC03002744.hg	TCONS_l2_00012336-XLOC_6621	NonCoding_lincRNA	NA	14.17	12.32	3.6	0.00084	0.006285	LAR
TC12002813.hg	TCONS_l2_00012383-XLOC_6643	NonCoding_lincRNA	ENSG00000257258	4.94	4.11	1.78	4.68e-13	1.54e-10	LAR
TC14001993.hg	TCONS_l2_00013109-XLOC_7048	NonCoding_lincRNA	ENSG00000258616	4.3	3.64	1.57	4e-05	0.000805	LAR
TC19002480.hg	TCONS_l2_00013109-XLOC_7048	NonCoding_lincRNA	NA	7.74	8.4	-1.59	6.5e-05	0.00229	M
TC02004572.hg	TCONS_l2_00013175-XLOC_7092	NonCoding_lincRNA	ENSG00000204460	4.89	4.11	1.72	1.2e-12	3.63e-10	LAR
TC19002545.hg	TCONS_l2_00013175-XLOC_7092	NonCoding_lincRNA	NA	7.22	7.89	-1.59	6e-06	0.000196	LAR
TC16001514.hg	TCONS_l2_00013262-XLOC_7147	NonCoding_lincRNA	NA	8.42	7.41	2.02	0.007424	0.027358	LAR
TC03002857.hg	TCONS_l2_00014900-XLOC_8262	NonCoding_lincRNA	NA	5.62	4.99	1.55	1.69e-08	9.87e-07	IM
TC06003987.hg	TCONS_l2_00015480-XLOC_7557	NonCoding_lincRNA	NA	5.52	4.35	2.25	1.79e-12	5.22e-10	LAR
TC02003577.hg	TCONS_l2_00016171-XLOC_8560	NonCoding_lincRNA	NA	5.43	4.69	1.66	3e-06	0.000132	LAR
TC20001125.hg	TCONS_l2_00016171-XLOC_8560	NonCoding_lincRNA	NA	6.09	6.95	-1.82	1e-05	0.000301	LAR
TC06001263.hg	TCONS_l2_00016247-XLOC_8622	NonCoding_lincRNA	NA	5.78	4.89	1.85	6.85e-12	1.74e-09	LAR
TC0X002002.hg	TCONS_l2_00017862-XLOC_9449	NonCoding_lincRNA	ENSG00000225882	5.19	4.59	1.52	3.33e-10	5.77e-08	LAR
TC22001196.hg	TCONS_l2_00017862-XLOC_9449	NonCoding_lincRNA	NA	6.78	5.94	1.79	2.27e-09	1e-06	MSL
TC01005190.hg	TCONS_l2_00017865-XLOC_9450	NonCoding_lincRNA	ENSG00000230423	6.18	5.56	1.54	5e-06	0.000168	LAR
TC22001197.hg	TCONS_l2_00017865-XLOC_9450	NonCoding_lincRNA	NA	8.56	6.87	3.23	8.9e-10	5.09e-07	MSL
TC03002590.hg	TCONS_l2_00017908-XLOC_9475	NonCoding_lincRNA	ENSG00000244468	11.5	5.17	80.48	1.78e-15	1.08e-12	LAR
TC05000170.hg	TCONS_l2_00018657-XLOC_9768	NonCoding_lincRNA	NA	5.43	4.72	1.64	6.2e-05	0.001087	LAR
TC03002396.hg	TCONS_l2_00018657-XLOC_9768	NonCoding_lincRNA	NA	10.47	11.41	-1.92	9.3e-05	0.001445	LAR
TC13001527.hg	TCONS_l2_00019097-XLOC_10070	NonCoding_lincRNA	NA	5.01	4.41	1.51	0.008256	0.029436	LAR
TC03002757.hg	TCONS_l2_00019097-XLOC_10070	NonCoding_lincRNA	NA	6.8	7.48	-1.59	0.000161	0.0125	MSL
TC12000163.hg	TCONS_l2_00019220-XLOC_10150	NonCoding_lincRNA	NA	5.85	4.99	1.82	4.44e-16	1.03e-13	IM
TC03002626.hg	TCONS_l2_00019221-XLOC_10151	NonCoding_lincRNA	ENSG00000240207	6.26	5.42	1.79	0.000187	0.005674	IM
TC11002778.hg	TCONS_l2_00019377-XLOC_10267	NonCoding_lincRNA	NA	4.33	3.73	1.52	5.34e-13	1.74e-10	LAR
TC03002993.hg	TCONS_l2_00019377-XLOC_10267	NonCoding_lincRNA	NA	6.26	5.46	1.75	6.8e-05	0.00627	MSL
TC01004609.hg	TCONS_l2_00019378-XLOC_10268	NonCoding_lincRNA	ENSG00000228420	5.6	4.99	1.53	3.94e-08	4e-06	LAR
TC03002994.hg	TCONS_l2_00019378-XLOC_10268	NonCoding_lincRNA	NA	5.98	4.88	2.14	1.24e-07	3.1e-05	MSL
TC10002005.hg	TCONS_l2_00020216-XLOC_10381	NonCoding_lincRNA	NA	7.17	4.53	6.23	4.82e-07	3e-05	LAR
TC22001166.hg	TCONS_l2_00020218-XLOC_10382	NonCoding_lincRNA	ENSG00000230345	5.18	6.02	-1.79	0.000545	0.014289	IM
TC14002210.hg	TCONS_l2_00020564-XLOC_10704	NonCoding_lincRNA	NA	6.98	6.17	1.74	1.39e-07	7e-06	IM
TC06003881.hg	TCONS_l2_00020565-XLOC_10705	NonCoding_lincRNA	ENSG00000226004	5.24	4.45	1.72	3.26e-13	4.17e-11	IM
TC12002885.hg	TCONS_l2_00020599-XLOC_10724	NonCoding_lincRNA	ENSG00000257989	6.05	4.61	2.71	9.99e-15	4.72e-12	LAR
TC03002858.hg	TCONS_l2_00021133-XLOC_11118	NonCoding_lincRNA	NA	6.76	6.16	1.51	2.38e-09	1.57e-07	IM
TC19000791.hg	TCONS_l2_00023029-XLOC_12150	NonCoding_lincRNA	ENSG00000269235	5.13	4.37	1.69	0	0	LAR
TC05003156.hg	TCONS_l2_00023029-XLOC_12150	NonCoding_lincRNA	NA	9.52	10.28	-1.69	5.7e-05	0.001029	LAR
TC06003710.hg	TCONS_l2_00024815-XLOC_13033	NonCoding_lincRNA	NA	8.46	7.49	1.96	5.99e-07	0.000519	BL1
TC01004727.hg	TCONS_l2_00025054-XLOC_13233	NonCoding_lincRNA	NA	5.34	4.65	1.62	2.54e-10	1.93e-08	IM
TC01004514.hg	TCONS_l2_00025057-XLOC_13233	NonCoding_lincRNA	NA	5.41	4.81	1.51	0.000506	0.01345	IM
TC03001889.hg	TCONS_l2_00026833-XLOC_13954	NonCoding_lincRNA	NA	5.37	4.66	1.63	0.00011	0.001614	LAR
TC07003102.hg	TCONS_l2_00026833-XLOC_13954	NonCoding_lincRNA	NA	9.51	10.47	-1.95	3e-06	0.000133	LAR
TC6_dbb_hap3000200.hg	TCONS_l2_00027973-XLOC_14336	NonCoding_lincRNA	NA	7.6	6.1	2.83	1.24e-10	9.88e-09	IM
TC11002172.hg	TCONS_l2_00027973-XLOC_14336	NonCoding_lincRNA	ENSG00000255183	4.73	4.08	1.57	6.3e-05	0.001103	LAR
TC08002094.hg	TCONS_l2_00027973-XLOC_14336	NonCoding_lincRNA	NA	4.07	4.66	-1.51	5.73e-08	7e-06	M
TC15002150.hg	TCONS_l2_00028763-XLOC_14819	NonCoding_lincRNA	ENSG00000259269	4.86	4.26	1.52	4.31e-10	7.21e-08	LAR
TC09001968.hg	TCONS_l2_00028763-XLOC_14819	NonCoding_lincRNA	NA	6.17	5.53	1.55	0.000518	0.030988	MSL
TC02001510.hg	TCONS_l2_00029341-XLOC_15209	NonCoding_lincRNA	ENSG00000231482	5.15	4.2	1.93	2.41e-09	3.38e-07	LAR
TC16001528.hg	TCONS_l2_00029343-XLOC_15212	NonCoding_lincRNA	NA	4.97	4	1.95	8.88e-16	5.66e-13	LAR
TC01004106.hg	TCONS_l2_00029366-XLOC_15215	NonCoding_lincRNA	ENSG00000230423	6.3	5.65	1.57	0.000152	0.002028	LAR
TC09002563.hg	TCONS_l2_00029366-XLOC_15215	NonCoding_lincRNA	NA	5.98	5.31	1.59	3.41e-08	5e-06	M
TC13000671.hg	TCONS_l2_00029728-XLOC_14789	NonCoding_lincRNA	NA	5.26	4.65	1.53	3e-06	0.000119	LAR
TC09001935.hg	TCONS_l2_00029728-XLOC_14789	NonCoding_lincRNA	NA	8.49	7.46	2.04	0.000107	0.009133	MSL
TC08002094.hg	TCONS_l2_00030171-XLOC_15478	NonCoding_lincRNA	NA	5.21	4.35	1.82	4.1e-11	3.47e-09	IM
TC05000962.hg	TCONS_l2_00030186-XLOC_15498	NonCoding_lincRNA	NA	6.14	5.43	1.63	3.25e-10	5.71e-08	LAR
TC0X001669.hg	TCONS_l2_00030186-XLOC_15498	NonCoding_lincRNA	NA	9.2	10.23	-2.04	5.7e-05	0.001023	LAR
TC09002560.hg	TCONS_l2_00030915-XLOC_15910	NonCoding_lincRNA	NA	7.64	6.98	1.57	0.000567	0.004849	LAR
TC0Y000280.hg	TCONS_l2_00030915-XLOC_15910	NonCoding_lincRNA	NA	6.36	5.76	1.51	4.6e-05	0.001721	M
TC17001837.hg	TCONS_l2_00031106-XLOC_16008	NonCoding_lincRNA	ENSG00000234899	6.35	8.09	-3.33	0.000652	0.307124	BL2
TC08000524.hg	TCONS_l2_00031106-XLOC_16008	NonCoding_lincRNA	ENSG00000253898	6.84	6.13	1.64	5.13e-09	6.55e-07	LAR
TC13001551.hg	TCONS_l2_00031106-XLOC_16008	NonCoding_lincRNA	NA	4.8	4.17	1.55	1.1e-05	0.000326	LAR
TC6_dbb_hap3000208.hg	TCONS_l2_00031106-XLOC_16008	NonCoding_lincRNA	NA	11.41	12.35	-1.93	0.006216	0.024161	LAR
TC6_dbb_hap3000208.hg	TCONS_l2_00031106-XLOC_16008	NonCoding_lincRNA	NA	11.01	12.58	-2.97	8.37e-09	2e-06	M
TC17002252.hg	THRA1/BTR	NonCoding_lncRNA	ENSG00000235300	5.89	6.9	-2.01	7.13e-09	1e-06	M
TC03000805.hg	TM4SF1-AS1	NonCoding_antisense	ENSG00000240541	5.94	5.27	1.59	0.001586	0.009522	LAR
TC07001577.hg	TP53TG1	NonCoding	ENSG00000182165	6.73	5.81	1.89	6.15e-09	7.69e-07	LAR
TC22001178.hg	U62317.1	NonCoding_lincRNA	ENSG00000226738	7.13	8.11	-1.97	0.005074	0.02097	LAR
TC12003076.hg	USP30-AS1	NonCoding_lncRNA	ENSG00000256262	6.1	5.42	1.6	8.11e-12	7.65e-10	IM
TC05001555.hg	VCAN-AS1	NonCoding_antisense	ENSG00000249835	6.31	6.96	-1.58	0.000193	0.019014	BL1
TC05001555.hg	VCAN-AS1	NonCoding_antisense	ENSG00000249835	6.32	7.04	-1.65	0.000917	0.021992	IM
TC05001555.hg	VCAN-AS1	NonCoding_antisense	ENSG00000249835	8.41	6.72	3.22	1.9e-05	0.002127	MSL
TC10002487.hg	VIM-AS1	NonCoding_lncRNA	ENSG00000229124	4.99	5.86	-1.83	3.63e-07	2.4e-05	LAR
TC10002487.hg	VIM-AS1	NonCoding_lncRNA	ENSG00000229124	6.24	5.62	1.54	3.41e-07	3.1e-05	M
TC03003038.hg	ZBTB20	Coding_mRNA	ENSG00000181722	6.96	8.21	-2.39	0.000157	0.002071	LAR
TC03003038.hg	ZBTB20	Coding_mRNA	ENSG00000181722	9.05	7.84	2.32	2.86e-08	4e-06	M
TC03000589.hg	ZBTB20-AS1	NonCoding_antisense	ENSG00000241560	6.39	5.59	1.73	5.63e-09	1e-06	M
TC02002399.hg	ZEB2	Coding_mRNA	ENSG00000169554	8.2	7.07	2.2	5.63e-08	1.5e-05	MSL
TC20001247.hg	ZMYND8	Coding_mRNA	ENSG00000101040	4.58	3.97	1.53	1.67e-10	3.11e-08	LAR
