# Supplementary material for: Expression of long non‐coding RNA ENSG00000226738 (LncKLHDC7B) is enriched in the immunomodulatory triple‐negative breast cancer subtype and its alteration promotes cell migration, invasion, and resistance to cell death
Source: Mol Oncol. 2019 Feb 9;13(4):909–27. doi: 10.1002/1878-0261.12446 (PMC6441920; doi:10.1002/1878-0261.12446)
Supplement: Supplementary file 3 — Table S3. In silico prediction of biological pathways by guilt‐by‐association analysis across lncRNA‐mRNA co‐expressed in the TNBC subtypes. [file MOL2-13-909-s003.xls]

## Sheet: GuiltByAssociatinPathwyas
Subtype	Name	P-value	Adjusted p-value	Z-score	Combined score
BL1	AGE-RAGE signaling pathway in diabetic complications_Homo sapiens_hsa04933	0.0005931	0.04478	-2.03	15.11
BL1	Protein digestion and absorption_Homo sapiens_hsa04974	0.0003489	0.04478	-1.72	13.69
BL1	Retinoblastoma (RB) in Cancer_Homo sapiens_WP2446	3.174e-05	0.002803	-1.95	20.23
BL1	Oncostatin M Signaling Pathway_Homo sapiens_WP2374	7.495e-05	0.002803	-1.92	18.23
BL1	Alpha6-Beta4 Integrin Signaling Pathway_Mus musculus_WP488	6.956e-05	0.002803	-1.84	17.58
BL1	Preimplantation Embryo_Homo sapiens_WP3527	0.0006592	0.02054	-1.86	13.63
BL1	Integrated Pancreatic Cancer Pathway_Homo sapiens_WP2377	0.001882	0.03673	-2.08	13.07
BL1	TSH signaling pathway_Homo sapiens_WP2032	0.001007	0.02353	-1.8	12.44
BL1	Gastric Cancer Network 1_Homo sapiens_WP2361	0.0009459	0.02353	-1.64	11.41
BL1	TGF-beta Signaling Pathway_Homo sapiens_WP366	0.001964	0.03673	-1.77	11.05
BL1	Extracellular matrix organization_Homo sapiens_R-HSA-1474244	7.705e-11	3.36e-08	-2.11	49.15
BL1	Collagen degradation_Homo sapiens_R-HSA-1442490	2.199e-07	4.794e-05	-2.15	32.92
BL1	Degradation of the extracellular matrix_Homo sapiens_R-HSA-1474228	5.719e-07	8.312e-05	-1.97	28.26
BL1	Collagen formation_Homo sapiens_R-HSA-1474290	1.655e-06	0.0001803	-2	26.64
BL1	Assembly of collagen fibrils and other multimeric structures_Homo sapiens_R-HSA-2022090	3.044e-05	0.002212	-1.98	20.58
BL1	Diseases of glycosylation_Homo sapiens_R-HSA-3781865	2.793e-05	0.002212	-1.86	19.52
BL1	Cell Cycle, Mitotic_Homo sapiens_R-HSA-69278	0.0002849	0.01121	-2.39	19.48
BL1	Collagen biosynthesis and modifying enzymes_Homo sapiens_R-HSA-1650814	6.447e-05	0.003514	-1.95	18.81
BL1	Activation of Matrix Metalloproteinases_Homo sapiens_R-HSA-1592389	5.989e-05	0.003514	-1.91	18.61
BL1	Cell Cycle_Homo sapiens_R-HSA-1640170	0.0004311	0.01446	-2.35	18.23
IM	Antigen processing and presentation_Homo sapiens_hsa04612	3.918e-35	6.229e-33	-1.79	142.09
IM	Allograft rejection_Homo sapiens_hsa05330	1.791e-27	1.424e-25	-1.82	111.89
IM	Immune System_Homo sapiens_R-HSA-168256	1.156e-45	4.578e-43	-2.23	230.97
IM	Interferon Signaling_Homo sapiens_R-HSA-913531	5.383e-43	1.066e-40	-2.09	203.85
IM	Cytokine Signaling in Immune system_Homo sapiens_R-HSA-1280215	3.276e-30	3.244e-28	-2.38	161.44
IM	Interferon gamma signaling_Homo sapiens_R-HSA-877300	1.992e-37	2.63e-35	-1.77	149.45
IM	Adaptive Immune System_Homo sapiens_R-HSA-1280218	1.111e-28	8.803e-27	-2.25	144.77
IM	Interferon alpha/beta signaling_Homo sapiens_R-HSA-909733	7.911e-25	5.221e-23	-1.82	100.81
IM	Immunoregulatory interactions between a Lymphoid and a non-Lymphoid cell_Homo sapiens_R-HSA-198933	1.411e-21	7.98e-20	-1.96	94.19
IM	Phosphorylation of CD3 and TCR zeta chains_Homo sapiens_R-HSA-202427	9.216e-20	4.562e-18	-1.95	85.33
IM	PD-1 signaling_Homo sapiens_R-HSA-389948	3.763e-19	1.656e-17	-1.96	82.97
IM	Generation of second messenger molecules_Homo sapiens_R-HSA-202433	8.368e-19	3.314e-17	-1.91	79.45
IM	Antigen Processing and Presentation_Homo sapiens_h_mhcPathway	1.244e-13	8.459e-12	-1.47	43.7
IM	Lck and Fyn tyrosine kinases in initiation of TCR Activation_Homo sapiens_h_tcraPathway	3.387e-09	1.152e-07	-1.34	26.1
IM	Activation of Csk by cAMP-dependent Protein Kinase Inhibits Signaling through the T Cell Receptor_Homo sapiens_h_CSKPathway	2.685e-08	6.085e-07	-1.35	23.62
IM	Role of MEF2D in T-cell Apoptosis_Homo sapiens_h_mef2dPathway	9.958e-07	1.693e-05	-1.56	21.61
IM	T Cell Receptor Signaling Pathway_Homo sapiens_h_tcrPathway	3.829e-05	0.000434	-1.5	15.25
IM	The Co-Stimulatory Signal During T-cell Activation_Homo sapiens_h_ctla4Pathway	2.539e-06	3.452e-05	-1.04	13.41
IM	Ras-Independent pathway in NK cell-mediated cytotoxicity_Homo sapiens_h_nkcellsPathway	0.0001041	0.001005	-1	9.16
IM	IL 4 signaling pathway_Homo sapiens_h_il4Pathway	0.0006089	0.004141	-0.55	4.1
LAR	Ribosome_Homo sapiens_hsa03010	3.555e-19	8.46e-17	-1.75	74.18
LAR	Phagosome_Homo sapiens_hsa04145	5.138e-12	4.076e-10	-1.66	43.11
LAR	Cytoplasmic Ribosomal Proteins_Homo sapiens_WP477	1.872e-23	5.372e-21	-2.01	105.26
LAR	Eukaryotic Translation Elongation_Homo sapiens_R-HSA-156842	4.057e-26	9.087e-24	-2	116.91
LAR	3' -UTR-mediated translational regulation_Homo sapiens_R-HSA-157279	3.305e-26	9.087e-24	-1.96	115.07
LAR	L13a-mediated translational silencing of Ceruloplasmin expression_Homo sapiens_R-HSA-156827	3.305e-26	9.087e-24	-1.95	114.61
LAR	Nonsense Mediated Decay (NMD) independent of the Exon Junction Complex (EJC)_Homo sapiens_R-HSA-975956	4.057e-26	9.087e-24	-1.92	112.46
M	Toll-like receptor signaling pathway_Homo sapiens_hsa04620	0.001261	0.02228	-1.69	11.25
M	TNF signaling pathway_Homo sapiens_hsa04668	0.001487	0.02365	-1.67	10.89
MSL	Focal adhesion_Homo sapiens_hsa04510	3.479e-08	2.749e-06	-1.9	32.58
MSL	ECM-receptor interaction_Homo sapiens_hsa04512	1.594e-08	2.518e-06	-1.71	30.75
MSL	AGE-RAGE signaling pathway in diabetic complications_Homo sapiens_hsa04933	1.281e-06	6.748e-05	-2	27.2
MSL	Complement and coagulation cascades_Homo sapiens_hsa04610	1.911e-06	7.548e-05	-1.73	22.73
MSL	PI3K-Akt signaling pathway_Homo sapiens_hsa04151	1.768e-05	0.0005586	-1.96	21.49
MSL	Pathways in cancer_Homo sapiens_hsa05200	9.187e-05	0.001814	-1.92	17.87
MSL	Extracellular matrix organization_Homo sapiens_R-HSA-1474244	7.088e-31	3.154e-28	-2.11	146.53
MSL	ECM proteoglycans_Homo sapiens_R-HSA-3000178	2.795e-10	6.218e-08	-1.88	41.25
MSL	Degradation of the extracellular matrix_Homo sapiens_R-HSA-1474228	1.353e-09	2.007e-07	-1.97	40.15
MSL	Elastic fibre formation_Homo sapiens_R-HSA-1566948	9.881e-09	1.099e-06	-1.94	35.72

## Sheet: IM_Coding
row	Gene_type row	column	cor	p
AC011511.5	NonCoding_lncRNA	GIMAP7	0.407782	1.26575e-07
AC011511.5	NonCoding_lncRNA	CXCL13	0.408108	1.23415e-07
AC011511.5	NonCoding_lncRNA	IL7R	0.409524	1.10529e-07
AC011511.5	NonCoding_lncRNA	P2RY10	0.41797	5.6648e-08
AC011511.5	NonCoding_lncRNA	IFI6	0.421612	4.22228e-08
AC011511.5	NonCoding_lncRNA	GIMAP2	0.426726	2.77786e-08
AC011511.5	NonCoding_lncRNA	IRF4	0.430042	2.1096e-08
AC011511.5	NonCoding_lncRNA	BST2	0.430671	2.00162e-08
AC011511.5	NonCoding_lncRNA	IKZF3	0.433178	1.62179e-08
AC011511.5	NonCoding_lncRNA	SLAMF6	0.43356	1.57031e-08
AC011511.5	NonCoding_lncRNA	SERPING1	0.436427	1.23145e-08
AC011511.5	NonCoding_lncRNA	SLFN12L	0.437025	1.1703e-08
AC011511.5	NonCoding_lncRNA	IFIT1	0.437297	1.14345e-08
AC011511.5	NonCoding_lncRNA	B2M	0.43785	1.09063e-08
AC011511.5	NonCoding_lncRNA	PIM2	0.43865	1.0184e-08
AC011511.5	NonCoding_lncRNA	IGLV2-33	0.439999	9.06816e-09
AC011511.5	NonCoding_lncRNA	IFI27	0.440828	8.44278e-09
AC011511.5	NonCoding_lncRNA	IGKC	0.444008	6.40549e-09
AC011511.5	NonCoding_lncRNA	EMB	0.444953	5.8975e-09
AC011511.5	NonCoding_lncRNA	CD37	0.446192	5.29001e-09
AC011511.5	NonCoding_lncRNA	CD52	0.450042	3.76317e-09
AC011511.5	NonCoding_lncRNA	GZMA	0.451224	3.38663e-09
AC011511.5	NonCoding_lncRNA	FGL2	0.451509	3.3016e-09
AC011511.5	NonCoding_lncRNA	HLA-DRB3	0.451543	3.29135e-09
AC011511.5	NonCoding_lncRNA	HLA-DPB1	0.452315	3.0717e-09
AC011511.5	NonCoding_lncRNA	LCP1	0.454578	2.50569e-09
AC011511.5	NonCoding_lncRNA	CYTIP	0.454641	2.49142e-09
AC011511.5	NonCoding_lncRNA	RNF213	0.454847	2.44559e-09
AC011511.5	NonCoding_lncRNA	PSME2	0.455049	2.40126e-09
AC011511.5	NonCoding_lncRNA	IGLL5	0.455337	2.33956e-09
AC011511.5	NonCoding_lncRNA	HLA-DRB4	0.458112	1.81768e-09
AC011511.5	NonCoding_lncRNA	RARRES1	0.459538	1.59525e-09
AC011511.5	NonCoding_lncRNA	HCP5	0.462161	1.25262e-09
AC011511.5	NonCoding_lncRNA	TNFAIP3	0.463128	1.14519e-09
AC011511.5	NonCoding_lncRNA	RNASE6	0.463663	1.08974e-09
AC011511.5	NonCoding_lncRNA	CXCL16	0.46377	1.0789e-09
AC011511.5	NonCoding_lncRNA	PIK3CG	0.464548	1.00351e-09
AC011511.5	NonCoding_lncRNA	IFITM1	0.464589	9.99672e-10
AC011511.5	NonCoding_lncRNA	EVI2B	0.46586	8.87719e-10
AC011511.5	NonCoding_lncRNA	KCNA3	0.466179	8.61553e-10
AC011511.5	NonCoding_lncRNA	CD84	0.467206	7.82316e-10
AC011511.5	NonCoding_lncRNA	CD3D	0.469574	6.25567e-10
AC011511.5	NonCoding_lncRNA	GMFG	0.469656	6.20734e-10
AC011511.5	NonCoding_lncRNA	OAS3	0.471274	5.32218e-10
AC011511.5	NonCoding_lncRNA	HLA-DQA2	0.471613	5.15326e-10
AC011511.5	NonCoding_lncRNA	HLA-DRB1	0.47244	4.76177e-10
AC011511.5	NonCoding_lncRNA	ITGAL	0.472672	4.65723e-10
AC011511.5	NonCoding_lncRNA	EMP3	0.474097	4.06178e-10
AC011511.5	NonCoding_lncRNA	TRIM22	0.475017	3.71737e-10
AC011511.5	NonCoding_lncRNA	APOE	0.476199	3.31599e-10
AC011511.5	NonCoding_lncRNA	CD74	0.477154	3.02266e-10
AC011511.5	NonCoding_lncRNA	CD3E	0.478406	2.67605e-10
AC011511.5	NonCoding_lncRNA	MX1	0.480207	2.24367e-10
AC011511.5	NonCoding_lncRNA	DOCK8	0.482101	1.8623e-10
AC011511.5	NonCoding_lncRNA	CFB	0.483311	1.65217e-10
AC011511.5	NonCoding_lncRNA	BTN3A1	0.48389	1.56006e-10
AC011511.5	NonCoding_lncRNA	KLHDC7B	0.48524	1.36403e-10
AC011511.5	NonCoding_lncRNA	HCLS1	0.48969	8.72415e-11
AC011511.5	NonCoding_lncRNA	LAMP3	0.48976	8.663e-11
AC011511.5	NonCoding_lncRNA	SAMD9	0.490051	8.41172e-11
AC011511.5	NonCoding_lncRNA	CARD16	0.490231	8.25962e-11
AC011511.5	NonCoding_lncRNA	IFI44	0.491299	7.41078e-11
AC011511.5	NonCoding_lncRNA	BTN3A3	0.491451	7.29732e-11
AC011511.5	NonCoding_lncRNA	DDX60	0.49177	7.06404e-11
AC011511.5	NonCoding_lncRNA	TFEC	0.492014	6.89104e-11
AC011511.5	NonCoding_lncRNA	CTSC	0.492738	6.40046e-11
AC011511.5	NonCoding_lncRNA	IL18BP	0.493944	5.65712e-11
AC011511.5	NonCoding_lncRNA	HLA-DMB	0.494666	5.253e-11
AC011511.5	NonCoding_lncRNA	BIN2	0.494808	5.17675e-11
AC011511.5	NonCoding_lncRNA	CIITA	0.495469	4.8364e-11
AC011511.5	NonCoding_lncRNA	UBE2L6	0.496069	4.54587e-11
AC011511.5	NonCoding_lncRNA	HLA-A	0.497384	3.96758e-11
AC011511.5	NonCoding_lncRNA	CXCL11	0.497504	3.91847e-11
AC011511.5	NonCoding_lncRNA	DOCK10	0.497577	3.88902e-11
AC011511.5	NonCoding_lncRNA	FPR3	0.498178	3.65385e-11
AC011511.5	NonCoding_lncRNA	CD68	0.499527	3.17453e-11
AC011511.5	NonCoding_lncRNA	ADAMDEC1	0.499774	3.09381e-11
AC011511.5	NonCoding_lncRNA	LYZ	0.50046	2.87959e-11
AC011511.5	NonCoding_lncRNA	SLC7A7	0.501149	2.67888e-11
AC011511.5	NonCoding_lncRNA	GBP2	0.501484	2.58624e-11
AC011511.5	NonCoding_lncRNA	GPR65	0.501832	2.49343e-11
AC011511.5	NonCoding_lncRNA	IFIH1	0.503469	2.09792e-11
AC011511.5	NonCoding_lncRNA	CD47	0.504354	1.91021e-11
AC011511.5	NonCoding_lncRNA	CST7	0.504354	1.91021e-11
AC011511.5	NonCoding_lncRNA	CD48	0.505751	1.64657e-11
AC011511.5	NonCoding_lncRNA	HLA-DOA	0.507164	1.41596e-11
AC011511.5	NonCoding_lncRNA	HLA-C	0.511884	8.51097e-12
AC011511.5	NonCoding_lncRNA	GBP3	0.513913	6.82165e-12
AC011511.5	NonCoding_lncRNA	PARP12	0.518509	4.11005e-12
AC011511.5	NonCoding_lncRNA	IFI44L	0.519094	3.85159e-12
AC011511.5	NonCoding_lncRNA	HLA-E	0.519151	3.82716e-12
AC011511.5	NonCoding_lncRNA	CXCL9	0.519154	3.82583e-12
AC011511.5	NonCoding_lncRNA	SPOCK2	0.519208	3.80318e-12
AC011511.5	NonCoding_lncRNA	C1QB	0.519423	3.71303e-12
AC011511.5	NonCoding_lncRNA	IL10RA	0.519723	3.59091e-12
AC011511.5	NonCoding_lncRNA	HLA-DPA1	0.520074	3.45302e-12
AC011511.5	NonCoding_lncRNA	XAF1	0.520586	3.26095e-12
AC011511.5	NonCoding_lncRNA	TNFAIP2	0.521601	2.91078e-12
AC011511.5	NonCoding_lncRNA	OR56B1	0.522084	2.75691e-12
AC011511.5	NonCoding_lncRNA	GIMAP4	0.522473	2.639e-12
AC011511.5	NonCoding_lncRNA	IFI30	0.523333	2.39542e-12
AC011511.5	NonCoding_lncRNA	IFIT3	0.524836	2.02083e-12
AC011511.5	NonCoding_lncRNA	SLAMF7	0.524857	2.01617e-12
AC011511.5	NonCoding_lncRNA	SAMHD1	0.525707	1.83054e-12
AC011511.5	NonCoding_lncRNA	HLA-DMA	0.530006	1.1191e-12
AC011511.5	NonCoding_lncRNA	LGALS9	0.530796	1.02141e-12
AC011511.5	NonCoding_lncRNA	CLEC7A	0.530866	1.01319e-12
AC011511.5	NonCoding_lncRNA	OAS2	0.531292	9.64562e-13
AC011511.5	NonCoding_lncRNA	NCKAP1L	0.531406	9.51683e-13
AC011511.5	NonCoding_lncRNA	HLA-G	0.533407	7.54286e-13
AC011511.5	NonCoding_lncRNA	TNFSF14	0.533755	7.2431e-13
AC011511.5	NonCoding_lncRNA	TYROBP	0.533875	7.14095e-13
AC011511.5	NonCoding_lncRNA	CD2	0.534858	6.36602e-13
AC011511.5	NonCoding_lncRNA	CD3G	0.535553	5.86642e-13
AC011511.5	NonCoding_lncRNA	LAPTM5	0.536935	4.98712e-13
AC011511.5	NonCoding_lncRNA	UBD	0.539672	3.606e-13
AC011511.5	NonCoding_lncRNA	PTPRC	0.539739	3.57714e-13
AC011511.5	NonCoding_lncRNA	BIRC3	0.540345	3.32623e-13
AC011511.5	NonCoding_lncRNA	CCL4	0.54099	3.08198e-13
AC011511.5	NonCoding_lncRNA	APOBEC3D	0.541869	2.77334e-13
AC011511.5	NonCoding_lncRNA	HLA-DRA	0.54381	2.19602e-13
AC011511.5	NonCoding_lncRNA	NKG7	0.545071	1.88516e-13
AC011511.5	NonCoding_lncRNA	COTL1	0.549212	1.13687e-13
AC011511.5	NonCoding_lncRNA	IL32	0.550192	1.00808e-13
AC011511.5	NonCoding_lncRNA	TAP2	0.550461	9.74776e-14
AC011511.5	NonCoding_lncRNA	DTX3L	0.551532	8.54872e-14
AC011511.5	NonCoding_lncRNA	SOD2	0.551744	8.32667e-14
AC011511.5	NonCoding_lncRNA	IDO1	0.552575	7.50511e-14
AC011511.5	NonCoding_lncRNA	CD38	0.553021	7.10543e-14
AC011511.5	NonCoding_lncRNA	CCL2	0.556211	4.75175e-14
AC011511.5	NonCoding_lncRNA	PLEK	0.558518	3.55271e-14
AC011511.5	NonCoding_lncRNA	TAPBP	0.558569	3.55271e-14
AC011511.5	NonCoding_lncRNA	SLAMF8	0.562912	2.04281e-14
AC011511.5	NonCoding_lncRNA	CD53	0.563045	1.9984e-14
AC011511.5	NonCoding_lncRNA	CCL5	0.563318	1.93179e-14
AC011511.5	NonCoding_lncRNA	LAP3	0.563424	1.90958e-14
AC011511.5	NonCoding_lncRNA	APOL6	0.564151	1.73195e-14
AC011511.5	NonCoding_lncRNA	CCL8	0.565125	1.53211e-14
AC011511.5	NonCoding_lncRNA	HLA-DQB1	0.565355	1.4877e-14
AC011511.5	NonCoding_lncRNA	IL2RG	0.565776	1.39888e-14
AC011511.5	NonCoding_lncRNA	FCER1G	0.566549	1.26565e-14
AC011511.5	NonCoding_lncRNA	SAMD9L	0.567363	1.15463e-14
AC011511.5	NonCoding_lncRNA	HLA-B	0.57041	7.54952e-15
AC011511.5	NonCoding_lncRNA	RAC2	0.570758	7.32747e-15
AC011511.5	NonCoding_lncRNA	EPSTI1	0.571333	6.66134e-15
AC011511.5	NonCoding_lncRNA	PARP14	0.575916	3.55271e-15
AC011511.5	NonCoding_lncRNA	HLA-F	0.576805	3.10862e-15
AC011511.5	NonCoding_lncRNA	SRGN	0.578398	2.66454e-15
AC011511.5	NonCoding_lncRNA	IFI16	0.579273	2.22045e-15
AC011511.5	NonCoding_lncRNA	PSMB9	0.579934	2.22045e-15
AC011511.5	NonCoding_lncRNA	BCL2A1	0.58233	1.55431e-15
AC011511.5	NonCoding_lncRNA	CYBB	0.58411	1.33227e-15
AC011511.5	NonCoding_lncRNA	LCP2	0.585494	8.88178e-16
AC011511.5	NonCoding_lncRNA	HCST	0.588111	6.66134e-16
AC011511.5	NonCoding_lncRNA	C1QA	0.59009	4.44089e-16
AC011511.5	NonCoding_lncRNA	GBP4	0.598173	0
AC011511.5	NonCoding_lncRNA	WARS	0.598843	0
AC011511.5	NonCoding_lncRNA	FCGR3A	0.599153	0
AC011511.5	NonCoding_lncRNA	FYB	0.599153	0
AC011511.5	NonCoding_lncRNA	CTSS	0.608769	0
AC011511.5	NonCoding_lncRNA	C1QC	0.60929	0
AC011511.5	NonCoding_lncRNA	GBP1	0.610156	0
AC011511.5	NonCoding_lncRNA	VCAM1	0.611133	0
AC011511.5	NonCoding_lncRNA	CXCL10	0.611323	0
AC011511.5	NonCoding_lncRNA	TAP1	0.61143	0
AC011511.5	NonCoding_lncRNA	STAT1	0.617702	0
AC011511.5	NonCoding_lncRNA	GBP5	0.620098	0
AC011511.5	NonCoding_lncRNA	PDCD1LG2	0.624637	0
AC011511.5	NonCoding_lncRNA	ICAM1	0.78454	0
AC037198.1	NonCoding_antisense	APOD	0.411705	9.31699e-08
AC037198.1	NonCoding_antisense	RHOB	0.423853	3.51754e-08
AC037198.1	NonCoding_antisense	EMP1	0.427393	2.62891e-08
AC037198.1	NonCoding_antisense	AHNAK2	0.437331	1.14006e-08
AC037198.1	NonCoding_antisense	COL14A1	0.442402	7.36663e-09
AC037198.1	NonCoding_antisense	PXDN	0.453478	2.76693e-09
AC037198.1	NonCoding_antisense	SH3D19	0.461507	1.33073e-09
AC037198.1	NonCoding_antisense	EGR1	0.523557	2.33547e-12
AC037198.1	NonCoding_antisense	SFRP4	0.53812	4.33431e-13
AC037198.1	NonCoding_antisense	COL3A1	0.560652	2.70894e-14
AC037198.1	NonCoding_antisense	SPARC	0.565747	1.42109e-14
AC037198.1	NonCoding_antisense	VCAN	0.581891	1.77636e-15
AC037198.1	NonCoding_antisense	COL1A2	0.597127	2.22045e-16
AC037198.1	NonCoding_antisense	SFRP2	0.620888	0
AC037198.1	NonCoding_antisense	ASPN	0.623755	0
AC037198.1	NonCoding_antisense	THBS2	0.70651	0
AC037198.1	NonCoding_antisense	CTGF	0.735035	0
AC037198.1	NonCoding_antisense	THBS1	0.88249	0
AC068789.1	NonCoding_antisense	MX1	0.400364	2.23565e-07
AC068789.1	NonCoding_antisense	TAP1	0.403796	1.7212e-07
AC068789.1	NonCoding_antisense	OAS2	0.409777	1.08368e-07
AC068789.1	NonCoding_antisense	HCP5	0.411822	9.2317e-08
AC068789.1	NonCoding_antisense	IFI16	0.413248	8.25047e-08
AC068789.1	NonCoding_antisense	LAMP3	0.413611	8.01675e-08
AC068789.1	NonCoding_antisense	HLA-C	0.417081	6.08321e-08
AC068789.1	NonCoding_antisense	TAP2	0.418467	5.4435e-08
AC068789.1	NonCoding_antisense	RARRES3	0.419165	5.146e-08
AC068789.1	NonCoding_antisense	IGHV4-61	0.422898	3.80269e-08
AC068789.1	NonCoding_antisense	APOC1	0.423869	3.51299e-08
AC068789.1	NonCoding_antisense	IFI44	0.424033	3.46607e-08
AC068789.1	NonCoding_antisense	HLA-G	0.4241	3.44729e-08
AC068789.1	NonCoding_antisense	APOE	0.42513	3.16802e-08
AC068789.1	NonCoding_antisense	HLA-F	0.436001	1.27701e-08
AC068789.1	NonCoding_antisense	GBP2	0.438112	1.06641e-08
AC068789.1	NonCoding_antisense	CXCL13	0.443834	6.50341e-09
AC068789.1	NonCoding_antisense	PARP12	0.445863	5.44503e-09
AC068789.1	NonCoding_antisense	WARS	0.447232	4.8271e-09
AC068789.1	NonCoding_antisense	RGS1	0.447516	4.70743e-09
AC068789.1	NonCoding_antisense	GBP1	0.450665	3.56007e-09
AC068789.1	NonCoding_antisense	CXCL10	0.452959	2.89896e-09
AC068789.1	NonCoding_antisense	IFIT3	0.454806	2.45461e-09
AC068789.1	NonCoding_antisense	BCL2A1	0.456187	2.16598e-09
AC068789.1	NonCoding_antisense	IFI44L	0.456528	2.09984e-09
AC068789.1	NonCoding_antisense	APOL6	0.462522	1.21151e-09
AC068789.1	NonCoding_antisense	LAP3	0.464677	9.91452e-10
AC068789.1	NonCoding_antisense	IGLV2-33	0.465464	9.21164e-10
AC068789.1	NonCoding_antisense	IGKC	0.469077	6.55696e-10
AC068789.1	NonCoding_antisense	CARD16	0.470848	5.54295e-10
AC068789.1	NonCoding_antisense	CXCL9	0.473338	4.36884e-10
AC068789.1	NonCoding_antisense	HLA-DQA2	0.475257	3.63218e-10
AC068789.1	NonCoding_antisense	PSMB9	0.475968	3.39089e-10
AC068789.1	NonCoding_antisense	IFNG	0.48139	1.99755e-10
AC068789.1	NonCoding_antisense	DTX3L	0.484589	1.45543e-10
AC068789.1	NonCoding_antisense	HLA-DRB4	0.485758	1.29527e-10
AC068789.1	NonCoding_antisense	HLA-DRB1	0.48756	1.08136e-10
AC068789.1	NonCoding_antisense	HERPUD1	0.488625	9.71483e-11
AC068789.1	NonCoding_antisense	DDX60	0.490155	8.32334e-11
AC068789.1	NonCoding_antisense	HLA-DRB3	0.490841	7.76406e-11
AC068789.1	NonCoding_antisense	XAF1	0.497416	3.95459e-11
AC068789.1	NonCoding_antisense	STAT1	0.499369	3.22733e-11
AC068789.1	NonCoding_antisense	IGLL5	0.501513	2.57852e-11
AC068789.1	NonCoding_antisense	TNFAIP2	0.50278	2.25633e-11
AC068789.1	NonCoding_antisense	IFI30	0.504038	1.97531e-11
AC068789.1	NonCoding_antisense	LGALS9	0.505066	1.77125e-11
AC068789.1	NonCoding_antisense	SERPING1	0.511574	8.80251e-12
AC068789.1	NonCoding_antisense	TNFAIP3	0.519205	3.80451e-12
AC068789.1	NonCoding_antisense	FCER1G	0.525187	1.942e-12
AC068789.1	NonCoding_antisense	GBP4	0.526823	1.61204e-12
AC068789.1	NonCoding_antisense	CCL2	0.526918	1.59472e-12
AC068789.1	NonCoding_antisense	HLA-E	0.528726	1.29674e-12
AC068789.1	NonCoding_antisense	PIM2	0.529743	1.1533e-12
AC068789.1	NonCoding_antisense	CD74	0.530055	1.11267e-12
AC068789.1	NonCoding_antisense	SRGN	0.537118	4.88054e-13
AC068789.1	NonCoding_antisense	LCP1	0.54283	2.47136e-13
AC068789.1	NonCoding_antisense	GBP5	0.544578	2.00062e-13
AC068789.1	NonCoding_antisense	CCL4	0.544796	1.94955e-13
AC068789.1	NonCoding_antisense	ADAMDEC1	0.544856	1.93623e-13
AC068789.1	NonCoding_antisense	TNFSF14	0.545416	1.80744e-13
AC068789.1	NonCoding_antisense	SAMD9	0.54564	1.75859e-13
AC068789.1	NonCoding_antisense	CCL8	0.547116	1.46994e-13
AC068789.1	NonCoding_antisense	PARP14	0.54974	1.06581e-13
AC068789.1	NonCoding_antisense	LAX1	0.556546	4.57412e-14
AC068789.1	NonCoding_antisense	CD79A	0.556663	4.50751e-14
AC068789.1	NonCoding_antisense	ARHGDIB	0.560165	2.88658e-14
AC068789.1	NonCoding_antisense	VCAM1	0.560503	2.75335e-14
AC068789.1	NonCoding_antisense	CLEC7A	0.563882	1.79856e-14
AC068789.1	NonCoding_antisense	LAPTM5	0.56991	8.21565e-15
AC068789.1	NonCoding_antisense	NKG7	0.570562	7.54952e-15
AC068789.1	NonCoding_antisense	CCL5	0.572457	5.77316e-15
AC068789.1	NonCoding_antisense	TYROBP	0.573672	4.88498e-15
AC068789.1	NonCoding_antisense	FAM46C	0.574861	4.21885e-15
AC068789.1	NonCoding_antisense	GZMA	0.576021	3.55271e-15
AC068789.1	NonCoding_antisense	EPSTI1	0.576874	3.10862e-15
AC068789.1	NonCoding_antisense	PDCD1LG2	0.57768	2.88658e-15
AC068789.1	NonCoding_antisense	CD68	0.578493	2.66454e-15
AC068789.1	NonCoding_antisense	HLA-DMA	0.579773	2.22045e-15
AC068789.1	NonCoding_antisense	CLEC2D	0.582494	1.55431e-15
AC068789.1	NonCoding_antisense	CCL19	0.583146	1.33227e-15
AC068789.1	NonCoding_antisense	HLA-DRA	0.583398	1.33227e-15
AC068789.1	NonCoding_antisense	CIITA	0.583803	1.33227e-15
AC068789.1	NonCoding_antisense	BTN3A3	0.583863	1.33227e-15
AC068789.1	NonCoding_antisense	IRF4	0.586828	8.88178e-16
AC068789.1	NonCoding_antisense	IGJ	0.587381	8.88178e-16
AC068789.1	NonCoding_antisense	SPOCK2	0.591137	4.44089e-16
AC068789.1	NonCoding_antisense	FCGR3A	0.594746	2.22045e-16
AC068789.1	NonCoding_antisense	LYZ	0.595935	2.22045e-16
AC068789.1	NonCoding_antisense	SLFN12L	0.600964	0
AC068789.1	NonCoding_antisense	APOBEC3D	0.601128	0
AC068789.1	NonCoding_antisense	SAMD9L	0.60282	0
AC068789.1	NonCoding_antisense	IKZF3	0.60336	0
AC068789.1	NonCoding_antisense	BIRC3	0.606932	0
AC068789.1	NonCoding_antisense	GPR174	0.607213	0
AC068789.1	NonCoding_antisense	KCNA3	0.608086	0
AC068789.1	NonCoding_antisense	EMP3	0.608456	0
AC068789.1	NonCoding_antisense	GIMAP7	0.609398	0
AC068789.1	NonCoding_antisense	CD96	0.610153	0
AC068789.1	NonCoding_antisense	SLC7A7	0.613548	0
AC068789.1	NonCoding_antisense	C1QB	0.615306	0
AC068789.1	NonCoding_antisense	CD38	0.617386	0
AC068789.1	NonCoding_antisense	OR56B1	0.617521	0
AC068789.1	NonCoding_antisense	BTN3A1	0.623698	0
AC068789.1	NonCoding_antisense	GPR183	0.62451	0
AC068789.1	NonCoding_antisense	CD37	0.628063	0
AC068789.1	NonCoding_antisense	TRIM22	0.629944	0
AC068789.1	NonCoding_antisense	EMB	0.630453	0
AC068789.1	NonCoding_antisense	HLA-DQB1	0.633997	0
AC068789.1	NonCoding_antisense	HLA-DPA1	0.63596	0
AC068789.1	NonCoding_antisense	HCST	0.637208	0
AC068789.1	NonCoding_antisense	CTSS	0.640587	0
AC068789.1	NonCoding_antisense	SAMHD1	0.640616	0
AC068789.1	NonCoding_antisense	CST7	0.643514	0
AC068789.1	NonCoding_antisense	KIAA1551	0.648013	0
AC068789.1	NonCoding_antisense	RNASE6	0.648736	0
AC068789.1	NonCoding_antisense	SELL	0.652245	0
AC068789.1	NonCoding_antisense	SLAMF6	0.657053	0
AC068789.1	NonCoding_antisense	SLAMF8	0.657432	0
AC068789.1	NonCoding_antisense	P2RY10	0.658646	0
AC068789.1	NonCoding_antisense	CD3D	0.658651	0
AC068789.1	NonCoding_antisense	FPR3	0.661478	0
AC068789.1	NonCoding_antisense	CYBB	0.664557	0
AC068789.1	NonCoding_antisense	SLAMF7	0.664557	0
AC068789.1	NonCoding_antisense	GPR65	0.671948	0
AC068789.1	NonCoding_antisense	GIMAP2	0.672251	0
AC068789.1	NonCoding_antisense	IL7R	0.672858	0
AC068789.1	NonCoding_antisense	C1QA	0.674318	0
AC068789.1	NonCoding_antisense	CD3G	0.678737	0
AC068789.1	NonCoding_antisense	IL2RG	0.67888	0
AC068789.1	NonCoding_antisense	RAC2	0.684639	0
AC068789.1	NonCoding_antisense	CD3E	0.687067	0
AC068789.1	NonCoding_antisense	CD2	0.693373	0
AC068789.1	NonCoding_antisense	IL10RA	0.701696	0
AC068789.1	NonCoding_antisense	HLA-DOA	0.703365	0
AC068789.1	NonCoding_antisense	HLA-DPB1	0.709393	0
AC068789.1	NonCoding_antisense	CD48	0.71807	0
AC068789.1	NonCoding_antisense	TFEC	0.719492	0
AC068789.1	NonCoding_antisense	C1QC	0.724585	0
AC068789.1	NonCoding_antisense	ITGAL	0.731757	0
AC068789.1	NonCoding_antisense	CD84	0.738079	0
AC068789.1	NonCoding_antisense	DOCK8	0.744562	0
AC068789.1	NonCoding_antisense	HCLS1	0.745656	0
AC068789.1	NonCoding_antisense	BIN2	0.747151	0
AC068789.1	NonCoding_antisense	CYTIP	0.74724	0
AC068789.1	NonCoding_antisense	DOCK10	0.747562	0
AC068789.1	NonCoding_antisense	GMFG	0.750296	0
AC068789.1	NonCoding_antisense	CD53	0.753815	0
AC068789.1	NonCoding_antisense	FGL2	0.753947	0
AC068789.1	NonCoding_antisense	EVI2B	0.754965	0
AC068789.1	NonCoding_antisense	PIK3CG	0.755537	0
AC068789.1	NonCoding_antisense	CD52	0.755619	0
AC068789.1	NonCoding_antisense	HLA-DMB	0.761957	0
AC068789.1	NonCoding_antisense	MPEG1	0.762081	0
AC068789.1	NonCoding_antisense	PLEK	0.767113	0
AC068789.1	NonCoding_antisense	GIMAP4	0.779991	0
AC068789.1	NonCoding_antisense	NCKAP1L	0.780323	0
AC068789.1	NonCoding_antisense	LCP2	0.792802	0
AC068789.1	NonCoding_antisense	FYB	0.793438	0
AC068789.1	NonCoding_antisense	PTPRC	0.799959	0
AC090627.1	NonCoding_antisense	B2M	0.400076	2.28487e-07
AC090627.1	NonCoding_antisense	CCL2	0.416001	6.63107e-08
AC090627.1	NonCoding_antisense	MX1	0.421375	4.3043e-08
AC090627.1	NonCoding_antisense	IFI27	0.43644	1.23013e-08
AC090627.1	NonCoding_antisense	IFIH1	0.439503	9.46402e-09
AC090627.1	NonCoding_antisense	APOC1	0.439854	9.18246e-09
AC090627.1	NonCoding_antisense	IFI44	0.441093	8.25122e-09
AC090627.1	NonCoding_antisense	BST2	0.443537	6.67411e-09
AC090627.1	NonCoding_antisense	TNFAIP2	0.45264	2.98328e-09
AC090627.1	NonCoding_antisense	HERPUD1	0.45289	2.91713e-09
AC090627.1	NonCoding_antisense	FCER1G	0.457211	1.9733e-09
AC090627.1	NonCoding_antisense	IL32	0.464681	9.9116e-10
AC090627.1	NonCoding_antisense	RNF213	0.464725	9.87075e-10
AC090627.1	NonCoding_antisense	TNFAIP3	0.46493	9.68324e-10
AC090627.1	NonCoding_antisense	OAS3	0.465389	9.27724e-10
AC090627.1	NonCoding_antisense	CLEC7A	0.467762	7.42393e-10
AC090627.1	NonCoding_antisense	HLA-DRB4	0.470133	5.93248e-10
AC090627.1	NonCoding_antisense	HLA-DRB3	0.474875	3.76872e-10
AC090627.1	NonCoding_antisense	UBD	0.474992	3.72645e-10
AC090627.1	NonCoding_antisense	IGKV2-24	0.477148	3.02463e-10
AC090627.1	NonCoding_antisense	TAP2	0.478971	2.53226e-10
AC090627.1	NonCoding_antisense	CD68	0.4798	2.33517e-10
AC090627.1	NonCoding_antisense	VCAM1	0.480738	2.12969e-10
AC090627.1	NonCoding_antisense	FCGR3A	0.48298	1.70738e-10
AC090627.1	NonCoding_antisense	HLA-A	0.484636	1.44857e-10
AC090627.1	NonCoding_antisense	IFIT3	0.485128	1.37932e-10
AC090627.1	NonCoding_antisense	IGLV3-27	0.487102	1.13231e-10
AC090627.1	NonCoding_antisense	HLA-DRB5	0.48762	1.0749e-10
AC090627.1	NonCoding_antisense	IL18BP	0.488189	1.01508e-10
AC090627.1	NonCoding_antisense	CXCL11	0.488916	9.43405e-11
AC090627.1	NonCoding_antisense	TYROBP	0.489444	8.94436e-11
AC090627.1	NonCoding_antisense	IFI30	0.490819	7.78151e-11
AC090627.1	NonCoding_antisense	HLA-B	0.492646	6.46065e-11
AC090627.1	NonCoding_antisense	GPR183	0.493528	5.9035e-11
AC090627.1	NonCoding_antisense	IFI44L	0.494419	5.38778e-11
AC090627.1	NonCoding_antisense	EMP3	0.495112	5.01763e-11
AC090627.1	NonCoding_antisense	IGHV4-61	0.501159	2.67621e-11
AC090627.1	NonCoding_antisense	PSME2	0.50132	2.6313e-11
AC090627.1	NonCoding_antisense	UBE2L6	0.504237	1.93405e-11
AC090627.1	NonCoding_antisense	PARP12	0.504424	1.89617e-11
AC090627.1	NonCoding_antisense	OAS2	0.508663	1.2057e-11
AC090627.1	NonCoding_antisense	TAPBP	0.512007	8.39773e-12
AC090627.1	NonCoding_antisense	FPR3	0.512936	7.58948e-12
AC090627.1	NonCoding_antisense	IGLV2-33	0.516214	5.29843e-12
AC090627.1	NonCoding_antisense	GBP3	0.516549	5.10614e-12
AC090627.1	NonCoding_antisense	IFI16	0.517643	4.5246e-12
AC090627.1	NonCoding_antisense	HLA-C	0.52049	3.29625e-12
AC090627.1	NonCoding_antisense	LAP3	0.520627	3.24607e-12
AC090627.1	NonCoding_antisense	SERPING1	0.521888	2.81819e-12
AC090627.1	NonCoding_antisense	SLC7A7	0.523393	2.37921e-12
AC090627.1	NonCoding_antisense	HCP5	0.52516	1.948e-12
AC090627.1	NonCoding_antisense	SRGN	0.526361	1.69909e-12
AC090627.1	NonCoding_antisense	LAPTM5	0.530363	1.07381e-12
AC090627.1	NonCoding_antisense	IFNG	0.531634	9.27036e-13
AC090627.1	NonCoding_antisense	HLA-G	0.531975	8.90843e-13
AC090627.1	NonCoding_antisense	SAMD9	0.533473	7.48512e-13
AC090627.1	NonCoding_antisense	XAF1	0.535857	5.66214e-13
AC090627.1	NonCoding_antisense	CCL8	0.536208	5.43343e-13
AC090627.1	NonCoding_antisense	CCL4	0.541917	2.75779e-13
AC090627.1	NonCoding_antisense	APOL6	0.550015	1.03029e-13
AC090627.1	NonCoding_antisense	LGALS9	0.552092	7.9714e-14
AC090627.1	NonCoding_antisense	LAMP3	0.552348	7.72715e-14
AC090627.1	NonCoding_antisense	TNFSF14	0.552854	7.23865e-14
AC090627.1	NonCoding_antisense	RARRES3	0.553347	6.81677e-14
AC090627.1	NonCoding_antisense	IGKC	0.555559	5.17364e-14
AC090627.1	NonCoding_antisense	CD74	0.555675	5.10703e-14
AC090627.1	NonCoding_antisense	CARD16	0.555923	4.92939e-14
AC090627.1	NonCoding_antisense	DTX3L	0.557839	3.88578e-14
AC090627.1	NonCoding_antisense	WARS	0.560282	2.84217e-14
AC090627.1	NonCoding_antisense	DDX60	0.561534	2.42029e-14
AC090627.1	NonCoding_antisense	HLA-F	0.562292	2.19824e-14
AC090627.1	NonCoding_antisense	RNASE6	0.563098	1.9984e-14
AC090627.1	NonCoding_antisense	HLA-DRB1	0.564403	1.68754e-14
AC090627.1	NonCoding_antisense	CXCL10	0.564673	1.62093e-14
AC090627.1	NonCoding_antisense	IGJ	0.565001	1.55431e-14
AC090627.1	NonCoding_antisense	ADAMDEC1	0.566446	1.28786e-14
AC090627.1	NonCoding_antisense	GBP2	0.572392	5.77316e-15
AC090627.1	NonCoding_antisense	IGLL5	0.572464	5.77316e-15
AC090627.1	NonCoding_antisense	TAP1	0.572781	5.55112e-15
AC090627.1	NonCoding_antisense	GBP1	0.573109	5.32907e-15
AC090627.1	NonCoding_antisense	SAMHD1	0.57329	5.32907e-15
AC090627.1	NonCoding_antisense	HLA-DQA2	0.573688	4.88498e-15
AC090627.1	NonCoding_antisense	IDO1	0.5783	2.66454e-15
AC090627.1	NonCoding_antisense	ARHGDIB	0.583164	1.33227e-15
AC090627.1	NonCoding_antisense	LCP1	0.589863	4.44089e-16
AC090627.1	NonCoding_antisense	GPR65	0.590808	4.44089e-16
AC090627.1	NonCoding_antisense	C1QA	0.593267	4.44089e-16
AC090627.1	NonCoding_antisense	PIM2	0.599188	0
AC090627.1	NonCoding_antisense	C1QB	0.599387	0
AC090627.1	NonCoding_antisense	C1QC	0.600272	0
AC090627.1	NonCoding_antisense	PARP14	0.602364	0
AC090627.1	NonCoding_antisense	PSMB9	0.602608	0
AC090627.1	NonCoding_antisense	FAM46C	0.603708	0
AC090627.1	NonCoding_antisense	STAT1	0.609584	0
AC090627.1	NonCoding_antisense	CCL19	0.614967	0
AC090627.1	NonCoding_antisense	CLEC2D	0.615581	0
AC090627.1	NonCoding_antisense	KIAA1551	0.621808	0
AC090627.1	NonCoding_antisense	HLA-DMA	0.622623	0
AC090627.1	NonCoding_antisense	BIRC3	0.622854	0
AC090627.1	NonCoding_antisense	PDCD1LG2	0.623916	0
AC090627.1	NonCoding_antisense	TRIM22	0.624634	0
AC090627.1	NonCoding_antisense	HLA-DRA	0.626255	0
AC090627.1	NonCoding_antisense	LAX1	0.626578	0
AC090627.1	NonCoding_antisense	CYBB	0.631591	0
AC090627.1	NonCoding_antisense	BTN3A3	0.632015	0
AC090627.1	NonCoding_antisense	SLAMF8	0.632641	0
AC090627.1	NonCoding_antisense	CXCL13	0.632827	0
AC090627.1	NonCoding_antisense	CTSS	0.632852	0
AC090627.1	NonCoding_antisense	HLA-E	0.634683	0
AC090627.1	NonCoding_antisense	EMB	0.638409	0
AC090627.1	NonCoding_antisense	LYZ	0.642939	0
AC090627.1	NonCoding_antisense	SAMD9L	0.64341	0
AC090627.1	NonCoding_antisense	CD84	0.64542	0
AC090627.1	NonCoding_antisense	EPSTI1	0.645869	0
AC090627.1	NonCoding_antisense	EVI2B	0.645933	0
AC090627.1	NonCoding_antisense	CD79A	0.649226	0
AC090627.1	NonCoding_antisense	CXCL9	0.652264	0
AC090627.1	NonCoding_antisense	HLA-DQB1	0.652416	0
AC090627.1	NonCoding_antisense	GBP5	0.653974	0
AC090627.1	NonCoding_antisense	MPEG1	0.654515	0
AC090627.1	NonCoding_antisense	CIITA	0.656146	0
AC090627.1	NonCoding_antisense	OR56B1	0.660843	0
AC090627.1	NonCoding_antisense	BTN3A1	0.663403	0
AC090627.1	NonCoding_antisense	HLA-DPA1	0.66421	0
AC090627.1	NonCoding_antisense	DOCK10	0.664949	0
AC090627.1	NonCoding_antisense	TFEC	0.667348	0
AC090627.1	NonCoding_antisense	GIMAP2	0.668682	0
AC090627.1	NonCoding_antisense	CD38	0.671031	0
AC090627.1	NonCoding_antisense	BIN2	0.673101	0
AC090627.1	NonCoding_antisense	GBP4	0.67502	0
AC090627.1	NonCoding_antisense	GIMAP7	0.681045	0
AC090627.1	NonCoding_antisense	SPOCK2	0.681216	0
AC090627.1	NonCoding_antisense	IL10RA	0.682218	0
AC090627.1	NonCoding_antisense	IRF4	0.684886	0
AC090627.1	NonCoding_antisense	PIK3CG	0.685875	0
AC090627.1	NonCoding_antisense	GZMA	0.685922	0
AC090627.1	NonCoding_antisense	GIMAP4	0.685989	0
AC090627.1	NonCoding_antisense	FGL2	0.68921	0
AC090627.1	NonCoding_antisense	NCKAP1L	0.690307	0
AC090627.1	NonCoding_antisense	CCL5	0.691535	0
AC090627.1	NonCoding_antisense	HCLS1	0.697046	0
AC090627.1	NonCoding_antisense	HCST	0.697849	0
AC090627.1	NonCoding_antisense	PLEK	0.700836	0
AC090627.1	NonCoding_antisense	KCNA3	0.702161	0
AC090627.1	NonCoding_antisense	IL7R	0.704427	0
AC090627.1	NonCoding_antisense	CD96	0.704803	0
AC090627.1	NonCoding_antisense	HLA-DMB	0.710076	0
AC090627.1	NonCoding_antisense	HLA-DPB1	0.711634	0
AC090627.1	NonCoding_antisense	CYTIP	0.715491	0
AC090627.1	NonCoding_antisense	SLAMF7	0.718395	0
AC090627.1	NonCoding_antisense	APOBEC3D	0.718901	0
AC090627.1	NonCoding_antisense	NKG7	0.72069	0
AC090627.1	NonCoding_antisense	SLFN12L	0.725577	0
AC090627.1	NonCoding_antisense	LCP2	0.725969	0
AC090627.1	NonCoding_antisense	GMFG	0.727746	0
AC090627.1	NonCoding_antisense	CD37	0.732882	0
AC090627.1	NonCoding_antisense	FYB	0.733056	0
AC090627.1	NonCoding_antisense	CD53	0.738098	0
AC090627.1	NonCoding_antisense	HLA-DOA	0.741433	0
AC090627.1	NonCoding_antisense	P2RY10	0.745052	0
AC090627.1	NonCoding_antisense	CST7	0.746124	0
AC090627.1	NonCoding_antisense	IKZF3	0.746339	0
AC090627.1	NonCoding_antisense	CD48	0.74747	0
AC090627.1	NonCoding_antisense	GPR174	0.751226	0
AC090627.1	NonCoding_antisense	SLAMF6	0.755101	0
AC090627.1	NonCoding_antisense	SELL	0.757715	0
AC090627.1	NonCoding_antisense	IL2RG	0.761338	0
AC090627.1	NonCoding_antisense	DOCK8	0.76637	0
AC090627.1	NonCoding_antisense	RAC2	0.774488	0
AC090627.1	NonCoding_antisense	CD2	0.776153	0
AC090627.1	NonCoding_antisense	PTPRC	0.780212	0
AC090627.1	NonCoding_antisense	CD3G	0.795796	0
AC090627.1	NonCoding_antisense	CD52	0.797471	0
AC090627.1	NonCoding_antisense	CD3D	0.810004	0
AC090627.1	NonCoding_antisense	CD3E	0.817408	0
AC090627.1	NonCoding_antisense	ITGAL	0.817746	0
AC093001.1	NonCoding_lincRNA	PIP	0.437192	1.15368e-08
AC093001.1	NonCoding_lincRNA	CLCA2	0.489991	8.46305e-11
AC093001.1	NonCoding_lincRNA	UGT2B11	0.504421	1.89679e-11
AC093001.1	NonCoding_lincRNA	MUCL1	0.513253	7.33191e-12
AC093001.1	NonCoding_lincRNA	UGT2B28	0.539925	3.49942e-13
AC093001.1	NonCoding_lincRNA	TM4SF18	0.58679	8.88178e-16
AC093001.1	NonCoding_lincRNA	ANKRD30A	0.594275	4.44089e-16
AC093001.1	NonCoding_lincRNA	CYP4Z1	0.626265	0
AC093001.1	NonCoding_lincRNA	ABCC11	0.721768	0
AL121985.1	NonCoding_lncRNA	BST2	0.407147	1.32967e-07
AL121985.1	NonCoding_lncRNA	KLHDC7B	0.411885	9.18592e-08
AL121985.1	NonCoding_lncRNA	PSME2	0.416273	6.48885e-08
AL121985.1	NonCoding_lncRNA	B2M	0.41864	5.36795e-08
AL121985.1	NonCoding_lncRNA	RGS1	0.426755	2.77135e-08
AL121985.1	NonCoding_lncRNA	HLA-DRB4	0.430804	1.97953e-08
AL121985.1	NonCoding_lncRNA	RNF213	0.435593	1.32205e-08
AL121985.1	NonCoding_lncRNA	IFI27	0.436187	1.2569e-08
AL121985.1	NonCoding_lncRNA	UBE2L6	0.4365	1.22385e-08
AL121985.1	NonCoding_lncRNA	HLA-DRB3	0.442206	7.49303e-09
AL121985.1	NonCoding_lncRNA	RARRES3	0.442926	7.03822e-09
AL121985.1	NonCoding_lncRNA	APOE	0.443024	6.97848e-09
AL121985.1	NonCoding_lncRNA	IL18BP	0.448904	4.16338e-09
AL121985.1	NonCoding_lncRNA	IGKV2-24	0.449362	3.99756e-09
AL121985.1	NonCoding_lncRNA	HERPUD1	0.45485	2.44489e-09
AL121985.1	NonCoding_lncRNA	IFIT1	0.459006	1.67485e-09
AL121985.1	NonCoding_lncRNA	IFIH1	0.462392	1.22614e-09
AL121985.1	NonCoding_lncRNA	HLA-B	0.463757	1.08017e-09
AL121985.1	NonCoding_lncRNA	CCL2	0.468856	6.69566e-10
AL121985.1	NonCoding_lncRNA	SERPING1	0.469128	6.52565e-10
AL121985.1	NonCoding_lncRNA	GBP3	0.469194	6.48477e-10
AL121985.1	NonCoding_lncRNA	TAPBP	0.471126	5.39806e-10
AL121985.1	NonCoding_lncRNA	MX1	0.47289	4.56095e-10
AL121985.1	NonCoding_lncRNA	APOC1	0.476787	3.13231e-10
AL121985.1	NonCoding_lncRNA	HLA-A	0.479904	2.31143e-10
AL121985.1	NonCoding_lncRNA	GBP2	0.488138	1.0203e-10
AL121985.1	NonCoding_lncRNA	FCER1G	0.492703	6.42297e-11
AL121985.1	NonCoding_lncRNA	IFI44	0.496199	4.48543e-11
AL121985.1	NonCoding_lncRNA	HLA-DRB5	0.49648	4.35691e-11
AL121985.1	NonCoding_lncRNA	IGLV3-27	0.499129	3.30924e-11
AL121985.1	NonCoding_lncRNA	IFI16	0.502477	2.32971e-11
AL121985.1	NonCoding_lncRNA	HLA-G	0.504161	1.94966e-11
AL121985.1	NonCoding_lncRNA	TAP2	0.50528	1.73124e-11
AL121985.1	NonCoding_lncRNA	IGHV4-61	0.507658	1.3431e-11
AL121985.1	NonCoding_lncRNA	CD68	0.508283	1.25586e-11
AL121985.1	NonCoding_lncRNA	UBD	0.510695	9.68248e-12
AL121985.1	NonCoding_lncRNA	OAS3	0.511211	9.15668e-12
AL121985.1	NonCoding_lncRNA	TNFAIP2	0.515355	5.82423e-12
AL121985.1	NonCoding_lncRNA	HLA-C	0.517455	4.61942e-12
AL121985.1	NonCoding_lncRNA	HCP5	0.51899	3.89644e-12
AL121985.1	NonCoding_lncRNA	IFI30	0.519284	3.77121e-12
AL121985.1	NonCoding_lncRNA	IGLV2-33	0.528267	1.36646e-12
AL121985.1	NonCoding_lncRNA	APOL6	0.529092	1.24301e-12
AL121985.1	NonCoding_lncRNA	TNFAIP3	0.529203	1.22746e-12
AL121985.1	NonCoding_lncRNA	BCL2A1	0.529329	1.2097e-12
AL121985.1	NonCoding_lncRNA	DTX3L	0.532936	7.96696e-13
AL121985.1	NonCoding_lncRNA	TYROBP	0.533407	7.54286e-13
AL121985.1	NonCoding_lncRNA	CLEC7A	0.533486	7.47402e-13
AL121985.1	NonCoding_lncRNA	PARP12	0.533575	7.39853e-13
AL121985.1	NonCoding_lncRNA	WARS	0.536442	5.28466e-13
AL121985.1	NonCoding_lncRNA	TAP1	0.537365	4.74065e-13
AL121985.1	NonCoding_lncRNA	CXCL11	0.540586	3.23297e-13
AL121985.1	NonCoding_lncRNA	IL32	0.541619	2.85771e-13
AL121985.1	NonCoding_lncRNA	FCGR3A	0.542855	2.4647e-13
AL121985.1	NonCoding_lncRNA	HLA-F	0.546133	1.65645e-13
AL121985.1	NonCoding_lncRNA	CD74	0.546952	1.50102e-13
AL121985.1	NonCoding_lncRNA	LAP3	0.547843	1.34559e-13
AL121985.1	NonCoding_lncRNA	HLA-DRB1	0.548688	1.21236e-13
AL121985.1	NonCoding_lncRNA	GBP1	0.550862	9.28146e-14
AL121985.1	NonCoding_lncRNA	IFI44L	0.552398	7.68274e-14
AL121985.1	NonCoding_lncRNA	ARHGDIB	0.553916	6.35048e-14
AL121985.1	NonCoding_lncRNA	IGKC	0.556113	4.84057e-14
AL121985.1	NonCoding_lncRNA	IFIT3	0.556287	4.70735e-14
AL121985.1	NonCoding_lncRNA	LGALS9	0.55646	4.61853e-14
AL121985.1	NonCoding_lncRNA	CCL4	0.55775	3.93019e-14
AL121985.1	NonCoding_lncRNA	TNFSF14	0.558736	3.4639e-14
AL121985.1	NonCoding_lncRNA	CCL8	0.559542	3.13083e-14
AL121985.1	NonCoding_lncRNA	OAS2	0.561426	2.44249e-14
AL121985.1	NonCoding_lncRNA	DDX60	0.562226	2.22045e-14
AL121985.1	NonCoding_lncRNA	EMP3	0.566383	1.28786e-14
AL121985.1	NonCoding_lncRNA	LAMP3	0.569022	9.32587e-15
AL121985.1	NonCoding_lncRNA	STAT1	0.569218	8.88178e-15
AL121985.1	NonCoding_lncRNA	CXCL10	0.572771	5.55112e-15
AL121985.1	NonCoding_lncRNA	VCAM1	0.573508	5.10703e-15
AL121985.1	NonCoding_lncRNA	IGLL5	0.573675	4.88498e-15
AL121985.1	NonCoding_lncRNA	CARD16	0.573855	4.88498e-15
AL121985.1	NonCoding_lncRNA	HLA-DQA2	0.57432	4.44089e-15
AL121985.1	NonCoding_lncRNA	GPR183	0.581078	1.77636e-15
AL121985.1	NonCoding_lncRNA	IDO1	0.581581	1.77636e-15
AL121985.1	NonCoding_lncRNA	PARP14	0.582377	1.55431e-15
AL121985.1	NonCoding_lncRNA	SRGN	0.582776	1.33227e-15
AL121985.1	NonCoding_lncRNA	FPR3	0.588453	6.66134e-16
AL121985.1	NonCoding_lncRNA	XAF1	0.591604	4.44089e-16
AL121985.1	NonCoding_lncRNA	PSMB9	0.59609	2.22045e-16
AL121985.1	NonCoding_lncRNA	LAPTM5	0.60006	0
AL121985.1	NonCoding_lncRNA	SLC7A7	0.605235	0
AL121985.1	NonCoding_lncRNA	CXCL9	0.607403	0
AL121985.1	NonCoding_lncRNA	HLA-DRA	0.609505	0
AL121985.1	NonCoding_lncRNA	HLA-DMA	0.610735	0
AL121985.1	NonCoding_lncRNA	HLA-E	0.613324	0
AL121985.1	NonCoding_lncRNA	SAMD9	0.616671	0
AL121985.1	NonCoding_lncRNA	C1QB	0.623752	0
AL121985.1	NonCoding_lncRNA	LCP1	0.624081	0
AL121985.1	NonCoding_lncRNA	KIAA1551	0.626821	0
AL121985.1	NonCoding_lncRNA	RNASE6	0.629442	0
AL121985.1	NonCoding_lncRNA	IFNG	0.634594	0
AL121985.1	NonCoding_lncRNA	CLEC2D	0.636361	0
AL121985.1	NonCoding_lncRNA	SAMHD1	0.637205	0
AL121985.1	NonCoding_lncRNA	FAM46C	0.638134	0
AL121985.1	NonCoding_lncRNA	C1QA	0.639045	0
AL121985.1	NonCoding_lncRNA	PIM2	0.641352	0
AL121985.1	NonCoding_lncRNA	CXCL13	0.642237	0
AL121985.1	NonCoding_lncRNA	IGJ	0.643641	0
AL121985.1	NonCoding_lncRNA	PDCD1LG2	0.651711	0
AL121985.1	NonCoding_lncRNA	HLA-DQB1	0.653718	0
AL121985.1	NonCoding_lncRNA	BTN3A3	0.654041	0
AL121985.1	NonCoding_lncRNA	CCL19	0.655827	0
AL121985.1	NonCoding_lncRNA	TRIM22	0.657454	0
AL121985.1	NonCoding_lncRNA	EMB	0.658295	0
AL121985.1	NonCoding_lncRNA	CIITA	0.659604	0
AL121985.1	NonCoding_lncRNA	ADAMDEC1	0.662667	0
AL121985.1	NonCoding_lncRNA	HLA-DPA1	0.668246	0
AL121985.1	NonCoding_lncRNA	CTSS	0.668957	0
AL121985.1	NonCoding_lncRNA	LYZ	0.671265	0
AL121985.1	NonCoding_lncRNA	GBP4	0.673907	0
AL121985.1	NonCoding_lncRNA	OR56B1	0.677483	0
AL121985.1	NonCoding_lncRNA	C1QC	0.677916	0
AL121985.1	NonCoding_lncRNA	LAX1	0.67863	0
AL121985.1	NonCoding_lncRNA	GBP5	0.679095	0
AL121985.1	NonCoding_lncRNA	CD37	0.683027	0
AL121985.1	NonCoding_lncRNA	EVI2B	0.684048	0
AL121985.1	NonCoding_lncRNA	CYBB	0.684095	0
AL121985.1	NonCoding_lncRNA	FGL2	0.690487	0
AL121985.1	NonCoding_lncRNA	IRF4	0.690863	0
AL121985.1	NonCoding_lncRNA	EPSTI1	0.691391	0
AL121985.1	NonCoding_lncRNA	SAMD9L	0.694103	0
AL121985.1	NonCoding_lncRNA	BTN3A1	0.694448	0
AL121985.1	NonCoding_lncRNA	SLAMF8	0.697172	0
AL121985.1	NonCoding_lncRNA	BIRC3	0.707098	0
AL121985.1	NonCoding_lncRNA	GZMA	0.708985	0
AL121985.1	NonCoding_lncRNA	CD79A	0.713509	0
AL121985.1	NonCoding_lncRNA	GPR65	0.716821	0
AL121985.1	NonCoding_lncRNA	CCL5	0.717035	0
AL121985.1	NonCoding_lncRNA	NKG7	0.729402	0
AL121985.1	NonCoding_lncRNA	CST7	0.729911	0
AL121985.1	NonCoding_lncRNA	GIMAP7	0.730951	0
AL121985.1	NonCoding_lncRNA	CD84	0.733246	0
AL121985.1	NonCoding_lncRNA	HLA-DPB1	0.733979	0
AL121985.1	NonCoding_lncRNA	KCNA3	0.734577	0
AL121985.1	NonCoding_lncRNA	HCST	0.737946	0
AL121985.1	NonCoding_lncRNA	GIMAP4	0.737991	0
AL121985.1	NonCoding_lncRNA	GPR174	0.738727	0
AL121985.1	NonCoding_lncRNA	IL10RA	0.741095	0
AL121985.1	NonCoding_lncRNA	MPEG1	0.742248	0
AL121985.1	NonCoding_lncRNA	DOCK10	0.743475	0
AL121985.1	NonCoding_lncRNA	HLA-DMB	0.746057	0
AL121985.1	NonCoding_lncRNA	SLFN12L	0.749383	0
AL121985.1	NonCoding_lncRNA	SPOCK2	0.750549	0
AL121985.1	NonCoding_lncRNA	APOBEC3D	0.754112	0
AL121985.1	NonCoding_lncRNA	CD96	0.754181	0
AL121985.1	NonCoding_lncRNA	HLA-DOA	0.765169	0
AL121985.1	NonCoding_lncRNA	TFEC	0.767179	0
AL121985.1	NonCoding_lncRNA	CD38	0.767887	0
AL121985.1	NonCoding_lncRNA	HCLS1	0.770211	0
AL121985.1	NonCoding_lncRNA	GIMAP2	0.771165	0
AL121985.1	NonCoding_lncRNA	P2RY10	0.77121	0
AL121985.1	NonCoding_lncRNA	BIN2	0.772035	0
AL121985.1	NonCoding_lncRNA	IKZF3	0.773049	0
AL121985.1	NonCoding_lncRNA	CD3G	0.776466	0
AL121985.1	NonCoding_lncRNA	RAC2	0.776991	0
AL121985.1	NonCoding_lncRNA	NCKAP1L	0.778774	0
AL121985.1	NonCoding_lncRNA	SLAMF7	0.782627	0
AL121985.1	NonCoding_lncRNA	IL7R	0.786689	0
AL121985.1	NonCoding_lncRNA	PIK3CG	0.792818	0
AL121985.1	NonCoding_lncRNA	SLAMF6	0.798549	0
AL121985.1	NonCoding_lncRNA	CD3D	0.802528	0
AL121985.1	NonCoding_lncRNA	CD53	0.809521	0
AL121985.1	NonCoding_lncRNA	LCP2	0.812789	0
AL121985.1	NonCoding_lncRNA	PLEK	0.813147	0
AL121985.1	NonCoding_lncRNA	GMFG	0.81644	0
AL121985.1	NonCoding_lncRNA	DOCK8	0.817629	0
AL121985.1	NonCoding_lncRNA	IL2RG	0.817825	0
AL121985.1	NonCoding_lncRNA	SELL	0.823616	0
AL121985.1	NonCoding_lncRNA	CYTIP	0.824706	0
AL121985.1	NonCoding_lncRNA	CD2	0.824972	0
AL121985.1	NonCoding_lncRNA	CD3E	0.82788	0
AL121985.1	NonCoding_lncRNA	FYB	0.829688	0
AL121985.1	NonCoding_lncRNA	CD52	0.830889	0
AL121985.1	NonCoding_lncRNA	PTPRC	0.84617	0
AL121985.1	NonCoding_lncRNA	ITGAL	0.853633	0
AL121985.1	NonCoding_lncRNA	CD48	0.856168	0
AL157871.2	NonCoding_antisense	CXCL16	0.409161	1.13708e-07
AL157871.2	NonCoding_antisense	EIF2AK2	0.412584	8.69423e-08
AL157871.2	NonCoding_antisense	HLA-DRB5	0.41449	7.47768e-08
AL157871.2	NonCoding_antisense	IGHV4-61	0.416652	6.29528e-08
AL157871.2	NonCoding_antisense	IGLV3-27	0.418467	5.4435e-08
AL157871.2	NonCoding_antisense	CD79A	0.421549	4.244e-08
AL157871.2	NonCoding_antisense	TNFSF10	0.433567	1.56947e-08
AL157871.2	NonCoding_antisense	MPEG1	0.434604	1.43777e-08
AL157871.2	NonCoding_antisense	EMP3	0.436235	1.25184e-08
AL157871.2	NonCoding_antisense	SOD2	0.439639	9.35398e-09
AL157871.2	NonCoding_antisense	COTL1	0.440056	9.0238e-09
AL157871.2	NonCoding_antisense	APOC1	0.442693	7.18284e-09
AL157871.2	NonCoding_antisense	IGLV2-33	0.446704	5.05697e-09
AL157871.2	NonCoding_antisense	IFNG	0.447763	4.60603e-09
AL157871.2	NonCoding_antisense	KIAA1551	0.452128	3.12348e-09
AL157871.2	NonCoding_antisense	RNASE6	0.454025	2.63394e-09
AL157871.2	NonCoding_antisense	LCP1	0.454347	2.55844e-09
AL157871.2	NonCoding_antisense	EVI2B	0.454597	2.5014e-09
AL157871.2	NonCoding_antisense	CD68	0.455754	2.25277e-09
AL157871.2	NonCoding_antisense	TYROBP	0.456658	2.07525e-09
AL157871.2	NonCoding_antisense	EMB	0.459253	1.63743e-09
AL157871.2	NonCoding_antisense	SERPING1	0.464914	9.69754e-10
AL157871.2	NonCoding_antisense	FAM46C	0.465777	8.94577e-10
AL157871.2	NonCoding_antisense	TNFAIP3	0.469947	6.03845e-10
AL157871.2	NonCoding_antisense	LAX1	0.470731	5.60499e-10
AL157871.2	NonCoding_antisense	BCL2A1	0.472238	4.85424e-10
AL157871.2	NonCoding_antisense	HLA-DRB4	0.472393	4.78287e-10
AL157871.2	NonCoding_antisense	CFB	0.474404	3.94368e-10
AL157871.2	NonCoding_antisense	APOE	0.479493	2.40635e-10
AL157871.2	NonCoding_antisense	IGLL5	0.482442	1.80056e-10
AL157871.2	NonCoding_antisense	TNFSF14	0.483213	1.66829e-10
AL157871.2	NonCoding_antisense	IL7R	0.487554	1.08209e-10
AL157871.2	NonCoding_antisense	IFIT1	0.488176	1.01641e-10
AL157871.2	NonCoding_antisense	CD47	0.490967	7.665e-11
AL157871.2	NonCoding_antisense	HLA-DRB3	0.496657	4.27787e-11
AL157871.2	NonCoding_antisense	CCL4	0.497602	3.87883e-11
AL157871.2	NonCoding_antisense	FGL2	0.499129	3.30924e-11
AL157871.2	NonCoding_antisense	CCL2	0.500125	2.98237e-11
AL157871.2	NonCoding_antisense	FCER1G	0.501782	2.50662e-11
AL157871.2	NonCoding_antisense	P2RY10	0.503014	2.20131e-11
AL157871.2	NonCoding_antisense	IGKC	0.503153	2.1692e-11
AL157871.2	NonCoding_antisense	FPR3	0.50572	1.65212e-11
AL157871.2	NonCoding_antisense	CD37	0.507446	1.37395e-11
AL157871.2	NonCoding_antisense	TNFAIP2	0.510967	9.40137e-12
AL157871.2	NonCoding_antisense	FCGR3A	0.51531	5.85265e-12
AL157871.2	NonCoding_antisense	PIM2	0.515389	5.80203e-12
AL157871.2	NonCoding_antisense	GIMAP4	0.518772	3.99214e-12
AL157871.2	NonCoding_antisense	CD52	0.520927	3.13882e-12
AL157871.2	NonCoding_antisense	CLEC2D	0.522176	2.72848e-12
AL157871.2	NonCoding_antisense	HLA-DQA2	0.524465	2.10765e-12
AL157871.2	NonCoding_antisense	RARRES3	0.527069	1.56741e-12
AL157871.2	NonCoding_antisense	GIMAP7	0.527249	1.53544e-12
AL157871.2	NonCoding_antisense	VCAM1	0.528956	1.26255e-12
AL157871.2	NonCoding_antisense	SLC7A7	0.529576	1.17595e-12
AL157871.2	NonCoding_antisense	LAPTM5	0.530031	1.11577e-12
AL157871.2	NonCoding_antisense	KLHDC7B	0.532528	8.35554e-13
AL157871.2	NonCoding_antisense	CTSC	0.532541	8.34444e-13
AL157871.2	NonCoding_antisense	CD84	0.534115	6.94556e-13
AL157871.2	NonCoding_antisense	KCNA3	0.535165	6.14175e-13
AL157871.2	NonCoding_antisense	PIK3CG	0.539884	3.51719e-13
AL157871.2	NonCoding_antisense	CLEC7A	0.54027	3.35731e-13
AL157871.2	NonCoding_antisense	GMFG	0.540336	3.33067e-13
AL157871.2	NonCoding_antisense	SELL	0.541363	2.94653e-13
AL157871.2	NonCoding_antisense	DOCK10	0.541803	2.79554e-13
AL157871.2	NonCoding_antisense	IRF4	0.544505	2.01839e-13
AL157871.2	NonCoding_antisense	BIN2	0.544784	1.95177e-13
AL157871.2	NonCoding_antisense	C1QB	0.545207	1.85407e-13
AL157871.2	NonCoding_antisense	CD74	0.547996	1.31894e-13
AL157871.2	NonCoding_antisense	IFI6	0.553135	7.01661e-14
AL157871.2	NonCoding_antisense	CYTIP	0.554968	5.57332e-14
AL157871.2	NonCoding_antisense	HLA-DPB1	0.556109	4.84057e-14
AL157871.2	NonCoding_antisense	B2M	0.556776	4.44089e-14
AL157871.2	NonCoding_antisense	SRGN	0.557001	4.30767e-14
AL157871.2	NonCoding_antisense	IFITM1	0.559991	2.95319e-14
AL157871.2	NonCoding_antisense	GPR65	0.560886	2.62013e-14
AL157871.2	NonCoding_antisense	HCLS1	0.560939	2.62013e-14
AL157871.2	NonCoding_antisense	GIMAP2	0.565042	1.55431e-14
AL157871.2	NonCoding_antisense	CD96	0.565102	1.53211e-14
AL157871.2	NonCoding_antisense	CST7	0.57163	6.66134e-15
AL157871.2	NonCoding_antisense	CXCL13	0.572287	5.9952e-15
AL157871.2	NonCoding_antisense	HLA-DMB	0.574067	4.66294e-15
AL157871.2	NonCoding_antisense	TRIM22	0.574472	4.44089e-15
AL157871.2	NonCoding_antisense	CD3E	0.575929	3.55271e-15
AL157871.2	NonCoding_antisense	HLA-DQB1	0.576147	3.55271e-15
AL157871.2	NonCoding_antisense	HLA-DRB1	0.577336	3.10862e-15
AL157871.2	NonCoding_antisense	LYZ	0.579239	2.22045e-15
AL157871.2	NonCoding_antisense	IL32	0.579728	2.22045e-15
AL157871.2	NonCoding_antisense	ICAM1	0.58387	1.33227e-15
AL157871.2	NonCoding_antisense	SLAMF6	0.585836	8.88178e-16
AL157871.2	NonCoding_antisense	NCKAP1L	0.586183	8.88178e-16
AL157871.2	NonCoding_antisense	C1QC	0.586449	8.88178e-16
AL157871.2	NonCoding_antisense	DOCK8	0.587242	8.88178e-16
AL157871.2	NonCoding_antisense	SLAMF8	0.587644	8.88178e-16
AL157871.2	NonCoding_antisense	HLA-DOA	0.588905	6.66134e-16
AL157871.2	NonCoding_antisense	IL10RA	0.589458	4.44089e-16
AL157871.2	NonCoding_antisense	HLA-DMA	0.591902	4.44089e-16
AL157871.2	NonCoding_antisense	IKZF3	0.593356	4.44089e-16
AL157871.2	NonCoding_antisense	BIRC3	0.594547	2.22045e-16
AL157871.2	NonCoding_antisense	CCL8	0.595745	2.22045e-16
AL157871.2	NonCoding_antisense	SAMHD1	0.597914	2.22045e-16
AL157871.2	NonCoding_antisense	IFI16	0.599538	0
AL157871.2	NonCoding_antisense	CARD16	0.600133	0
AL157871.2	NonCoding_antisense	IFI30	0.600288	0
AL157871.2	NonCoding_antisense	MX1	0.602643	0
AL157871.2	NonCoding_antisense	HLA-DPA1	0.603872	0
AL157871.2	NonCoding_antisense	RNF213	0.604887	0
AL157871.2	NonCoding_antisense	IL18BP	0.604959	0
AL157871.2	NonCoding_antisense	CD48	0.605861	0
AL157871.2	NonCoding_antisense	GPR174	0.60771	0
AL157871.2	NonCoding_antisense	SAMD9	0.60869	0
AL157871.2	NonCoding_antisense	BST2	0.610213	0
AL157871.2	NonCoding_antisense	GZMA	0.610264	0
AL157871.2	NonCoding_antisense	SPOCK2	0.610931	0
AL157871.2	NonCoding_antisense	CD53	0.611165	0
AL157871.2	NonCoding_antisense	C1QA	0.611655	0
AL157871.2	NonCoding_antisense	IFI44	0.611863	0
AL157871.2	NonCoding_antisense	PTPRC	0.614468	0
AL157871.2	NonCoding_antisense	IFI27	0.616279	0
AL157871.2	NonCoding_antisense	TFEC	0.618182	0
AL157871.2	NonCoding_antisense	SLFN12L	0.618299	0
AL157871.2	NonCoding_antisense	HLA-DRA	0.619137	0
AL157871.2	NonCoding_antisense	LGALS9	0.621795	0
AL157871.2	NonCoding_antisense	IFIH1	0.623022	0
AL157871.2	NonCoding_antisense	PSME2	0.623439	0
AL157871.2	NonCoding_antisense	PARP12	0.625196	0
AL157871.2	NonCoding_antisense	ADAMDEC1	0.625661	0
AL157871.2	NonCoding_antisense	CYBB	0.627615	0
AL157871.2	NonCoding_antisense	UBD	0.628658	0
AL157871.2	NonCoding_antisense	ITGAL	0.629571	0
AL157871.2	NonCoding_antisense	TAP2	0.629676	0
AL157871.2	NonCoding_antisense	CD3G	0.629897	0
AL157871.2	NonCoding_antisense	CD3D	0.630748	0
AL157871.2	NonCoding_antisense	HLA-B	0.63204	0
AL157871.2	NonCoding_antisense	SLAMF7	0.633178	0
AL157871.2	NonCoding_antisense	HCST	0.633311	0
AL157871.2	NonCoding_antisense	OAS3	0.633851	0
AL157871.2	NonCoding_antisense	APOBEC3D	0.634464	0
AL157871.2	NonCoding_antisense	TAPBP	0.635356	0
AL157871.2	NonCoding_antisense	RAC2	0.63816	0
AL157871.2	NonCoding_antisense	HLA-A	0.640369	0
AL157871.2	NonCoding_antisense	CIITA	0.641112	0
AL157871.2	NonCoding_antisense	IFI44L	0.645863	0
AL157871.2	NonCoding_antisense	GBP3	0.646135	0
AL157871.2	NonCoding_antisense	FYB	0.646388	0
AL157871.2	NonCoding_antisense	CXCL11	0.651303	0
AL157871.2	NonCoding_antisense	IFIT3	0.651794	0
AL157871.2	NonCoding_antisense	PLEK	0.652286	0
AL157871.2	NonCoding_antisense	BTN3A1	0.653702	0
AL157871.2	NonCoding_antisense	LAMP3	0.654647	0
AL157871.2	NonCoding_antisense	OR56B1	0.655918	0
AL157871.2	NonCoding_antisense	CD38	0.659035	0
AL157871.2	NonCoding_antisense	LCP2	0.659598	0
AL157871.2	NonCoding_antisense	CXCL9	0.660644	0
AL157871.2	NonCoding_antisense	UBE2L6	0.664665	0
AL157871.2	NonCoding_antisense	HLA-C	0.666203	0
AL157871.2	NonCoding_antisense	HCP5	0.666625	0
AL157871.2	NonCoding_antisense	CD2	0.666634	0
AL157871.2	NonCoding_antisense	APOL6	0.667412	0
AL157871.2	NonCoding_antisense	XAF1	0.668904	0
AL157871.2	NonCoding_antisense	CTSS	0.669106	0
AL157871.2	NonCoding_antisense	PDCD1LG2	0.670048	0
AL157871.2	NonCoding_antisense	IL2RG	0.670532	0
AL157871.2	NonCoding_antisense	NKG7	0.672472	0
AL157871.2	NonCoding_antisense	BTN3A3	0.67422	0
AL157871.2	NonCoding_antisense	GBP2	0.676174	0
AL157871.2	NonCoding_antisense	HLA-G	0.676503	0
AL157871.2	NonCoding_antisense	OAS2	0.6796	0
AL157871.2	NonCoding_antisense	DDX60	0.679683	0
AL157871.2	NonCoding_antisense	HLA-E	0.686627	0
AL157871.2	NonCoding_antisense	DTX3L	0.687977	0
AL157871.2	NonCoding_antisense	CCL5	0.698423	0
AL157871.2	NonCoding_antisense	HLA-F	0.698895	0
AL157871.2	NonCoding_antisense	SAMD9L	0.699489	0
AL157871.2	NonCoding_antisense	EPSTI1	0.707534	0
AL157871.2	NonCoding_antisense	LAP3	0.709842	0
AL157871.2	NonCoding_antisense	PARP14	0.724711	0
AL157871.2	NonCoding_antisense	CXCL10	0.735345	0
AL157871.2	NonCoding_antisense	IDO1	0.741439	0
AL157871.2	NonCoding_antisense	PSMB9	0.743162	0
AL157871.2	NonCoding_antisense	STAT1	0.744727	0
AL157871.2	NonCoding_antisense	TAP1	0.745131	0
AL157871.2	NonCoding_antisense	GBP1	0.749857	0
AL157871.2	NonCoding_antisense	GBP5	0.770596	0
AL157871.2	NonCoding_antisense	GBP4	0.778037	0
AL157871.2	NonCoding_antisense	WARS	0.799213	0
AL157871.4	NonCoding_antisense	TNFSF14	0.405358	1.52668e-07
AL157871.4	NonCoding_antisense	IGLV3-27	0.407226	1.32155e-07
AL157871.4	NonCoding_antisense	ARHGDIB	0.407555	1.2883e-07
AL157871.4	NonCoding_antisense	CAPZA1	0.408465	1.20035e-07
AL157871.4	NonCoding_antisense	CD79A	0.411484	9.48041e-08
AL157871.4	NonCoding_antisense	HIST2H2AA4	0.421229	4.35536e-08
AL157871.4	NonCoding_antisense	CXCL16	0.425111	3.17296e-08
AL157871.4	NonCoding_antisense	TNFAIP3	0.42604	2.9395e-08
AL157871.4	NonCoding_antisense	IGJ	0.426695	2.78512e-08
AL157871.4	NonCoding_antisense	TNFSF10	0.43296	1.65187e-08
AL157871.4	NonCoding_antisense	IGHV4-61	0.437812	1.09418e-08
AL157871.4	NonCoding_antisense	RARRES1	0.446735	5.04291e-09
AL157871.4	NonCoding_antisense	IFNG	0.449173	4.06544e-09
AL157871.4	NonCoding_antisense	SERPING1	0.451961	3.17071e-09
AL157871.4	NonCoding_antisense	CCL2	0.452324	3.06909e-09
AL157871.4	NonCoding_antisense	IGKV2-24	0.464405	1.01691e-09
AL157871.4	NonCoding_antisense	CLEC2D	0.46591	8.83523e-10
AL157871.4	NonCoding_antisense	CD37	0.467336	7.72835e-10
AL157871.4	NonCoding_antisense	HIST1H2BI	0.467371	7.7031e-10
AL157871.4	NonCoding_antisense	RNASE6	0.471477	5.22051e-10
AL157871.4	NonCoding_antisense	EVI2B	0.471496	5.21108e-10
AL157871.4	NonCoding_antisense	SELL	0.474372	3.9557e-10
AL157871.4	NonCoding_antisense	P2RY10	0.47551	3.54455e-10
AL157871.4	NonCoding_antisense	TNFAIP2	0.477833	2.82947e-10
AL157871.4	NonCoding_antisense	HLA-DRB3	0.480049	2.27872e-10
AL157871.4	NonCoding_antisense	KIAA1551	0.480602	2.15832e-10
AL157871.4	NonCoding_antisense	APOC1	0.482467	1.79607e-10
AL157871.4	NonCoding_antisense	EMP3	0.484405	1.48221e-10
AL157871.4	NonCoding_antisense	HLA-DRB4	0.485107	1.38221e-10
AL157871.4	NonCoding_antisense	IL7R	0.490221	8.26754e-11
AL157871.4	NonCoding_antisense	SSR4	0.492832	6.33875e-11
AL157871.4	NonCoding_antisense	LCP1	0.493341	6.01732e-11
AL157871.4	NonCoding_antisense	FAM46C	0.493442	5.95533e-11
AL157871.4	NonCoding_antisense	IGLV2-33	0.497381	3.96887e-11
AL157871.4	NonCoding_antisense	EMB	0.497394	3.96367e-11
AL157871.4	NonCoding_antisense	HLA-DRB5	0.50089	2.75273e-11
AL157871.4	NonCoding_antisense	PIK3CG	0.503346	2.12546e-11
AL157871.4	NonCoding_antisense	CD96	0.504111	1.96014e-11
AL157871.4	NonCoding_antisense	EIF2AK2	0.50664	1.49769e-11
AL157871.4	NonCoding_antisense	LAX1	0.507032	1.43623e-11
AL157871.4	NonCoding_antisense	CD84	0.507221	1.40736e-11
AL157871.4	NonCoding_antisense	IFIT1	0.509523	1.09905e-11
AL157871.4	NonCoding_antisense	GIMAP2	0.510679	9.69891e-12
AL157871.4	NonCoding_antisense	GIMAP7	0.510758	9.61631e-12
AL157871.4	NonCoding_antisense	CD68	0.512371	8.07221e-12
AL157871.4	NonCoding_antisense	APOE	0.513976	6.77458e-12
AL157871.4	NonCoding_antisense	CD52	0.518705	4.02167e-12
AL157871.4	NonCoding_antisense	CFB	0.519135	3.83382e-12
AL157871.4	NonCoding_antisense	HCLS1	0.520741	3.20499e-12
AL157871.4	NonCoding_antisense	GMFG	0.521724	2.87059e-12
AL157871.4	NonCoding_antisense	PIM2	0.52338	2.38254e-12
AL157871.4	NonCoding_antisense	CCL4	0.526965	1.58629e-12
AL157871.4	NonCoding_antisense	IFI6	0.52737	1.51457e-12
AL157871.4	NonCoding_antisense	SOD2	0.527404	1.50857e-12
AL157871.4	NonCoding_antisense	DOCK10	0.528571	1.31983e-12
AL157871.4	NonCoding_antisense	RARRES3	0.532927	7.97584e-13
AL157871.4	NonCoding_antisense	CD47	0.533145	7.776e-13
AL157871.4	NonCoding_antisense	CYTIP	0.533568	7.40297e-13
AL157871.4	NonCoding_antisense	IFITM1	0.534798	6.41265e-13
AL157871.4	NonCoding_antisense	GPR65	0.534915	6.32383e-13
AL157871.4	NonCoding_antisense	HLA-DPB1	0.536296	5.37792e-13
AL157871.4	NonCoding_antisense	FPR3	0.537425	4.70735e-13
AL157871.4	NonCoding_antisense	BIN2	0.539865	3.52385e-13
AL157871.4	NonCoding_antisense	HLA-DQA2	0.540409	3.30402e-13
AL157871.4	NonCoding_antisense	IRF4	0.54174	2.81553e-13
AL157871.4	NonCoding_antisense	MX1	0.542432	2.59348e-13
AL157871.4	NonCoding_antisense	TRIM22	0.545059	1.88738e-13
AL157871.4	NonCoding_antisense	SLC7A7	0.546323	1.62093e-13
AL157871.4	NonCoding_antisense	FGL2	0.548001	1.31894e-13
AL157871.4	NonCoding_antisense	BCL2A1	0.548295	1.27232e-13
AL157871.4	NonCoding_antisense	CLEC7A	0.549247	1.13243e-13
AL157871.4	NonCoding_antisense	VCAM1	0.555145	5.4623e-14
AL157871.4	NonCoding_antisense	IL18BP	0.555146	5.4623e-14
AL157871.4	NonCoding_antisense	COTL1	0.555392	5.28466e-14
AL157871.4	NonCoding_antisense	CD74	0.557016	4.30767e-14
AL157871.4	NonCoding_antisense	SAMD9	0.557168	4.21885e-14
AL157871.4	NonCoding_antisense	HLA-DMB	0.557409	4.08562e-14
AL157871.4	NonCoding_antisense	IGLL5	0.557845	3.86358e-14
AL157871.4	NonCoding_antisense	NCKAP1L	0.562074	2.26485e-14
AL157871.4	NonCoding_antisense	TYROBP	0.563968	1.77636e-14
AL157871.4	NonCoding_antisense	CD48	0.566041	1.35447e-14
AL157871.4	NonCoding_antisense	CST7	0.566051	1.35447e-14
AL157871.4	NonCoding_antisense	HLA-DOA	0.566098	1.33227e-14
AL157871.4	NonCoding_antisense	DOCK8	0.566117	1.33227e-14
AL157871.4	NonCoding_antisense	KLHDC7B	0.568529	9.76996e-15
AL157871.4	NonCoding_antisense	SLFN12L	0.569667	8.43769e-15
AL157871.4	NonCoding_antisense	CIITA	0.570751	7.32747e-15
AL157871.4	NonCoding_antisense	SLAMF6	0.573037	5.32907e-15
AL157871.4	NonCoding_antisense	HLA-DQB1	0.574424	4.44089e-15
AL157871.4	NonCoding_antisense	LGALS9	0.574475	4.44089e-15
AL157871.4	NonCoding_antisense	RNF213	0.575211	3.9968e-15
AL157871.4	NonCoding_antisense	CD3E	0.575803	3.77476e-15
AL157871.4	NonCoding_antisense	IL10RA	0.576836	3.10862e-15
AL157871.4	NonCoding_antisense	IGKC	0.578609	2.66454e-15
AL157871.4	NonCoding_antisense	FCGR3A	0.578796	2.44249e-15
AL157871.4	NonCoding_antisense	HLA-DRB1	0.579767	2.22045e-15
AL157871.4	NonCoding_antisense	LAPTM5	0.580165	2.22045e-15
AL157871.4	NonCoding_antisense	GZMA	0.581846	1.77636e-15
AL157871.4	NonCoding_antisense	GIMAP4	0.582602	1.33227e-15
AL157871.4	NonCoding_antisense	TFEC	0.586088	8.88178e-16
AL157871.4	NonCoding_antisense	IFI44	0.58838	6.66134e-16
AL157871.4	NonCoding_antisense	SPOCK2	0.588649	6.66134e-16
AL157871.4	NonCoding_antisense	BIRC3	0.588952	6.66134e-16
AL157871.4	NonCoding_antisense	ITGAL	0.589123	4.44089e-16
AL157871.4	NonCoding_antisense	PARP12	0.592834	4.44089e-16
AL157871.4	NonCoding_antisense	XAF1	0.593428	4.44089e-16
AL157871.4	NonCoding_antisense	IKZF3	0.594538	4.44089e-16
AL157871.4	NonCoding_antisense	KCNA3	0.598056	2.22045e-16
AL157871.4	NonCoding_antisense	HLA-DMA	0.598774	0
AL157871.4	NonCoding_antisense	GPR174	0.601922	0
AL157871.4	NonCoding_antisense	PTPRC	0.602051	0
AL157871.4	NonCoding_antisense	IL32	0.602864	0
AL157871.4	NonCoding_antisense	FCER1G	0.605453	0
AL157871.4	NonCoding_antisense	CTSC	0.606777	0
AL157871.4	NonCoding_antisense	IFIH1	0.607681	0
AL157871.4	NonCoding_antisense	C1QB	0.607871	0
AL157871.4	NonCoding_antisense	ADAMDEC1	0.610141	0
AL157871.4	NonCoding_antisense	IFI16	0.611535	0
AL157871.4	NonCoding_antisense	SAMHD1	0.611908	0
AL157871.4	NonCoding_antisense	IFI44L	0.615622	0
AL157871.4	NonCoding_antisense	PLEK	0.616994	0
AL157871.4	NonCoding_antisense	RAC2	0.617736	0
AL157871.4	NonCoding_antisense	ICAM1	0.618807	0
AL157871.4	NonCoding_antisense	OR56B1	0.619993	0
AL157871.4	NonCoding_antisense	BTN3A1	0.62011	0
AL157871.4	NonCoding_antisense	OAS3	0.620578	0
AL157871.4	NonCoding_antisense	LAMP3	0.621147	0
AL157871.4	NonCoding_antisense	CXCL11	0.623825	0
AL157871.4	NonCoding_antisense	CD53	0.624077	0
AL157871.4	NonCoding_antisense	CXCL13	0.62409	0
AL157871.4	NonCoding_antisense	SRGN	0.627235	0
AL157871.4	NonCoding_antisense	CD3G	0.627744	0
AL157871.4	NonCoding_antisense	CD3D	0.628895	0
AL157871.4	NonCoding_antisense	BTN3A3	0.630757	0
AL157871.4	NonCoding_antisense	APOBEC3D	0.631499	0
AL157871.4	NonCoding_antisense	HLA-DPA1	0.635422	0
AL157871.4	NonCoding_antisense	LCP2	0.636791	0
AL157871.4	NonCoding_antisense	IFIT3	0.640193	0
AL157871.4	NonCoding_antisense	C1QA	0.64243	0
AL157871.4	NonCoding_antisense	CCL8	0.643518	0
AL157871.4	NonCoding_antisense	IFI27	0.643628	0
AL157871.4	NonCoding_antisense	B2M	0.645503	0
AL157871.4	NonCoding_antisense	CD38	0.64678	0
AL157871.4	NonCoding_antisense	FYB	0.647064	0
AL157871.4	NonCoding_antisense	TAPBP	0.647573	0
AL157871.4	NonCoding_antisense	LYZ	0.647921	0
AL157871.4	NonCoding_antisense	BST2	0.647962	0
AL157871.4	NonCoding_antisense	IFI30	0.648253	0
AL157871.4	NonCoding_antisense	CARD16	0.656086	0
AL157871.4	NonCoding_antisense	HLA-DRA	0.657047	0
AL157871.4	NonCoding_antisense	DDX60	0.65723	0
AL157871.4	NonCoding_antisense	C1QC	0.658652	0
AL157871.4	NonCoding_antisense	SLAMF8	0.659319	0
AL157871.4	NonCoding_antisense	SLAMF7	0.659756	0
AL157871.4	NonCoding_antisense	HCST	0.662891	0
AL157871.4	NonCoding_antisense	GBP2	0.668692	0
AL157871.4	NonCoding_antisense	CYBB	0.669729	0
AL157871.4	NonCoding_antisense	PDCD1LG2	0.674334	0
AL157871.4	NonCoding_antisense	SAMD9L	0.676234	0
AL157871.4	NonCoding_antisense	HLA-A	0.678671	0
AL157871.4	NonCoding_antisense	CTSS	0.680359	0
AL157871.4	NonCoding_antisense	GBP3	0.680729	0
AL157871.4	NonCoding_antisense	OAS2	0.681013	0
AL157871.4	NonCoding_antisense	CD2	0.682344	0
AL157871.4	NonCoding_antisense	EPSTI1	0.686062	0
AL157871.4	NonCoding_antisense	PARP14	0.689722	0
AL157871.4	NonCoding_antisense	HCP5	0.689798	0
AL157871.4	NonCoding_antisense	IL2RG	0.689972	0
AL157871.4	NonCoding_antisense	HLA-E	0.695159	0
AL157871.4	NonCoding_antisense	UBD	0.695459	0
AL157871.4	NonCoding_antisense	DTX3L	0.703182	0
AL157871.4	NonCoding_antisense	HLA-C	0.704032	0
AL157871.4	NonCoding_antisense	NKG7	0.705593	0
AL157871.4	NonCoding_antisense	UBE2L6	0.705625	0
AL157871.4	NonCoding_antisense	TAP2	0.705739	0
AL157871.4	NonCoding_antisense	PSME2	0.705758	0
AL157871.4	NonCoding_antisense	HLA-B	0.716224	0
AL157871.4	NonCoding_antisense	HLA-G	0.718222	0
AL157871.4	NonCoding_antisense	APOL6	0.722088	0
AL157871.4	NonCoding_antisense	LAP3	0.730562	0
AL157871.4	NonCoding_antisense	CCL5	0.734509	0
AL157871.4	NonCoding_antisense	IDO1	0.740674	0
AL157871.4	NonCoding_antisense	HLA-F	0.742719	0
AL157871.4	NonCoding_antisense	CXCL9	0.748096	0
AL157871.4	NonCoding_antisense	STAT1	0.787751	0
AL157871.4	NonCoding_antisense	CXCL10	0.790662	0
AL157871.4	NonCoding_antisense	PSMB9	0.791355	0
AL157871.4	NonCoding_antisense	GBP1	0.793074	0
AL157871.4	NonCoding_antisense	GBP5	0.793444	0
AL157871.4	NonCoding_antisense	GBP4	0.802538	0
AL157871.4	NonCoding_antisense	TAP1	0.810495	0
AL157871.4	NonCoding_antisense	WARS	0.872668	0
AL365361.1	NonCoding_lncRNA	UBE2L6	0.406208	1.42979e-07
AL365361.1	NonCoding_lncRNA	APOC1	0.40727	1.31703e-07
AL365361.1	NonCoding_lncRNA	MX1	0.407413	1.30259e-07
AL365361.1	NonCoding_lncRNA	TAP2	0.414117	7.70211e-08
AL365361.1	NonCoding_lncRNA	TYROBP	0.415195	7.07056e-08
AL365361.1	NonCoding_lncRNA	TAPBP	0.41547	6.91757e-08
AL365361.1	NonCoding_lncRNA	HLA-G	0.418252	5.53831e-08
AL365361.1	NonCoding_lncRNA	CD68	0.418571	5.39805e-08
AL365361.1	NonCoding_lncRNA	IFIH1	0.423455	3.63392e-08
AL365361.1	NonCoding_lncRNA	IFI44	0.42954	2.19987e-08
AL365361.1	NonCoding_lncRNA	SERPING1	0.429802	2.15229e-08
AL365361.1	NonCoding_lncRNA	HLA-C	0.430605	2.01271e-08
AL365361.1	NonCoding_lncRNA	OAS3	0.431085	1.93347e-08
AL365361.1	NonCoding_lncRNA	RARRES3	0.433178	1.62179e-08
AL365361.1	NonCoding_lncRNA	IFI30	0.435577	1.32382e-08
AL365361.1	NonCoding_lncRNA	HLA-DRB1	0.438644	1.01892e-08
AL365361.1	NonCoding_lncRNA	IL18BP	0.439857	9.17969e-09
AL365361.1	NonCoding_lncRNA	GBP3	0.440037	9.03856e-09
AL365361.1	NonCoding_lncRNA	FCGR3A	0.442582	7.25223e-09
AL365361.1	NonCoding_lncRNA	CD74	0.445128	5.8074e-09
AL365361.1	NonCoding_lncRNA	GBP2	0.447485	4.72059e-09
AL365361.1	NonCoding_lncRNA	LAP3	0.447902	4.54977e-09
AL365361.1	NonCoding_lncRNA	SRGN	0.450911	3.48261e-09
AL365361.1	NonCoding_lncRNA	TNFAIP3	0.453661	2.72164e-09
AL365361.1	NonCoding_lncRNA	HLA-F	0.454094	2.61747e-09
AL365361.1	NonCoding_lncRNA	IFIT3	0.454531	2.51636e-09
AL365361.1	NonCoding_lncRNA	APOL6	0.455093	2.39166e-09
AL365361.1	NonCoding_lncRNA	EMP3	0.457056	2.00139e-09
AL365361.1	NonCoding_lncRNA	CCL8	0.460416	1.47148e-09
AL365361.1	NonCoding_lncRNA	PARP12	0.461165	1.37333e-09
AL365361.1	NonCoding_lncRNA	HERPUD1	0.461693	1.308e-09
AL365361.1	NonCoding_lncRNA	IFI44L	0.46292	1.16758e-09
AL365361.1	NonCoding_lncRNA	CCL4	0.466182	8.61298e-10
AL365361.1	NonCoding_lncRNA	CXCL11	0.467687	7.47719e-10
AL365361.1	NonCoding_lncRNA	LAPTM5	0.470064	5.97178e-10
AL365361.1	NonCoding_lncRNA	TAP1	0.476326	3.27563e-10
AL365361.1	NonCoding_lncRNA	OAS2	0.478889	2.55267e-10
AL365361.1	NonCoding_lncRNA	XAF1	0.47893	2.54244e-10
AL365361.1	NonCoding_lncRNA	WARS	0.481529	1.97038e-10
AL365361.1	NonCoding_lncRNA	LGALS9	0.483286	1.65632e-10
AL365361.1	NonCoding_lncRNA	CARD16	0.484089	1.52951e-10
AL365361.1	NonCoding_lncRNA	GBP1	0.485347	1.34949e-10
AL365361.1	NonCoding_lncRNA	HLA-DRA	0.486371	1.21825e-10
AL365361.1	NonCoding_lncRNA	HCP5	0.486374	1.21787e-10
AL365361.1	NonCoding_lncRNA	VCAM1	0.489327	9.05069e-11
AL365361.1	NonCoding_lncRNA	HLA-DQA2	0.489621	8.78573e-11
AL365361.1	NonCoding_lncRNA	HLA-DMA	0.491985	6.91105e-11
AL365361.1	NonCoding_lncRNA	DDX60	0.493123	6.15308e-11
AL365361.1	NonCoding_lncRNA	TNFSF14	0.493458	5.94569e-11
AL365361.1	NonCoding_lncRNA	DTX3L	0.493683	5.8106e-11
AL365361.1	NonCoding_lncRNA	LCP1	0.501219	2.65938e-11
AL365361.1	NonCoding_lncRNA	PARP14	0.501696	2.52931e-11
AL365361.1	NonCoding_lncRNA	ARHGDIB	0.504531	1.87468e-11
AL365361.1	NonCoding_lncRNA	IDO1	0.507888	1.31029e-11
AL365361.1	NonCoding_lncRNA	IGLV3-27	0.508691	1.20202e-11
AL365361.1	NonCoding_lncRNA	HLA-E	0.509997	1.04423e-11
AL365361.1	NonCoding_lncRNA	RNASE6	0.515709	5.60174e-12
AL365361.1	NonCoding_lncRNA	C1QB	0.516862	4.9325e-12
AL365361.1	NonCoding_lncRNA	CIITA	0.52045	3.31113e-12
AL365361.1	NonCoding_lncRNA	PSMB9	0.520754	3.20055e-12
AL365361.1	NonCoding_lncRNA	FPR3	0.524474	2.10543e-12
AL365361.1	NonCoding_lncRNA	GPR183	0.527755	1.44906e-12
AL365361.1	NonCoding_lncRNA	SAMD9	0.528982	1.25899e-12
AL365361.1	NonCoding_lncRNA	CXCL10	0.532971	7.93587e-13
AL365361.1	NonCoding_lncRNA	IGKV2-24	0.533113	7.80709e-13
AL365361.1	NonCoding_lncRNA	STAT1	0.533167	7.75824e-13
AL365361.1	NonCoding_lncRNA	HLA-DQB1	0.53452	6.62359e-13
AL365361.1	NonCoding_lncRNA	SAMHD1	0.535541	5.8753e-13
AL365361.1	NonCoding_lncRNA	HLA-DPA1	0.538427	4.17888e-13
AL365361.1	NonCoding_lncRNA	CLEC7A	0.538563	4.11227e-13
AL365361.1	NonCoding_lncRNA	TRIM22	0.54015	3.40616e-13
AL365361.1	NonCoding_lncRNA	CCL19	0.540266	3.35953e-13
AL365361.1	NonCoding_lncRNA	IFNG	0.54663	1.55875e-13
AL365361.1	NonCoding_lncRNA	BIRC3	0.550167	1.01252e-13
AL365361.1	NonCoding_lncRNA	SLC7A7	0.550208	1.00586e-13
AL365361.1	NonCoding_lncRNA	C1QC	0.557908	3.86358e-14
AL365361.1	NonCoding_lncRNA	BTN3A3	0.55989	2.9754e-14
AL365361.1	NonCoding_lncRNA	CLEC2D	0.569774	8.43769e-15
AL365361.1	NonCoding_lncRNA	C1QA	0.570539	7.54952e-15
AL365361.1	NonCoding_lncRNA	PDCD1LG2	0.572171	6.21725e-15
AL365361.1	NonCoding_lncRNA	LAMP3	0.572831	5.55112e-15
AL365361.1	NonCoding_lncRNA	EPSTI1	0.574269	4.44089e-15
AL365361.1	NonCoding_lncRNA	CXCL9	0.574718	4.44089e-15
AL365361.1	NonCoding_lncRNA	GBP4	0.576599	3.33067e-15
AL365361.1	NonCoding_lncRNA	KIAA1551	0.578812	2.44249e-15
AL365361.1	NonCoding_lncRNA	IGLV2-33	0.57995	2.22045e-15
AL365361.1	NonCoding_lncRNA	SAMD9L	0.580083	2.22045e-15
AL365361.1	NonCoding_lncRNA	CTSS	0.580683	1.77636e-15
AL365361.1	NonCoding_lncRNA	CD84	0.580727	1.77636e-15
AL365361.1	NonCoding_lncRNA	CCL5	0.584993	1.11022e-15
AL365361.1	NonCoding_lncRNA	GBP5	0.587087	8.88178e-16
AL365361.1	NonCoding_lncRNA	CXCL13	0.589044	4.44089e-16
AL365361.1	NonCoding_lncRNA	OR56B1	0.589297	4.44089e-16
AL365361.1	NonCoding_lncRNA	BTN3A1	0.590726	4.44089e-16
AL365361.1	NonCoding_lncRNA	GZMA	0.591721	4.44089e-16
AL365361.1	NonCoding_lncRNA	CYBB	0.592629	4.44089e-16
AL365361.1	NonCoding_lncRNA	GIMAP2	0.593656	4.44089e-16
AL365361.1	NonCoding_lncRNA	GPR65	0.595021	2.22045e-16
AL365361.1	NonCoding_lncRNA	HLA-DPB1	0.595047	2.22045e-16
AL365361.1	NonCoding_lncRNA	CD37	0.59639	2.22045e-16
AL365361.1	NonCoding_lncRNA	CST7	0.597778	2.22045e-16
AL365361.1	NonCoding_lncRNA	EMB	0.601416	0
AL365361.1	NonCoding_lncRNA	DOCK10	0.602586	0
AL365361.1	NonCoding_lncRNA	NKG7	0.603531	0
AL365361.1	NonCoding_lncRNA	ADAMDEC1	0.604631	0
AL365361.1	NonCoding_lncRNA	LYZ	0.607131	0
AL365361.1	NonCoding_lncRNA	HCST	0.610782	0
AL365361.1	NonCoding_lncRNA	SLAMF8	0.61131	0
AL365361.1	NonCoding_lncRNA	SPOCK2	0.611506	0
AL365361.1	NonCoding_lncRNA	IL10RA	0.618738	0
AL365361.1	NonCoding_lncRNA	HLA-DMB	0.622162	0
AL365361.1	NonCoding_lncRNA	IGJ	0.622832	0
AL365361.1	NonCoding_lncRNA	EVI2B	0.625832	0
AL365361.1	NonCoding_lncRNA	MPEG1	0.626249	0
AL365361.1	NonCoding_lncRNA	GPR174	0.627346	0
AL365361.1	NonCoding_lncRNA	GIMAP7	0.634401	0
AL365361.1	NonCoding_lncRNA	CD96	0.636443	0
AL365361.1	NonCoding_lncRNA	FGL2	0.637499	0
AL365361.1	NonCoding_lncRNA	HLA-DOA	0.638703	0
AL365361.1	NonCoding_lncRNA	BIN2	0.642361	0
AL365361.1	NonCoding_lncRNA	PLEK	0.64617	0
AL365361.1	NonCoding_lncRNA	IGHV4-61	0.647475	0
AL365361.1	NonCoding_lncRNA	IGKC	0.647801	0
AL365361.1	NonCoding_lncRNA	NCKAP1L	0.648515	0
AL365361.1	NonCoding_lncRNA	GIMAP4	0.653952	0
AL365361.1	NonCoding_lncRNA	IGLL5	0.656693	0
AL365361.1	NonCoding_lncRNA	CD53	0.664273	0
AL365361.1	NonCoding_lncRNA	IKZF3	0.666659	0
AL365361.1	NonCoding_lncRNA	TFEC	0.667257	0
AL365361.1	NonCoding_lncRNA	HCLS1	0.672299	0
AL365361.1	NonCoding_lncRNA	SLFN12L	0.672643	0
AL365361.1	NonCoding_lncRNA	RAC2	0.67306	0
AL365361.1	NonCoding_lncRNA	GMFG	0.680258	0
AL365361.1	NonCoding_lncRNA	APOBEC3D	0.682038	0
AL365361.1	NonCoding_lncRNA	CD52	0.682777	0
AL365361.1	NonCoding_lncRNA	LCP2	0.685837	0
AL365361.1	NonCoding_lncRNA	FYB	0.691988	0
AL365361.1	NonCoding_lncRNA	DOCK8	0.692734	0
AL365361.1	NonCoding_lncRNA	CD3G	0.694283	0
AL365361.1	NonCoding_lncRNA	CD3D	0.696226	0
AL365361.1	NonCoding_lncRNA	CD2	0.701434	0
AL365361.1	NonCoding_lncRNA	IL2RG	0.702097	0
AL365361.1	NonCoding_lncRNA	PIM2	0.709415	0
AL365361.1	NonCoding_lncRNA	SELL	0.710964	0
AL365361.1	NonCoding_lncRNA	IL7R	0.71483	0
AL365361.1	NonCoding_lncRNA	ITGAL	0.717947	0
AL365361.1	NonCoding_lncRNA	PTPRC	0.722053	0
AL365361.1	NonCoding_lncRNA	CD3E	0.726706	0
AL365361.1	NonCoding_lncRNA	PIK3CG	0.728466	0
AL365361.1	NonCoding_lncRNA	SLAMF6	0.73226	0
AL365361.1	NonCoding_lncRNA	CD79A	0.735576	0
AL365361.1	NonCoding_lncRNA	FAM46C	0.739065	0
AL365361.1	NonCoding_lncRNA	CD38	0.743013	0
AL365361.1	NonCoding_lncRNA	P2RY10	0.746307	0
AL365361.1	NonCoding_lncRNA	KCNA3	0.750546	0
AL365361.1	NonCoding_lncRNA	CD48	0.755534	0
AL365361.1	NonCoding_lncRNA	LAX1	0.759037	0
AL365361.1	NonCoding_lncRNA	CYTIP	0.769224	0
AL365361.1	NonCoding_lncRNA	IRF4	0.77676	0
AL365361.1	NonCoding_lncRNA	SLAMF7	0.786423	0
CTA-384D8.31	NonCoding_antisense	SAMHD1	0.400269	2.25176e-07
CTA-384D8.31	NonCoding_antisense	NCKAP1L	0.402222	1.9412e-07
CTA-384D8.31	NonCoding_antisense	CD74	0.402488	1.90225e-07
CTA-384D8.31	NonCoding_antisense	SLFN12L	0.403654	1.74006e-07
CTA-384D8.31	NonCoding_antisense	IFI16	0.409063	1.1458e-07
CTA-384D8.31	NonCoding_antisense	CD53	0.412638	8.65748e-08
CTA-384D8.31	NonCoding_antisense	SLC7A7	0.413371	8.17049e-08
CTA-384D8.31	NonCoding_antisense	CD3G	0.413867	7.85595e-08
CTA-384D8.31	NonCoding_antisense	GBP2	0.414623	7.39932e-08
CTA-384D8.31	NonCoding_antisense	GPR65	0.417515	5.87534e-08
CTA-384D8.31	NonCoding_antisense	HLA-DRB5	0.418062	5.62328e-08
CTA-384D8.31	NonCoding_antisense	FCER1G	0.420718	4.53974e-08
CTA-384D8.31	NonCoding_antisense	CIITA	0.421141	4.38673e-08
CTA-384D8.31	NonCoding_antisense	HLA-A	0.42164	4.21254e-08
CTA-384D8.31	NonCoding_antisense	IL2RG	0.42262	3.88987e-08
CTA-384D8.31	NonCoding_antisense	SRGN	0.423379	3.6565e-08
CTA-384D8.31	NonCoding_antisense	HLA-DMA	0.423929	3.49578e-08
CTA-384D8.31	NonCoding_antisense	ADAMDEC1	0.426379	2.8587e-08
CTA-384D8.31	NonCoding_antisense	CD38	0.428082	2.48308e-08
CTA-384D8.31	NonCoding_antisense	C1QC	0.428304	2.43793e-08
CTA-384D8.31	NonCoding_antisense	PLEK	0.428841	2.33153e-08
CTA-384D8.31	NonCoding_antisense	BIRC3	0.429679	2.17452e-08
CTA-384D8.31	NonCoding_antisense	C1QB	0.431022	1.94373e-08
CTA-384D8.31	NonCoding_antisense	CARD16	0.431424	1.87946e-08
CTA-384D8.31	NonCoding_antisense	BTN3A3	0.432283	1.74862e-08
CTA-384D8.31	NonCoding_antisense	SOD2	0.432375	1.73519e-08
CTA-384D8.31	NonCoding_antisense	HLA-DRA	0.432909	1.65893e-08
CTA-384D8.31	NonCoding_antisense	HLA-DOA	0.43399	1.51432e-08
CTA-384D8.31	NonCoding_antisense	CD2	0.435697	1.31038e-08
CTA-384D8.31	NonCoding_antisense	HLA-DPA1	0.43571	1.30897e-08
CTA-384D8.31	NonCoding_antisense	BTN3A1	0.435903	1.28769e-08
CTA-384D8.31	NonCoding_antisense	LAPTM5	0.435966	1.28079e-08
CTA-384D8.31	NonCoding_antisense	LCP2	0.436329	1.24177e-08
CTA-384D8.31	NonCoding_antisense	RAC2	0.436535	1.22023e-08
CTA-384D8.31	NonCoding_antisense	CD48	0.437199	1.15306e-08
CTA-384D8.31	NonCoding_antisense	CTSC	0.4395	9.46659e-09
CTA-384D8.31	NonCoding_antisense	C1QA	0.43969	9.31334e-09
CTA-384D8.31	NonCoding_antisense	PSME2	0.441488	7.97389e-09
CTA-384D8.31	NonCoding_antisense	CTSS	0.441615	7.88705e-09
CTA-384D8.31	NonCoding_antisense	TAP2	0.442648	7.21052e-09
CTA-384D8.31	NonCoding_antisense	CCL8	0.443872	6.48192e-09
CTA-384D8.31	NonCoding_antisense	LGALS9	0.446811	5.00933e-09
CTA-384D8.31	NonCoding_antisense	FPR3	0.447355	4.77489e-09
CTA-384D8.31	NonCoding_antisense	RARRES1	0.449059	4.1067e-09
CTA-384D8.31	NonCoding_antisense	TFEC	0.450481	3.61874e-09
CTA-384D8.31	NonCoding_antisense	BST2	0.450883	3.49146e-09
CTA-384D8.31	NonCoding_antisense	HCST	0.452896	2.91548e-09
CTA-384D8.31	NonCoding_antisense	SAMD9	0.454594	2.50211e-09
CTA-384D8.31	NonCoding_antisense	OR56B1	0.454856	2.44349e-09
CTA-384D8.31	NonCoding_antisense	FCGR3A	0.459247	1.63838e-09
CTA-384D8.31	NonCoding_antisense	HLA-DRB1	0.459588	1.58781e-09
CTA-384D8.31	NonCoding_antisense	SLC5A6	0.462414	1.22363e-09
CTA-384D8.31	NonCoding_antisense	XAF1	0.463226	1.13482e-09
CTA-384D8.31	NonCoding_antisense	HLA-E	0.464699	9.89407e-10
CTA-384D8.31	NonCoding_antisense	CFB	0.464709	9.88532e-10
CTA-384D8.31	NonCoding_antisense	GBP1	0.465679	9.02822e-10
CTA-384D8.31	NonCoding_antisense	IFITM1	0.467133	7.87684e-10
CTA-384D8.31	NonCoding_antisense	NKG7	0.467642	7.50843e-10
CTA-384D8.31	NonCoding_antisense	CLEC7A	0.468502	6.9235e-10
CTA-384D8.31	NonCoding_antisense	IFIT1	0.468869	6.68766e-10
CTA-384D8.31	NonCoding_antisense	SLAMF8	0.470848	5.54295e-10
CTA-384D8.31	NonCoding_antisense	HCP5	0.47098	5.47333e-10
CTA-384D8.31	NonCoding_antisense	RNF213	0.471094	5.41434e-10
CTA-384D8.31	NonCoding_antisense	CXCL16	0.476218	3.30991e-10
CTA-384D8.31	NonCoding_antisense	CYBB	0.476405	3.25065e-10
CTA-384D8.31	NonCoding_antisense	HLA-C	0.477956	2.79604e-10
CTA-384D8.31	NonCoding_antisense	HLA-G	0.47838	2.68266e-10
CTA-384D8.31	NonCoding_antisense	IFI30	0.478744	2.58917e-10
CTA-384D8.31	NonCoding_antisense	IFI27	0.480922	2.09166e-10
CTA-384D8.31	NonCoding_antisense	APOBEC3D	0.484178	1.51612e-10
CTA-384D8.31	NonCoding_antisense	PARP14	0.486599	1.19081e-10
CTA-384D8.31	NonCoding_antisense	FYB	0.486861	1.15992e-10
CTA-384D8.31	NonCoding_antisense	DTX3L	0.486969	1.14749e-10
CTA-384D8.31	NonCoding_antisense	CCL5	0.487476	1.09054e-10
CTA-384D8.31	NonCoding_antisense	DDX60	0.492203	6.75908e-11
CTA-384D8.31	NonCoding_antisense	UBE2L6	0.492627	6.47318e-11
CTA-384D8.31	NonCoding_antisense	PDCD1LG2	0.492712	6.417e-11
CTA-384D8.31	NonCoding_antisense	STAT1	0.492779	6.37366e-11
CTA-384D8.31	NonCoding_antisense	ICAM1	0.492958	6.25815e-11
CTA-384D8.31	NonCoding_antisense	APOL6	0.494223	5.49729e-11
CTA-384D8.31	NonCoding_antisense	WARS	0.498222	3.63709e-11
CTA-384D8.31	NonCoding_antisense	LAMP3	0.498879	3.39651e-11
CTA-384D8.31	NonCoding_antisense	IFI6	0.499723	3.1102e-11
CTA-384D8.31	NonCoding_antisense	VCAM1	0.500849	2.76461e-11
CTA-384D8.31	NonCoding_antisense	CD47	0.501614	2.55125e-11
CTA-384D8.31	NonCoding_antisense	GBP5	0.502669	2.28284e-11
CTA-384D8.31	NonCoding_antisense	SAMD9L	0.50383	2.01943e-11
CTA-384D8.31	NonCoding_antisense	LAP3	0.50547	1.69664e-11
CTA-384D8.31	NonCoding_antisense	OAS3	0.517441	4.62697e-12
CTA-384D8.31	NonCoding_antisense	TNFAIP2	0.519666	3.61378e-12
CTA-384D8.31	NonCoding_antisense	HLA-F	0.519973	3.49232e-12
CTA-384D8.31	NonCoding_antisense	PARP12	0.522328	2.68252e-12
CTA-384D8.31	NonCoding_antisense	IFI44	0.522568	2.61102e-12
CTA-384D8.31	NonCoding_antisense	MX1	0.525849	1.80123e-12
CTA-384D8.31	NonCoding_antisense	PSMB9	0.528372	1.35048e-12
CTA-384D8.31	NonCoding_antisense	EPSTI1	0.528659	1.30651e-12
CTA-384D8.31	NonCoding_antisense	GBP4	0.530158	1.09956e-12
CTA-384D8.31	NonCoding_antisense	TAP1	0.535595	5.83977e-13
CTA-384D8.31	NonCoding_antisense	CXCL11	0.538683	4.05453e-13
CTA-384D8.31	NonCoding_antisense	UBD	0.549348	1.1191e-13
CTA-384D8.31	NonCoding_antisense	IFI44L	0.550363	9.85878e-14
CTA-384D8.31	NonCoding_antisense	IFIT3	0.55694	4.35207e-14
CTA-384D8.31	NonCoding_antisense	CXCL10	0.558215	3.68594e-14
CTA-384D8.31	NonCoding_antisense	IDO1	0.560462	2.79776e-14
CTA-384D8.31	NonCoding_antisense	OAS2	0.561894	2.30926e-14
CTA-384D8.31	NonCoding_antisense	TAPBP	0.578088	2.66454e-15
CTA-384D8.31	NonCoding_antisense	IFIH1	0.586095	8.88178e-16
CTA-384D8.31	NonCoding_antisense	IL32	0.587726	8.88178e-16
CTA-384D8.31	NonCoding_antisense	KLHDC7B	0.863704	0
HLA-DQB1-AS1	NonCoding_antisense	SAMD9	0.400872	2.15103e-07
HLA-DQB1-AS1	NonCoding_antisense	CD37	0.405352	1.52742e-07
HLA-DQB1-AS1	NonCoding_antisense	GBP1	0.405721	1.48451e-07
HLA-DQB1-AS1	NonCoding_antisense	PSMB9	0.406006	1.45229e-07
HLA-DQB1-AS1	NonCoding_antisense	CXCL13	0.410849	9.96508e-08
HLA-DQB1-AS1	NonCoding_antisense	BCL2A1	0.411212	9.68495e-08
HLA-DQB1-AS1	NonCoding_antisense	IGJ	0.412546	8.72027e-08
HLA-DQB1-AS1	NonCoding_antisense	WARS	0.414291	7.59671e-08
HLA-DQB1-AS1	NonCoding_antisense	PSME2	0.414307	7.5872e-08
HLA-DQB1-AS1	NonCoding_antisense	LAP3	0.414667	7.37338e-08
HLA-DQB1-AS1	NonCoding_antisense	KIAA1551	0.418625	5.37478e-08
HLA-DQB1-AS1	NonCoding_antisense	RARRES3	0.424103	3.4464e-08
HLA-DQB1-AS1	NonCoding_antisense	GZMA	0.424118	3.44195e-08
HLA-DQB1-AS1	NonCoding_antisense	GPR174	0.424782	3.25973e-08
HLA-DQB1-AS1	NonCoding_antisense	SLFN12L	0.425617	3.04379e-08
HLA-DQB1-AS1	NonCoding_antisense	PDCD1LG2	0.425696	3.02406e-08
HLA-DQB1-AS1	NonCoding_antisense	IGLL5	0.42611	2.92271e-08
HLA-DQB1-AS1	NonCoding_antisense	IGKC	0.426486	2.83348e-08
HLA-DQB1-AS1	NonCoding_antisense	GBP5	0.430045	2.10904e-08
HLA-DQB1-AS1	NonCoding_antisense	DTX3L	0.430137	2.09297e-08
HLA-DQB1-AS1	NonCoding_antisense	CD38	0.430513	2.02824e-08
HLA-DQB1-AS1	NonCoding_antisense	HLA-E	0.43057	2.01862e-08
HLA-DQB1-AS1	NonCoding_antisense	HLA-DQA2	0.433203	1.61834e-08
HLA-DQB1-AS1	NonCoding_antisense	BTN3A1	0.434692	1.42703e-08
HLA-DQB1-AS1	NonCoding_antisense	BTN3A3	0.434702	1.42589e-08
HLA-DQB1-AS1	NonCoding_antisense	PARP14	0.434727	1.42284e-08
HLA-DQB1-AS1	NonCoding_antisense	SLAMF6	0.435697	1.31038e-08
HLA-DQB1-AS1	NonCoding_antisense	CD74	0.436629	1.21054e-08
HLA-DQB1-AS1	NonCoding_antisense	P2RY10	0.437025	1.1703e-08
HLA-DQB1-AS1	NonCoding_antisense	GBP2	0.437847	1.09093e-08
HLA-DQB1-AS1	NonCoding_antisense	CCL4	0.437926	1.08357e-08
HLA-DQB1-AS1	NonCoding_antisense	ARHGDIB	0.437948	1.08152e-08
HLA-DQB1-AS1	NonCoding_antisense	LCP1	0.439721	9.28803e-09
HLA-DQB1-AS1	NonCoding_antisense	SELL	0.440208	8.90654e-09
HLA-DQB1-AS1	NonCoding_antisense	FAM46C	0.440303	8.834e-09
HLA-DQB1-AS1	NonCoding_antisense	HLA-DRB1	0.441787	7.76997e-09
HLA-DQB1-AS1	NonCoding_antisense	STAT1	0.442313	7.42346e-09
HLA-DQB1-AS1	NonCoding_antisense	SLC7A7	0.442323	7.41735e-09
HLA-DQB1-AS1	NonCoding_antisense	GPR183	0.443341	6.78906e-09
HLA-DQB1-AS1	NonCoding_antisense	LAX1	0.445522	5.61064e-09
HLA-DQB1-AS1	NonCoding_antisense	IL7R	0.445926	5.41488e-09
HLA-DQB1-AS1	NonCoding_antisense	SPOCK2	0.448013	4.50548e-09
HLA-DQB1-AS1	NonCoding_antisense	LGALS9	0.448594	4.27942e-09
HLA-DQB1-AS1	NonCoding_antisense	CST7	0.451041	3.44255e-09
HLA-DQB1-AS1	NonCoding_antisense	IRF4	0.4513	3.36375e-09
HLA-DQB1-AS1	NonCoding_antisense	IKZF3	0.457072	1.99851e-09
HLA-DQB1-AS1	NonCoding_antisense	BIRC3	0.460913	1.40574e-09
HLA-DQB1-AS1	NonCoding_antisense	SAMD9L	0.461545	1.32608e-09
HLA-DQB1-AS1	NonCoding_antisense	CCL2	0.461712	1.30571e-09
HLA-DQB1-AS1	NonCoding_antisense	HLA-DRA	0.462942	1.16519e-09
HLA-DQB1-AS1	NonCoding_antisense	EMP3	0.464213	1.03535e-09
HLA-DQB1-AS1	NonCoding_antisense	GBP4	0.467576	7.55552e-10
HLA-DQB1-AS1	NonCoding_antisense	CD3E	0.469555	6.26715e-10
HLA-DQB1-AS1	NonCoding_antisense	NKG7	0.470848	5.54295e-10
HLA-DQB1-AS1	NonCoding_antisense	IFI30	0.472049	4.94303e-10
HLA-DQB1-AS1	NonCoding_antisense	SRGN	0.472254	4.84691e-10
HLA-DQB1-AS1	NonCoding_antisense	CD68	0.473206	4.42483e-10
HLA-DQB1-AS1	NonCoding_antisense	FPR3	0.473689	4.22413e-10
HLA-DQB1-AS1	NonCoding_antisense	CCL5	0.474551	3.88829e-10
HLA-DQB1-AS1	NonCoding_antisense	OR56B1	0.476082	3.35375e-10
HLA-DQB1-AS1	NonCoding_antisense	TRIM22	0.477359	2.96303e-10
HLA-DQB1-AS1	NonCoding_antisense	TFEC	0.478649	2.61325e-10
HLA-DQB1-AS1	NonCoding_antisense	CIITA	0.478971	2.53226e-10
HLA-DQB1-AS1	NonCoding_antisense	CYTIP	0.479294	2.45369e-10
HLA-DQB1-AS1	NonCoding_antisense	CARD16	0.479616	2.37748e-10
HLA-DQB1-AS1	NonCoding_antisense	HCLS1	0.480185	2.24855e-10
HLA-DQB1-AS1	NonCoding_antisense	CD3G	0.480738	2.12969e-10
HLA-DQB1-AS1	NonCoding_antisense	GIMAP2	0.482164	1.85071e-10
HLA-DQB1-AS1	NonCoding_antisense	CD3D	0.485896	1.27755e-10
HLA-DQB1-AS1	NonCoding_antisense	CCL8	0.485907	1.27619e-10
HLA-DQB1-AS1	NonCoding_antisense	SAMHD1	0.486631	1.18705e-10
HLA-DQB1-AS1	NonCoding_antisense	LAPTM5	0.489716	8.70188e-11
HLA-DQB1-AS1	NonCoding_antisense	LYZ	0.490079	8.38754e-11
HLA-DQB1-AS1	NonCoding_antisense	EMB	0.491372	7.3562e-11
HLA-DQB1-AS1	NonCoding_antisense	IL10RA	0.493237	6.08189e-11
HLA-DQB1-AS1	NonCoding_antisense	EPSTI1	0.494226	5.49549e-11
HLA-DQB1-AS1	NonCoding_antisense	MPEG1	0.496035	4.56222e-11
HLA-DQB1-AS1	NonCoding_antisense	ITGAL	0.498203	3.64424e-11
HLA-DQB1-AS1	NonCoding_antisense	TYROBP	0.500109	2.9873e-11
HLA-DQB1-AS1	NonCoding_antisense	CD48	0.500378	2.90448e-11
HLA-DQB1-AS1	NonCoding_antisense	HLA-DMA	0.50114	2.68154e-11
HLA-DQB1-AS1	NonCoding_antisense	RNASE6	0.504199	1.94182e-11
HLA-DQB1-AS1	NonCoding_antisense	RAC2	0.50425	1.93145e-11
HLA-DQB1-AS1	NonCoding_antisense	DOCK10	0.504294	1.92242e-11
HLA-DQB1-AS1	NonCoding_antisense	BIN2	0.505862	1.62728e-11
HLA-DQB1-AS1	NonCoding_antisense	HLA-DPA1	0.5086	1.21392e-11
HLA-DQB1-AS1	NonCoding_antisense	CD52	0.509968	1.04743e-11
HLA-DQB1-AS1	NonCoding_antisense	KCNA3	0.513015	7.52465e-12
HLA-DQB1-AS1	NonCoding_antisense	IL2RG	0.514779	6.20393e-12
HLA-DQB1-AS1	NonCoding_antisense	CLEC7A	0.515143	5.96145e-12
HLA-DQB1-AS1	NonCoding_antisense	GPR65	0.516704	5.01954e-12
HLA-DQB1-AS1	NonCoding_antisense	SLAMF8	0.517782	4.45555e-12
HLA-DQB1-AS1	NonCoding_antisense	HLA-DOA	0.521278	3.01803e-12
HLA-DQB1-AS1	NonCoding_antisense	CD2	0.521541	2.93054e-12
HLA-DQB1-AS1	NonCoding_antisense	CYBB	0.522106	2.75002e-12
HLA-DQB1-AS1	NonCoding_antisense	PIK3CG	0.522758	2.55573e-12
HLA-DQB1-AS1	NonCoding_antisense	HCST	0.524044	2.21045e-12
HLA-DQB1-AS1	NonCoding_antisense	FCER1G	0.524413	2.12008e-12
HLA-DQB1-AS1	NonCoding_antisense	GMFG	0.5273	1.52656e-12
HLA-DQB1-AS1	NonCoding_antisense	SLAMF7	0.528738	1.29474e-12
HLA-DQB1-AS1	NonCoding_antisense	FCGR3A	0.529933	1.12843e-12
HLA-DQB1-AS1	NonCoding_antisense	FYB	0.53061	1.04361e-12
HLA-DQB1-AS1	NonCoding_antisense	C1QB	0.531716	9.18154e-13
HLA-DQB1-AS1	NonCoding_antisense	CTSS	0.532019	8.86402e-13
HLA-DQB1-AS1	NonCoding_antisense	HLA-DPB1	0.538209	4.2899e-13
HLA-DQB1-AS1	NonCoding_antisense	C1QA	0.541136	3.02869e-13
HLA-DQB1-AS1	NonCoding_antisense	DOCK8	0.542378	2.60902e-13
HLA-DQB1-AS1	NonCoding_antisense	CD84	0.551042	9.08162e-14
HLA-DQB1-AS1	NonCoding_antisense	PTPRC	0.551611	8.4599e-14
HLA-DQB1-AS1	NonCoding_antisense	HLA-DMB	0.553634	6.57252e-14
HLA-DQB1-AS1	NonCoding_antisense	NCKAP1L	0.558354	3.64153e-14
HLA-DQB1-AS1	NonCoding_antisense	FGL2	0.560759	2.66454e-14
HLA-DQB1-AS1	NonCoding_antisense	GIMAP4	0.56209	2.26485e-14
HLA-DQB1-AS1	NonCoding_antisense	CD53	0.566869	1.22125e-14
HLA-DQB1-AS1	NonCoding_antisense	LCP2	0.569199	8.88178e-15
HLA-DQB1-AS1	NonCoding_antisense	PLEK	0.572961	5.32907e-15
HLA-DQB1-AS1	NonCoding_antisense	EVI2B	0.584065	1.33227e-15
HLA-DQB1-AS1	NonCoding_antisense	C1QC	0.600604	0
HLA-DQB1-AS1	NonCoding_antisense	HLA-DRB5	0.615385	0
HLA-DQB1-AS1	NonCoding_antisense	HLA-DQB1	0.676243	0
LINC00284	NonCoding_lincRNA	HLA-DRB1	0.401303	2.0819e-07
LINC00284	NonCoding_lincRNA	EMP3	0.401328	2.07795e-07
LINC00284	NonCoding_lincRNA	IL18BP	0.402019	1.97154e-07
LINC00284	NonCoding_lincRNA	CD74	0.407362	1.30767e-07
LINC00284	NonCoding_lincRNA	HLA-DQA2	0.412167	8.98479e-08
LINC00284	NonCoding_lincRNA	HLA-DRB5	0.412521	8.73767e-08
LINC00284	NonCoding_lincRNA	SERPING1	0.416137	6.55959e-08
LINC00284	NonCoding_lincRNA	LAPTM5	0.421482	4.26693e-08
LINC00284	NonCoding_lincRNA	BCL2A1	0.422016	4.08575e-08
LINC00284	NonCoding_lincRNA	FCER1G	0.423409	3.64744e-08
LINC00284	NonCoding_lincRNA	IGKV2-24	0.423426	3.64237e-08
LINC00284	NonCoding_lincRNA	TYROBP	0.423591	3.59379e-08
LINC00284	NonCoding_lincRNA	IFITM1	0.427785	2.54498e-08
LINC00284	NonCoding_lincRNA	LCP1	0.428383	2.42199e-08
LINC00284	NonCoding_lincRNA	SRGN	0.430128	2.09463e-08
LINC00284	NonCoding_lincRNA	TAPBP	0.433377	1.59479e-08
LINC00284	NonCoding_lincRNA	HLA-A	0.434891	1.40316e-08
LINC00284	NonCoding_lincRNA	CCL19	0.437638	1.11057e-08
LINC00284	NonCoding_lincRNA	TNFAIP2	0.441555	7.92819e-09
LINC00284	NonCoding_lincRNA	IGLV2-33	0.445206	5.76831e-09
LINC00284	NonCoding_lincRNA	HLA-DMA	0.44646	5.16648e-09
LINC00284	NonCoding_lincRNA	HLA-DRA	0.448063	4.48537e-09
LINC00284	NonCoding_lincRNA	IFI30	0.448528	4.30465e-09
LINC00284	NonCoding_lincRNA	UBD	0.449467	3.96069e-09
LINC00284	NonCoding_lincRNA	CCL2	0.454091	2.61822e-09
LINC00284	NonCoding_lincRNA	CLEC2D	0.456535	2.09863e-09
LINC00284	NonCoding_lincRNA	IL32	0.458675	1.72653e-09
LINC00284	NonCoding_lincRNA	RNF213	0.459496	1.60128e-09
LINC00284	NonCoding_lincRNA	RNASE6	0.466773	8.1482e-10
LINC00284	NonCoding_lincRNA	IFI16	0.468742	6.76809e-10
LINC00284	NonCoding_lincRNA	IGHV4-61	0.470942	5.49314e-10
LINC00284	NonCoding_lincRNA	BST2	0.476158	3.32921e-10
LINC00284	NonCoding_lincRNA	UBE2L6	0.47954	2.3952e-10
LINC00284	NonCoding_lincRNA	KIAA1551	0.479844	2.32507e-10
LINC00284	NonCoding_lincRNA	IGJ	0.482243	1.83633e-10
LINC00284	NonCoding_lincRNA	VCAM1	0.485372	1.34609e-10
LINC00284	NonCoding_lincRNA	GBP2	0.486327	1.22366e-10
LINC00284	NonCoding_lincRNA	HLA-B	0.487813	1.05427e-10
LINC00284	NonCoding_lincRNA	LYZ	0.488205	1.0135e-10
LINC00284	NonCoding_lincRNA	TAP2	0.496717	4.25135e-11
LINC00284	NonCoding_lincRNA	HLA-C	0.500026	3.01346e-11
LINC00284	NonCoding_lincRNA	IGKC	0.500406	2.89584e-11
LINC00284	NonCoding_lincRNA	RARRES3	0.503842	2.01674e-11
LINC00284	NonCoding_lincRNA	HLA-DPA1	0.504203	1.94118e-11
LINC00284	NonCoding_lincRNA	HLA-DQB1	0.504534	1.87403e-11
LINC00284	NonCoding_lincRNA	KLHDC7B	0.513765	6.93334e-12
LINC00284	NonCoding_lincRNA	LAP3	0.518313	4.20064e-12
LINC00284	NonCoding_lincRNA	FPR3	0.519941	3.50453e-12
LINC00284	NonCoding_lincRNA	SLC7A7	0.520437	3.31557e-12
LINC00284	NonCoding_lincRNA	HLA-DPB1	0.52572	1.82787e-12
LINC00284	NonCoding_lincRNA	WARS	0.529589	1.17417e-12
LINC00284	NonCoding_lincRNA	HLA-F	0.532452	8.42881e-13
LINC00284	NonCoding_lincRNA	GBP3	0.53249	8.39329e-13
LINC00284	NonCoding_lincRNA	HLA-E	0.534166	6.90337e-13
LINC00284	NonCoding_lincRNA	CLEC7A	0.535098	6.1906e-13
LINC00284	NonCoding_lincRNA	IGLV3-27	0.536698	5.12923e-13
LINC00284	NonCoding_lincRNA	IGLL5	0.536783	5.07594e-13
LINC00284	NonCoding_lincRNA	HLA-G	0.542037	2.71783e-13
LINC00284	NonCoding_lincRNA	TNFSF14	0.542103	2.69562e-13
LINC00284	NonCoding_lincRNA	CIITA	0.542457	2.5846e-13
LINC00284	NonCoding_lincRNA	LGALS9	0.542767	2.49134e-13
LINC00284	NonCoding_lincRNA	IFIH1	0.544493	2.02061e-13
LINC00284	NonCoding_lincRNA	CXCL9	0.54521	1.85407e-13
LINC00284	NonCoding_lincRNA	EVI2B	0.54559	1.77192e-13
LINC00284	NonCoding_lincRNA	CD37	0.545684	1.74971e-13
LINC00284	NonCoding_lincRNA	SAMHD1	0.546374	1.60982e-13
LINC00284	NonCoding_lincRNA	FCGR3A	0.54912	1.15019e-13
LINC00284	NonCoding_lincRNA	BIRC3	0.54974	1.06581e-13
LINC00284	NonCoding_lincRNA	EMB	0.552146	7.90479e-14
LINC00284	NonCoding_lincRNA	HCP5	0.552914	7.19425e-14
LINC00284	NonCoding_lincRNA	CTSS	0.55334	6.83897e-14
LINC00284	NonCoding_lincRNA	CD84	0.554447	5.9508e-14
LINC00284	NonCoding_lincRNA	CYBB	0.555594	5.15143e-14
LINC00284	NonCoding_lincRNA	IFI6	0.558253	3.68594e-14
LINC00284	NonCoding_lincRNA	IFI27	0.56013	2.88658e-14
LINC00284	NonCoding_lincRNA	APOL6	0.562533	2.13163e-14
LINC00284	NonCoding_lincRNA	C1QB	0.567758	1.08802e-14
LINC00284	NonCoding_lincRNA	TAP1	0.567799	1.06581e-14
LINC00284	NonCoding_lincRNA	C1QA	0.567992	1.06581e-14
LINC00284	NonCoding_lincRNA	HLA-DMB	0.569038	9.32587e-15
LINC00284	NonCoding_lincRNA	CST7	0.570274	7.77156e-15
LINC00284	NonCoding_lincRNA	MPEG1	0.571096	7.10543e-15
LINC00284	NonCoding_lincRNA	GBP1	0.575679	3.77476e-15
LINC00284	NonCoding_lincRNA	IL10RA	0.57786	2.66454e-15
LINC00284	NonCoding_lincRNA	DOCK10	0.586433	8.88178e-16
LINC00284	NonCoding_lincRNA	FGL2	0.587334	8.88178e-16
LINC00284	NonCoding_lincRNA	IFNG	0.588586	6.66134e-16
LINC00284	NonCoding_lincRNA	GPR65	0.590138	4.44089e-16
LINC00284	NonCoding_lincRNA	CXCL11	0.590204	4.44089e-16
LINC00284	NonCoding_lincRNA	PIM2	0.590539	4.44089e-16
LINC00284	NonCoding_lincRNA	FAM46C	0.591111	4.44089e-16
LINC00284	NonCoding_lincRNA	PARP12	0.591159	4.44089e-16
LINC00284	NonCoding_lincRNA	GIMAP4	0.596106	2.22045e-16
LINC00284	NonCoding_lincRNA	STAT1	0.599169	0
LINC00284	NonCoding_lincRNA	GZMA	0.601249	0
LINC00284	NonCoding_lincRNA	HCST	0.60269	0
LINC00284	NonCoding_lincRNA	NCKAP1L	0.603019	0
LINC00284	NonCoding_lincRNA	CXCL13	0.60318	0
LINC00284	NonCoding_lincRNA	GIMAP7	0.604081	0
LINC00284	NonCoding_lincRNA	PDCD1LG2	0.606278	0
LINC00284	NonCoding_lincRNA	DTX3L	0.60704	0
LINC00284	NonCoding_lincRNA	CXCL10	0.608035	0
LINC00284	NonCoding_lincRNA	LAMP3	0.609224	0
LINC00284	NonCoding_lincRNA	IKZF3	0.609287	0
LINC00284	NonCoding_lincRNA	SPOCK2	0.610517	0
LINC00284	NonCoding_lincRNA	CD79A	0.611509	0
LINC00284	NonCoding_lincRNA	HCLS1	0.614003	0
LINC00284	NonCoding_lincRNA	SLAMF8	0.614019	0
LINC00284	NonCoding_lincRNA	MX1	0.615489	0
LINC00284	NonCoding_lincRNA	GPR174	0.616434	0
LINC00284	NonCoding_lincRNA	C1QC	0.617281	0
LINC00284	NonCoding_lincRNA	CD53	0.619118	0
LINC00284	NonCoding_lincRNA	CCL5	0.620059	0
LINC00284	NonCoding_lincRNA	BTN3A3	0.620736	0
LINC00284	NonCoding_lincRNA	IFI44	0.621422	0
LINC00284	NonCoding_lincRNA	CD52	0.621941	0
LINC00284	NonCoding_lincRNA	IL7R	0.626394	0
LINC00284	NonCoding_lincRNA	HLA-DOA	0.626752	0
LINC00284	NonCoding_lincRNA	GMFG	0.627567	0
LINC00284	NonCoding_lincRNA	ADAMDEC1	0.627782	0
LINC00284	NonCoding_lincRNA	BTN3A1	0.62996	0
LINC00284	NonCoding_lincRNA	RAC2	0.63069	0
LINC00284	NonCoding_lincRNA	CD96	0.632426	0
LINC00284	NonCoding_lincRNA	NKG7	0.636156	0
LINC00284	NonCoding_lincRNA	CARD16	0.637183	0
LINC00284	NonCoding_lincRNA	CCL8	0.637306	0
LINC00284	NonCoding_lincRNA	LAX1	0.638662	0
LINC00284	NonCoding_lincRNA	PARP14	0.641943	0
LINC00284	NonCoding_lincRNA	IFIT1	0.64421	0
LINC00284	NonCoding_lincRNA	PSMB9	0.646208	0
LINC00284	NonCoding_lincRNA	PLEK	0.648708	0
LINC00284	NonCoding_lincRNA	IDO1	0.648793	0
LINC00284	NonCoding_lincRNA	OAS3	0.649359	0
LINC00284	NonCoding_lincRNA	GBP4	0.649369	0
LINC00284	NonCoding_lincRNA	SLAMF6	0.656683	0
LINC00284	NonCoding_lincRNA	PTPRC	0.660467	0
LINC00284	NonCoding_lincRNA	XAF1	0.660584	0
LINC00284	NonCoding_lincRNA	P2RY10	0.666504	0
LINC00284	NonCoding_lincRNA	DDX60	0.667111	0
LINC00284	NonCoding_lincRNA	GIMAP2	0.66805	0
LINC00284	NonCoding_lincRNA	IRF4	0.669697	0
LINC00284	NonCoding_lincRNA	IFIT3	0.670709	0
LINC00284	NonCoding_lincRNA	DOCK8	0.671417	0
LINC00284	NonCoding_lincRNA	CYTIP	0.673266	0
LINC00284	NonCoding_lincRNA	CD3D	0.673393	0
LINC00284	NonCoding_lincRNA	PIK3CG	0.676863	0
LINC00284	NonCoding_lincRNA	IFI44L	0.678655	0
LINC00284	NonCoding_lincRNA	GBP5	0.681405	0
LINC00284	NonCoding_lincRNA	APOBEC3D	0.688138	0
LINC00284	NonCoding_lincRNA	SLAMF7	0.688925	0
LINC00284	NonCoding_lincRNA	IL2RG	0.690711	0
LINC00284	NonCoding_lincRNA	TFEC	0.692709	0
LINC00284	NonCoding_lincRNA	KCNA3	0.69275	0
LINC00284	NonCoding_lincRNA	BIN2	0.693752	0
LINC00284	NonCoding_lincRNA	TRIM22	0.698781	0
LINC00284	NonCoding_lincRNA	SAMD9	0.700637	0
LINC00284	NonCoding_lincRNA	OAS2	0.700703	0
LINC00284	NonCoding_lincRNA	CD2	0.701102	0
LINC00284	NonCoding_lincRNA	OR56B1	0.704632	0
LINC00284	NonCoding_lincRNA	SAMD9L	0.706722	0
LINC00284	NonCoding_lincRNA	CD3E	0.708362	0
LINC00284	NonCoding_lincRNA	FYB	0.709358	0
LINC00284	NonCoding_lincRNA	CD3G	0.714675	0
LINC00284	NonCoding_lincRNA	ITGAL	0.720918	0
LINC00284	NonCoding_lincRNA	SLFN12L	0.721822	0
LINC00284	NonCoding_lincRNA	LCP2	0.727967	0
LINC00284	NonCoding_lincRNA	SELL	0.734223	0
LINC00284	NonCoding_lincRNA	CD38	0.737118	0
LINC00284	NonCoding_lincRNA	CD48	0.749993	0
LINC00284	NonCoding_lincRNA	EPSTI1	0.788437	0
LOC101927139	NonCoding_antisense	FDCSP	0.506016	1.60081e-11
LOC101929531	NonCoding_lincRNA	HLA-E	0.401634	2.03007e-07
LOC101929531	NonCoding_lincRNA	EMB	0.401843	1.9981e-07
LOC101929531	NonCoding_lincRNA	B2M	0.402323	1.92629e-07
LOC101929531	NonCoding_lincRNA	TFEC	0.403809	1.71954e-07
LOC101929531	NonCoding_lincRNA	IFI16	0.406224	1.42805e-07
LOC101929531	NonCoding_lincRNA	HLA-DRB1	0.406259	1.42418e-07
LOC101929531	NonCoding_lincRNA	SPIB	0.407665	1.27729e-07
LOC101929531	NonCoding_lincRNA	IGLV3-27	0.40904	1.14777e-07
LOC101929531	NonCoding_lincRNA	SRGN	0.411038	9.81797e-08
LOC101929531	NonCoding_lincRNA	HLA-B	0.411825	9.22941e-08
LOC101929531	NonCoding_lincRNA	CYTIP	0.413134	8.32497e-08
LOC101929531	NonCoding_lincRNA	CCL4	0.414174	7.66746e-08
LOC101929531	NonCoding_lincRNA	CXCL11	0.418454	5.44903e-08
LOC101929531	NonCoding_lincRNA	C1QB	0.419677	4.9379e-08
LOC101929531	NonCoding_lincRNA	HLA-DPB1	0.420701	4.54567e-08
LOC101929531	NonCoding_lincRNA	HLA-DQB1	0.42098	4.44441e-08
LOC101929531	NonCoding_lincRNA	HLA-DRB5	0.421915	4.11948e-08
LOC101929531	NonCoding_lincRNA	CTSS	0.42329	3.68302e-08
LOC101929531	NonCoding_lincRNA	FYB	0.425399	3.09886e-08
LOC101929531	NonCoding_lincRNA	GMFG	0.426856	2.7483e-08
LOC101929531	NonCoding_lincRNA	IL32	0.426957	2.72543e-08
LOC101929531	NonCoding_lincRNA	DOCK8	0.427286	2.65238e-08
LOC101929531	NonCoding_lincRNA	PTPRC	0.430861	1.97013e-08
LOC101929531	NonCoding_lincRNA	CD53	0.430927	1.95921e-08
LOC101929531	NonCoding_lincRNA	UBE2L6	0.433232	1.61446e-08
LOC101929531	NonCoding_lincRNA	HLA-DMA	0.434341	1.47006e-08
LOC101929531	NonCoding_lincRNA	IGLL5	0.435489	1.33381e-08
LOC101929531	NonCoding_lincRNA	STAT1	0.436725	1.20066e-08
LOC101929531	NonCoding_lincRNA	CD79A	0.437622	1.11207e-08
LOC101929531	NonCoding_lincRNA	CLEC2D	0.438735	1.01097e-08
LOC101929531	NonCoding_lincRNA	APOBEC3D	0.43883	1.00278e-08
LOC101929531	NonCoding_lincRNA	GBP2	0.439449	9.50787e-09
LOC101929531	NonCoding_lincRNA	IGLV2-33	0.441574	7.91518e-09
LOC101929531	NonCoding_lincRNA	WARS	0.445142	5.80035e-09
LOC101929531	NonCoding_lincRNA	TAP1	0.447782	4.59832e-09
LOC101929531	NonCoding_lincRNA	RAC2	0.447975	4.52062e-09
LOC101929531	NonCoding_lincRNA	IGHV4-61	0.447997	4.51178e-09
LOC101929531	NonCoding_lincRNA	PSME2	0.453911	2.66109e-09
LOC101929531	NonCoding_lincRNA	SPOCK2	0.455959	2.21118e-09
LOC101929531	NonCoding_lincRNA	HLA-DPA1	0.456724	2.06276e-09
LOC101929531	NonCoding_lincRNA	IGKC	0.457028	2.00658e-09
LOC101929531	NonCoding_lincRNA	IRF4	0.457129	1.98819e-09
LOC101929531	NonCoding_lincRNA	CXCL10	0.46231	1.23551e-09
LOC101929531	NonCoding_lincRNA	HLA-DOA	0.468363	7.01504e-10
LOC101929531	NonCoding_lincRNA	PDCD1LG2	0.469172	6.49837e-10
LOC101929531	NonCoding_lincRNA	LYZ	0.473553	4.27963e-10
LOC101929531	NonCoding_lincRNA	GBP1	0.475643	3.49936e-10
LOC101929531	NonCoding_lincRNA	CD48	0.477758	2.85044e-10
LOC101929531	NonCoding_lincRNA	SELL	0.478314	2.70008e-10
LOC101929531	NonCoding_lincRNA	HLA-DRA	0.479594	2.38264e-10
LOC101929531	NonCoding_lincRNA	RARRES3	0.484332	1.49296e-10
LOC101929531	NonCoding_lincRNA	CARD16	0.486425	1.21172e-10
LOC101929531	NonCoding_lincRNA	GIMAP7	0.488581	9.75826e-11
LOC101929531	NonCoding_lincRNA	CD38	0.49379	5.74696e-11
LOC101929531	NonCoding_lincRNA	IFNG	0.50015	2.97449e-11
LOC101929531	NonCoding_lincRNA	P2RY10	0.503207	2.15692e-11
LOC101929531	NonCoding_lincRNA	LAX1	0.504459	1.8892e-11
LOC101929531	NonCoding_lincRNA	UBD	0.507885	1.31073e-11
LOC101929531	NonCoding_lincRNA	CD52	0.512538	7.92633e-12
LOC101929531	NonCoding_lincRNA	PSMB9	0.51494	6.09512e-12
LOC101929531	NonCoding_lincRNA	ITGAL	0.524452	2.11076e-12
LOC101929531	NonCoding_lincRNA	IKZF3	0.533357	7.58726e-13
LOC101929531	NonCoding_lincRNA	HLA-DQA2	0.537946	4.42535e-13
LOC101929531	NonCoding_lincRNA	IDO1	0.538683	4.05453e-13
LOC101929531	NonCoding_lincRNA	SLFN12L	0.540074	3.43725e-13
LOC101929531	NonCoding_lincRNA	GBP5	0.544376	2.05169e-13
LOC101929531	NonCoding_lincRNA	HCST	0.545403	1.81188e-13
LOC101929531	NonCoding_lincRNA	KCNA3	0.547843	1.34559e-13
LOC101929531	NonCoding_lincRNA	CST7	0.552158	7.90479e-14
LOC101929531	NonCoding_lincRNA	CD96	0.565128	1.53211e-14
LOC101929531	NonCoding_lincRNA	SLAMF7	0.565223	1.5099e-14
LOC101929531	NonCoding_lincRNA	GBP4	0.570299	7.77156e-15
LOC101929531	NonCoding_lincRNA	GPR174	0.581066	1.77636e-15
LOC101929531	NonCoding_lincRNA	IL2RG	0.593751	4.44089e-16
LOC101929531	NonCoding_lincRNA	CD3E	0.594282	4.44089e-16
LOC101929531	NonCoding_lincRNA	CCL5	0.597106	2.22045e-16
LOC101929531	NonCoding_lincRNA	CD2	0.600853	0
LOC101929531	NonCoding_lincRNA	CXCL13	0.604078	0
LOC101929531	NonCoding_lincRNA	CD3G	0.61095	0
LOC101929531	NonCoding_lincRNA	SLAMF6	0.61566	0
LOC101929531	NonCoding_lincRNA	CD3D	0.639981	0
LOC101929531	NonCoding_lincRNA	NKG7	0.64311	0
LOC101929531	NonCoding_lincRNA	CXCL9	0.648107	0
LOC101929531	NonCoding_lincRNA	GZMA	0.659187	0
PTCSC1	NonCoding_lncRNA	MX1	0.403945	1.70172e-07
PTCSC1	NonCoding_lncRNA	IFITM1	0.410346	1.03652e-07
PTCSC1	NonCoding_lncRNA	IFIH1	0.417022	6.1119e-08
PTCSC1	NonCoding_lncRNA	KLHDC7B	0.419797	4.89027e-08
PTCSC1	NonCoding_lncRNA	IFIT1	0.425111	3.17296e-08
PTCSC1	NonCoding_lncRNA	TNFSF14	0.434442	1.45753e-08
PTCSC1	NonCoding_lncRNA	ICAM1	0.439492	9.47275e-09
PTCSC1	NonCoding_lncRNA	CTSC	0.440926	8.37159e-09
PTCSC1	NonCoding_lncRNA	IL18BP	0.441436	8.00973e-09
PTCSC1	NonCoding_lncRNA	IL32	0.44292	7.04209e-09
PTCSC1	NonCoding_lncRNA	CXCR4	0.443676	6.59368e-09
PTCSC1	NonCoding_lncRNA	IFI44	0.452172	3.11111e-09
PTCSC1	NonCoding_lncRNA	BST2	0.459882	1.54557e-09
PTCSC1	NonCoding_lncRNA	TAPBP	0.460372	1.47749e-09
PTCSC1	NonCoding_lncRNA	HLA-DRB3	0.463293	1.12785e-09
PTCSC1	NonCoding_lncRNA	BCL2A1	0.464529	1.00529e-09
PTCSC1	NonCoding_lncRNA	B2M	0.464769	9.83007e-10
PTCSC1	NonCoding_lncRNA	HLA-DRB4	0.465793	8.93254e-10
PTCSC1	NonCoding_lncRNA	TAP2	0.468208	7.11836e-10
PTCSC1	NonCoding_lncRNA	OAS3	0.468878	6.68167e-10
PTCSC1	NonCoding_lncRNA	UBD	0.470225	5.88106e-10
PTCSC1	NonCoding_lncRNA	IGHV4-61	0.472788	4.60536e-10
PTCSC1	NonCoding_lncRNA	CCL2	0.478105	2.75554e-10
PTCSC1	NonCoding_lncRNA	CCL19	0.482837	1.73158e-10
PTCSC1	NonCoding_lncRNA	HLA-A	0.483877	1.56202e-10
PTCSC1	NonCoding_lncRNA	PSME2	0.48616	1.24433e-10
PTCSC1	NonCoding_lncRNA	IGLV3-27	0.493025	6.21505e-11
PTCSC1	NonCoding_lncRNA	GBP3	0.493841	5.71725e-11
PTCSC1	NonCoding_lncRNA	LAMP3	0.496199	4.48543e-11
PTCSC1	NonCoding_lncRNA	IFI44L	0.500552	2.85207e-11
PTCSC1	NonCoding_lncRNA	HCP5	0.500618	2.83231e-11
PTCSC1	NonCoding_lncRNA	HLA-B	0.509368	1.11755e-11
PTCSC1	NonCoding_lncRNA	HLA-DRB5	0.50938	1.11604e-11
PTCSC1	NonCoding_lncRNA	UBE2L6	0.511131	9.23528e-12
PTCSC1	NonCoding_lncRNA	CCL8	0.51164	8.73923e-12
PTCSC1	NonCoding_lncRNA	HERPUD1	0.512804	7.70028e-12
PTCSC1	NonCoding_lncRNA	IFIT3	0.513506	7.13229e-12
PTCSC1	NonCoding_lncRNA	SERPING1	0.516859	4.93428e-12
PTCSC1	NonCoding_lncRNA	RNF213	0.518038	4.33076e-12
PTCSC1	NonCoding_lncRNA	OAS2	0.519021	3.88267e-12
PTCSC1	NonCoding_lncRNA	PARP12	0.52131	3.00737e-12
PTCSC1	NonCoding_lncRNA	IGKV2-24	0.52296	2.49822e-12
PTCSC1	NonCoding_lncRNA	IGLV2-33	0.523516	2.34635e-12
PTCSC1	NonCoding_lncRNA	CXCL11	0.524363	2.13207e-12
PTCSC1	NonCoding_lncRNA	HLA-G	0.524632	2.06812e-12
PTCSC1	NonCoding_lncRNA	APOC1	0.526933	1.59206e-12
PTCSC1	NonCoding_lncRNA	IFI16	0.53079	1.02229e-12
PTCSC1	NonCoding_lncRNA	TNFAIP2	0.533483	7.47624e-13
PTCSC1	NonCoding_lncRNA	HLA-C	0.536893	5.01155e-13
PTCSC1	NonCoding_lncRNA	DTX3L	0.538443	4.17222e-13
PTCSC1	NonCoding_lncRNA	HLA-F	0.539758	3.57048e-13
PTCSC1	NonCoding_lncRNA	APOL6	0.542138	2.68674e-13
PTCSC1	NonCoding_lncRNA	RARRES3	0.54229	2.63789e-13
PTCSC1	NonCoding_lncRNA	TAP1	0.54582	1.72085e-13
PTCSC1	NonCoding_lncRNA	LCP1	0.549212	1.13687e-13
PTCSC1	NonCoding_lncRNA	IDO1	0.549756	1.06359e-13
PTCSC1	NonCoding_lncRNA	DDX60	0.549987	1.03473e-13
PTCSC1	NonCoding_lncRNA	HLA-DQA2	0.5608	2.66454e-14
PTCSC1	NonCoding_lncRNA	ARHGDIB	0.563165	1.95399e-14
PTCSC1	NonCoding_lncRNA	VCAM1	0.564021	1.77636e-14
PTCSC1	NonCoding_lncRNA	TNFAIP3	0.56643	1.28786e-14
PTCSC1	NonCoding_lncRNA	GBP2	0.568842	9.32587e-15
PTCSC1	NonCoding_lncRNA	GBP1	0.570328	7.77156e-15
PTCSC1	NonCoding_lncRNA	APOE	0.573729	4.88498e-15
PTCSC1	NonCoding_lncRNA	SAMD9	0.573893	4.88498e-15
PTCSC1	NonCoding_lncRNA	XAF1	0.574848	4.21885e-15
PTCSC1	NonCoding_lncRNA	FCER1G	0.575537	3.9968e-15
PTCSC1	NonCoding_lncRNA	CLEC7A	0.579728	2.22045e-15
PTCSC1	NonCoding_lncRNA	STAT1	0.581337	1.77636e-15
PTCSC1	NonCoding_lncRNA	EMP3	0.583	1.33227e-15
PTCSC1	NonCoding_lncRNA	CXCL10	0.585659	8.88178e-16
PTCSC1	NonCoding_lncRNA	IGJ	0.585956	8.88178e-16
PTCSC1	NonCoding_lncRNA	CCL4	0.587378	8.88178e-16
PTCSC1	NonCoding_lncRNA	CARD16	0.587745	8.88178e-16
PTCSC1	NonCoding_lncRNA	FCGR3A	0.588007	6.66134e-16
PTCSC1	NonCoding_lncRNA	IGKC	0.589158	4.44089e-16
PTCSC1	NonCoding_lncRNA	PSMB9	0.591083	4.44089e-16
PTCSC1	NonCoding_lncRNA	IGLL5	0.591269	4.44089e-16
PTCSC1	NonCoding_lncRNA	LAP3	0.591652	4.44089e-16
PTCSC1	NonCoding_lncRNA	WARS	0.594237	4.44089e-16
PTCSC1	NonCoding_lncRNA	RGS1	0.595195	2.22045e-16
PTCSC1	NonCoding_lncRNA	GPR183	0.596817	2.22045e-16
PTCSC1	NonCoding_lncRNA	CD68	0.602598	0
PTCSC1	NonCoding_lncRNA	FAM46C	0.605396	0
PTCSC1	NonCoding_lncRNA	HLA-DRB1	0.608312	0
PTCSC1	NonCoding_lncRNA	PARP14	0.608784	0
PTCSC1	NonCoding_lncRNA	EMB	0.61063	0
PTCSC1	NonCoding_lncRNA	IFNG	0.611032	0
PTCSC1	NonCoding_lncRNA	FPR3	0.612429	0
PTCSC1	NonCoding_lncRNA	IFI30	0.616655	0
PTCSC1	NonCoding_lncRNA	KIAA1551	0.6181	0
PTCSC1	NonCoding_lncRNA	PDCD1LG2	0.619895	0
PTCSC1	NonCoding_lncRNA	CXCL13	0.624994	0
PTCSC1	NonCoding_lncRNA	LGALS9	0.626221	0
PTCSC1	NonCoding_lncRNA	PIM2	0.628835	0
PTCSC1	NonCoding_lncRNA	BIRC3	0.629872	0
PTCSC1	NonCoding_lncRNA	TYROBP	0.629872	0
PTCSC1	NonCoding_lncRNA	CD79A	0.630194	0
PTCSC1	NonCoding_lncRNA	CLEC2D	0.634344	0
PTCSC1	NonCoding_lncRNA	BTN3A3	0.634528	0
PTCSC1	NonCoding_lncRNA	SPOCK2	0.637929	0
PTCSC1	NonCoding_lncRNA	CD74	0.642126	0
PTCSC1	NonCoding_lncRNA	CXCL9	0.64218	0
PTCSC1	NonCoding_lncRNA	EPSTI1	0.644017	0
PTCSC1	NonCoding_lncRNA	GZMA	0.650943	0
PTCSC1	NonCoding_lncRNA	HLA-E	0.65216	0
PTCSC1	NonCoding_lncRNA	SLC7A7	0.652827	0
PTCSC1	NonCoding_lncRNA	LAX1	0.656079	0
PTCSC1	NonCoding_lncRNA	IRF4	0.656222	0
PTCSC1	NonCoding_lncRNA	SAMD9L	0.661855	0
PTCSC1	NonCoding_lncRNA	BTN3A1	0.665714	0
PTCSC1	NonCoding_lncRNA	LAPTM5	0.665948	0
PTCSC1	NonCoding_lncRNA	SRGN	0.667437	0
PTCSC1	NonCoding_lncRNA	ADAMDEC1	0.668471	0
PTCSC1	NonCoding_lncRNA	TRIM22	0.67032	0
PTCSC1	NonCoding_lncRNA	CD37	0.670671	0
PTCSC1	NonCoding_lncRNA	RNASE6	0.673468	0
PTCSC1	NonCoding_lncRNA	HLA-DQB1	0.677761	0
PTCSC1	NonCoding_lncRNA	EVI2B	0.680135	0
PTCSC1	NonCoding_lncRNA	KCNA3	0.681608	0
PTCSC1	NonCoding_lncRNA	GBP4	0.683978	0
PTCSC1	NonCoding_lncRNA	OR56B1	0.684709	0
PTCSC1	NonCoding_lncRNA	SLAMF8	0.686046	0
PTCSC1	NonCoding_lncRNA	APOBEC3D	0.687124	0
PTCSC1	NonCoding_lncRNA	LYZ	0.688508	0
PTCSC1	NonCoding_lncRNA	SAMHD1	0.690898	0
PTCSC1	NonCoding_lncRNA	FGL2	0.691312	0
PTCSC1	NonCoding_lncRNA	CYBB	0.694109	0
PTCSC1	NonCoding_lncRNA	HLA-DMA	0.694179	0
PTCSC1	NonCoding_lncRNA	CD3G	0.694211	0
PTCSC1	NonCoding_lncRNA	GPR65	0.694426	0
PTCSC1	NonCoding_lncRNA	GIMAP2	0.697119	0
PTCSC1	NonCoding_lncRNA	HLA-DRA	0.700362	0
PTCSC1	NonCoding_lncRNA	P2RY10	0.702082	0
PTCSC1	NonCoding_lncRNA	CST7	0.704016	0
PTCSC1	NonCoding_lncRNA	GIMAP4	0.705315	0
PTCSC1	NonCoding_lncRNA	MPEG1	0.705913	0
PTCSC1	NonCoding_lncRNA	C1QA	0.70615	0
PTCSC1	NonCoding_lncRNA	HLA-DPA1	0.706927	0
PTCSC1	NonCoding_lncRNA	SELL	0.707351	0
PTCSC1	NonCoding_lncRNA	NKG7	0.707993	0
PTCSC1	NonCoding_lncRNA	CTSS	0.708527	0
PTCSC1	NonCoding_lncRNA	SLFN12L	0.709229	0
PTCSC1	NonCoding_lncRNA	C1QC	0.710926	0
PTCSC1	NonCoding_lncRNA	GIMAP7	0.713436	0
PTCSC1	NonCoding_lncRNA	C1QB	0.715032	0
PTCSC1	NonCoding_lncRNA	CCL5	0.715948	0
PTCSC1	NonCoding_lncRNA	RAC2	0.719164	0
PTCSC1	NonCoding_lncRNA	CIITA	0.721696	0
PTCSC1	NonCoding_lncRNA	GBP5	0.72364	0
PTCSC1	NonCoding_lncRNA	IKZF3	0.725084	0
PTCSC1	NonCoding_lncRNA	CD96	0.729026	0
PTCSC1	NonCoding_lncRNA	CD3D	0.733724	0
PTCSC1	NonCoding_lncRNA	IL7R	0.737121	0
PTCSC1	NonCoding_lncRNA	CD38	0.740567	0
PTCSC1	NonCoding_lncRNA	CD3E	0.743184	0
PTCSC1	NonCoding_lncRNA	HCST	0.748988	0
PTCSC1	NonCoding_lncRNA	DOCK10	0.749149	0
PTCSC1	NonCoding_lncRNA	HCLS1	0.749184	0
PTCSC1	NonCoding_lncRNA	HLA-DOA	0.751017	0
PTCSC1	NonCoding_lncRNA	GPR174	0.751539	0
PTCSC1	NonCoding_lncRNA	CD52	0.75647	0
PTCSC1	NonCoding_lncRNA	HLA-DPB1	0.756827	0
PTCSC1	NonCoding_lncRNA	BIN2	0.762106	0
PTCSC1	NonCoding_lncRNA	GMFG	0.763513	0
PTCSC1	NonCoding_lncRNA	SLAMF7	0.764296	0
PTCSC1	NonCoding_lncRNA	SLAMF6	0.769515	0
PTCSC1	NonCoding_lncRNA	CD84	0.776457	0
PTCSC1	NonCoding_lncRNA	PLEK	0.782251	0
PTCSC1	NonCoding_lncRNA	NCKAP1L	0.78325	0
PTCSC1	NonCoding_lncRNA	HLA-DMB	0.783313	0
PTCSC1	NonCoding_lncRNA	TFEC	0.784236	0
PTCSC1	NonCoding_lncRNA	CD48	0.784663	0
PTCSC1	NonCoding_lncRNA	IL10RA	0.788946	0
PTCSC1	NonCoding_lncRNA	CD2	0.789158	0
PTCSC1	NonCoding_lncRNA	CYTIP	0.799368	0
PTCSC1	NonCoding_lncRNA	IL2RG	0.801128	0
PTCSC1	NonCoding_lncRNA	DOCK8	0.801941	0
PTCSC1	NonCoding_lncRNA	PIK3CG	0.80403	0
PTCSC1	NonCoding_lncRNA	ITGAL	0.804062	0
PTCSC1	NonCoding_lncRNA	FYB	0.812284	0
PTCSC1	NonCoding_lncRNA	CD53	0.816377	0
PTCSC1	NonCoding_lncRNA	PTPRC	0.824808	0
PTCSC1	NonCoding_lncRNA	LCP2	0.836247	0
RP1-93H18.6	NonCoding_antisense	BST2	0.403698	1.73417e-07
RP1-93H18.6	NonCoding_antisense	VCAM1	0.403926	1.70419e-07
RP1-93H18.6	NonCoding_antisense	LCP1	0.411544	9.43579e-08
RP1-93H18.6	NonCoding_antisense	IFIT1	0.4151	7.12407e-08
RP1-93H18.6	NonCoding_antisense	CD84	0.416731	6.25566e-08
RP1-93H18.6	NonCoding_antisense	PARP14	0.416753	6.24461e-08
RP1-93H18.6	NonCoding_antisense	OR56B1	0.417673	5.8014e-08
RP1-93H18.6	NonCoding_antisense	HCLS1	0.417917	5.68927e-08
RP1-93H18.6	NonCoding_antisense	CD74	0.418751	5.32026e-08
RP1-93H18.6	NonCoding_antisense	LGALS9	0.421188	4.3699e-08
RP1-93H18.6	NonCoding_antisense	IGKV2-24	0.425035	3.19279e-08
RP1-93H18.6	NonCoding_antisense	IFIH1	0.425699	3.02328e-08
RP1-93H18.6	NonCoding_antisense	IGHV4-61	0.427924	2.51582e-08
RP1-93H18.6	NonCoding_antisense	CD37	0.430741	1.99002e-08
RP1-93H18.6	NonCoding_antisense	HLA-DRB4	0.43112	1.92785e-08
RP1-93H18.6	NonCoding_antisense	IGLV3-27	0.434152	1.49383e-08
RP1-93H18.6	NonCoding_antisense	IFI6	0.436601	1.21335e-08
RP1-93H18.6	NonCoding_antisense	HLA-DRB3	0.437101	1.16275e-08
RP1-93H18.6	NonCoding_antisense	APOC1	0.437885	1.08739e-08
RP1-93H18.6	NonCoding_antisense	SLC7A7	0.438447	1.03622e-08
RP1-93H18.6	NonCoding_antisense	HLA-DPB1	0.440455	8.71912e-09
RP1-93H18.6	NonCoding_antisense	FCGR3A	0.440568	8.6339e-09
RP1-93H18.6	NonCoding_antisense	IFI30	0.441561	7.92385e-09
RP1-93H18.6	NonCoding_antisense	GBP3	0.442263	7.45612e-09
RP1-93H18.6	NonCoding_antisense	CTSC	0.442933	7.03435e-09
RP1-93H18.6	NonCoding_antisense	HLA-DMB	0.443334	6.7928e-09
RP1-93H18.6	NonCoding_antisense	DDX60	0.444377	6.20188e-09
RP1-93H18.6	NonCoding_antisense	BIN2	0.44898	4.13559e-09
RP1-93H18.6	NonCoding_antisense	TAPBP	0.452403	3.04741e-09
RP1-93H18.6	NonCoding_antisense	GMFG	0.452887	2.91796e-09
RP1-93H18.6	NonCoding_antisense	NCKAP1L	0.453914	2.66034e-09
RP1-93H18.6	NonCoding_antisense	RNASE6	0.45436	2.55552e-09
RP1-93H18.6	NonCoding_antisense	BIRC3	0.456342	2.13572e-09
RP1-93H18.6	NonCoding_antisense	IFI44L	0.456456	2.11376e-09
RP1-93H18.6	NonCoding_antisense	HLA-DRB5	0.456813	2.04622e-09
RP1-93H18.6	NonCoding_antisense	DOCK8	0.457028	2.00658e-09
RP1-93H18.6	NonCoding_antisense	GBP2	0.457145	1.98533e-09
RP1-93H18.6	NonCoding_antisense	CD79A	0.459383	1.61808e-09
RP1-93H18.6	NonCoding_antisense	BTN3A3	0.461203	1.36854e-09
RP1-93H18.6	NonCoding_antisense	PIK3CG	0.46127	1.36018e-09
RP1-93H18.6	NonCoding_antisense	DTX3L	0.462221	1.24567e-09
RP1-93H18.6	NonCoding_antisense	CD52	0.462291	1.23768e-09
RP1-93H18.6	NonCoding_antisense	CCL4	0.462727	1.18865e-09
RP1-93H18.6	NonCoding_antisense	SAMD9	0.464032	1.05287e-09
RP1-93H18.6	NonCoding_antisense	COTL1	0.464851	9.75495e-10
RP1-93H18.6	NonCoding_antisense	IFI27	0.464908	9.70326e-10
RP1-93H18.6	NonCoding_antisense	HLA-C	0.465166	9.47222e-10
RP1-93H18.6	NonCoding_antisense	BTN3A1	0.468316	7.04651e-10
RP1-93H18.6	NonCoding_antisense	IGLV2-33	0.46835	7.02342e-10
RP1-93H18.6	NonCoding_antisense	IL10RA	0.469482	6.31048e-10
RP1-93H18.6	NonCoding_antisense	CYTIP	0.47368	4.22798e-10
RP1-93H18.6	NonCoding_antisense	PTPRC	0.47405	4.08034e-10
RP1-93H18.6	NonCoding_antisense	HLA-DRB1	0.474091	4.0641e-10
RP1-93H18.6	NonCoding_antisense	GIMAP4	0.474322	3.97501e-10
RP1-93H18.6	NonCoding_antisense	HLA-DQB1	0.4746	3.86995e-10
RP1-93H18.6	NonCoding_antisense	IFIT3	0.474753	3.81306e-10
RP1-93H18.6	NonCoding_antisense	LAPTM5	0.475346	3.60127e-10
RP1-93H18.6	NonCoding_antisense	CD96	0.475848	3.43053e-10
RP1-93H18.6	NonCoding_antisense	GPR65	0.476439	3.23971e-10
RP1-93H18.6	NonCoding_antisense	IGKC	0.47686	3.11029e-10
RP1-93H18.6	NonCoding_antisense	CCL8	0.478121	2.7513e-10
RP1-93H18.6	NonCoding_antisense	TYROBP	0.480157	2.25483e-10
RP1-93H18.6	NonCoding_antisense	HLA-E	0.480514	2.17716e-10
RP1-93H18.6	NonCoding_antisense	PSME2	0.48438	1.48594e-10
RP1-93H18.6	NonCoding_antisense	IGLL5	0.484892	1.41212e-10
RP1-93H18.6	NonCoding_antisense	LYZ	0.486909	1.15442e-10
RP1-93H18.6	NonCoding_antisense	PIM2	0.487806	1.05494e-10
RP1-93H18.6	NonCoding_antisense	GPR174	0.487904	1.04459e-10
RP1-93H18.6	NonCoding_antisense	HLA-DMA	0.488132	1.02095e-10
RP1-93H18.6	NonCoding_antisense	PLEK	0.488916	9.43405e-11
RP1-93H18.6	NonCoding_antisense	C1QA	0.490686	7.88707e-11
RP1-93H18.6	NonCoding_antisense	HLA-G	0.492542	6.52984e-11
RP1-93H18.6	NonCoding_antisense	SPIB	0.493095	6.17102e-11
RP1-93H18.6	NonCoding_antisense	APOL6	0.493335	6.02121e-11
RP1-93H18.6	NonCoding_antisense	OAS3	0.494479	5.35465e-11
RP1-93H18.6	NonCoding_antisense	IL18BP	0.497808	3.79683e-11
RP1-93H18.6	NonCoding_antisense	GIMAP7	0.502088	2.42713e-11
RP1-93H18.6	NonCoding_antisense	CYBB	0.503694	2.04869e-11
RP1-93H18.6	NonCoding_antisense	UBE2L6	0.503788	2.02824e-11
RP1-93H18.6	NonCoding_antisense	CXCL11	0.5045	1.88096e-11
RP1-93H18.6	NonCoding_antisense	SAMD9L	0.506542	1.51346e-11
RP1-93H18.6	NonCoding_antisense	CXCL13	0.506668	1.49314e-11
[truncated: 1,049 more rows]

## Sheet: IM_LNCRNA
row	Gene_type row	column	Gene_type_column	cor	p
AC011511.5	NonCoding_lncRNA	RP11-126K1.8	NonCoding_antisense	0.429372	2.23078e-08
AC011511.5	NonCoding_lncRNA	AC090627.1	NonCoding_antisense	0.451584	3.27927e-09
AC011511.5	NonCoding_lncRNA	CTA-384D8.31	NonCoding_antisense	0.487373	1.10184e-10
AC011511.5	NonCoding_lncRNA	RP1-93H18.6	NonCoding_antisense	0.512661	7.82063e-12
AC011511.5	NonCoding_lncRNA	AC068789.1	NonCoding_antisense	0.523184	2.43583e-12
AC011511.5	NonCoding_lncRNA	RP11-44K6.4	NonCoding_antisense	0.52471	2.04992e-12
AC011511.5	NonCoding_lncRNA	RP4-620F22.2	NonCoding_antisense	0.615524	0
AC011511.5	NonCoding_lncRNA	AL157871.4	NonCoding_antisense	0.643227	0
AC011511.5	NonCoding_lncRNA	AL157871.2	NonCoding_antisense	0.652476	0
AC068789.1	NonCoding_antisense	RP11-44K6.4	NonCoding_antisense	0.431493	1.86859e-08
AC068789.1	NonCoding_antisense	AL157871.4	NonCoding_antisense	0.455498	2.30565e-09
AC068789.1	NonCoding_antisense	AL157871.2	NonCoding_antisense	0.497545	3.90179e-11
AC068789.1	NonCoding_antisense	HLA-DQB1-AS1	NonCoding_antisense	0.498393	3.5731e-11
AC068789.1	NonCoding_antisense	RP4-620F22.2	NonCoding_antisense	0.553897	6.37268e-14
AC068789.1	NonCoding_antisense	AC090627.1	NonCoding_antisense	0.702059	0
AC090627.1	NonCoding_antisense	RP1-93H18.6	NonCoding_antisense	0.478181	2.73525e-10
AC090627.1	NonCoding_antisense	HLA-DQB1-AS1	NonCoding_antisense	0.535531	5.88418e-13
AC090627.1	NonCoding_antisense	AL157871.2	NonCoding_antisense	0.562008	2.28706e-14
AC090627.1	NonCoding_antisense	RP11-44K6.4	NonCoding_antisense	0.579263	2.22045e-15
AC090627.1	NonCoding_antisense	AL157871.4	NonCoding_antisense	0.584751	1.11022e-15
AC090627.1	NonCoding_antisense	RP4-620F22.2	NonCoding_antisense	0.664399	0
AC090627.1	NonCoding_antisense	AC068789.1	NonCoding_antisense	0.702059	0
AC093001.1	NonCoding_lincRNA	RP11-206M11.7	NonCoding_antisense	0.777879	0
AL121985.1	NonCoding_lncRNA	RP1-93H18.6	NonCoding_antisense	0.496939	4.15512e-11
AL121985.1	NonCoding_lncRNA	AL157871.4	NonCoding_antisense	0.5237	2.29816e-12
AL121985.1	NonCoding_lncRNA	HLA-DQB1-AS1	NonCoding_antisense	0.534393	6.72351e-13
AL121985.1	NonCoding_lncRNA	RP11-44K6.4	NonCoding_antisense	0.549168	1.14353e-13
AL121985.1	NonCoding_lncRNA	AL157871.2	NonCoding_antisense	0.552692	7.39409e-14
AL121985.1	NonCoding_lncRNA	RP4-620F22.2	NonCoding_antisense	0.687667	0
AL121985.1	NonCoding_lncRNA	AC090627.1	NonCoding_antisense	0.757317	0
AL121985.1	NonCoding_lncRNA	AC068789.1	NonCoding_antisense	0.785251	0
AL157871.2	NonCoding_antisense	CTA-384D8.31	NonCoding_antisense	0.472359	4.7988e-10
AL157871.2	NonCoding_antisense	AC068789.1	NonCoding_antisense	0.497545	3.90179e-11
AL157871.2	NonCoding_antisense	AC090627.1	NonCoding_antisense	0.562008	2.28706e-14
AL157871.2	NonCoding_antisense	RP1-93H18.6	NonCoding_antisense	0.57763	2.88658e-15
AL157871.2	NonCoding_antisense	RP11-44K6.4	NonCoding_antisense	0.685068	0
AL157871.2	NonCoding_antisense	RP4-620F22.2	NonCoding_antisense	0.748409	0
AL157871.2	NonCoding_antisense	AL157871.4	NonCoding_antisense	0.80788	0
AL157871.4	NonCoding_antisense	HLA-DQB1-AS1	NonCoding_antisense	0.427011	2.71336e-08
AL157871.4	NonCoding_antisense	AC068789.1	NonCoding_antisense	0.455498	2.30565e-09
AL157871.4	NonCoding_antisense	CTA-384D8.31	NonCoding_antisense	0.476806	3.12655e-10
AL157871.4	NonCoding_antisense	RP11-126K1.8	NonCoding_antisense	0.559915	2.9754e-14
AL157871.4	NonCoding_antisense	AC090627.1	NonCoding_antisense	0.584751	1.11022e-15
AL157871.4	NonCoding_antisense	RP11-44K6.4	NonCoding_antisense	0.625628	0
AL157871.4	NonCoding_antisense	RP1-93H18.6	NonCoding_antisense	0.682436	0
AL157871.4	NonCoding_antisense	RP4-620F22.2	NonCoding_antisense	0.780244	0
AL157871.4	NonCoding_antisense	AL157871.2	NonCoding_antisense	0.80788	0
AL365361.1	NonCoding_lncRNA	RP1-93H18.6	NonCoding_antisense	0.443742	6.55562e-09
AL365361.1	NonCoding_lncRNA	HLA-DQB1-AS1	NonCoding_antisense	0.461813	1.29356e-09
AL365361.1	NonCoding_lncRNA	RP11-44K6.4	NonCoding_antisense	0.468354	7.02087e-10
AL365361.1	NonCoding_lncRNA	AL157871.4	NonCoding_antisense	0.470471	5.74487e-10
AL365361.1	NonCoding_lncRNA	AL157871.2	NonCoding_antisense	0.480527	2.17446e-10
AL365361.1	NonCoding_lncRNA	RP4-620F22.2	NonCoding_antisense	0.602064	0
AL365361.1	NonCoding_lncRNA	AC068789.1	NonCoding_antisense	0.688527	0
AL365361.1	NonCoding_lncRNA	AC090627.1	NonCoding_antisense	0.701086	0
CTA-384D8.31	NonCoding_antisense	AL157871.2	NonCoding_antisense	0.472359	4.7988e-10
CTA-384D8.31	NonCoding_antisense	RP4-620F22.2	NonCoding_antisense	0.474407	3.94248e-10
CTA-384D8.31	NonCoding_antisense	RP1-93H18.6	NonCoding_antisense	0.474641	3.85466e-10
CTA-384D8.31	NonCoding_antisense	AL157871.4	NonCoding_antisense	0.476806	3.12655e-10
CTA-384D8.31	NonCoding_antisense	RP11-44K6.4	NonCoding_antisense	0.531763	9.13269e-13
HLA-DQB1-AS1	NonCoding_antisense	AL157871.4	NonCoding_antisense	0.427011	2.71336e-08
HLA-DQB1-AS1	NonCoding_antisense	RP11-44K6.4	NonCoding_antisense	0.439071	9.82179e-09
HLA-DQB1-AS1	NonCoding_antisense	RP4-620F22.2	NonCoding_antisense	0.476873	3.10648e-10
HLA-DQB1-AS1	NonCoding_antisense	AC068789.1	NonCoding_antisense	0.498393	3.5731e-11
HLA-DQB1-AS1	NonCoding_antisense	AC090627.1	NonCoding_antisense	0.535531	5.88418e-13
LINC00284	NonCoding_lincRNA	CTA-384D8.31	NonCoding_antisense	0.435062	1.383e-08
LINC00284	NonCoding_lincRNA	HLA-DQB1-AS1	NonCoding_antisense	0.452299	3.07605e-09
LINC00284	NonCoding_lincRNA	RP1-93H18.6	NonCoding_antisense	0.561733	2.35367e-14
LINC00284	NonCoding_lincRNA	AL157871.4	NonCoding_antisense	0.588336	6.66134e-16
LINC00284	NonCoding_lincRNA	RP11-44K6.4	NonCoding_antisense	0.596118	2.22045e-16
LINC00284	NonCoding_lincRNA	AC068789.1	NonCoding_antisense	0.641134	0
LINC00284	NonCoding_lincRNA	AL157871.2	NonCoding_antisense	0.6505	0
LINC00284	NonCoding_lincRNA	AC090627.1	NonCoding_antisense	0.65625	0
LINC00284	NonCoding_lincRNA	RP4-620F22.2	NonCoding_antisense	0.715889	0
LOC101929531	NonCoding_lincRNA	RP11-126K1.8	NonCoding_antisense	0.404773	1.59692e-07
LOC101929531	NonCoding_lincRNA	RP11-44K6.4	NonCoding_antisense	0.429969	2.12251e-08
LOC101929531	NonCoding_lincRNA	AL157871.2	NonCoding_antisense	0.449859	3.82506e-09
LOC101929531	NonCoding_lincRNA	AC090627.1	NonCoding_antisense	0.475706	3.47804e-10
LOC101929531	NonCoding_lincRNA	AL157871.4	NonCoding_antisense	0.51361	7.05169e-12
LOC101929531	NonCoding_lincRNA	RP4-620F22.2	NonCoding_antisense	0.557551	4.04121e-14
LOC101929531	NonCoding_lincRNA	RP1-93H18.6	NonCoding_antisense	0.560238	2.86438e-14
PTCSC1	NonCoding_lncRNA	HLA-DQB1-AS1	NonCoding_antisense	0.484291	1.49907e-10
PTCSC1	NonCoding_lncRNA	RP11-44K6.4	NonCoding_antisense	0.48544	1.33705e-10
PTCSC1	NonCoding_lncRNA	RP1-93H18.6	NonCoding_antisense	0.488619	9.72102e-11
PTCSC1	NonCoding_lncRNA	AL157871.4	NonCoding_antisense	0.583866	1.33227e-15
PTCSC1	NonCoding_lncRNA	AL157871.2	NonCoding_antisense	0.597199	2.22045e-16
PTCSC1	NonCoding_lncRNA	AC090627.1	NonCoding_antisense	0.717495	0
PTCSC1	NonCoding_lncRNA	RP4-620F22.2	NonCoding_antisense	0.721152	0
PTCSC1	NonCoding_lncRNA	AC068789.1	NonCoding_antisense	0.727439	0
RP1-93H18.6	NonCoding_antisense	CTA-384D8.31	NonCoding_antisense	0.474641	3.85466e-10
RP1-93H18.6	NonCoding_antisense	AC090627.1	NonCoding_antisense	0.478181	2.73525e-10
RP1-93H18.6	NonCoding_antisense	RP11-126K1.8	NonCoding_antisense	0.495804	4.67217e-11
RP1-93H18.6	NonCoding_antisense	RP11-44K6.4	NonCoding_antisense	0.50581	1.63631e-11
RP1-93H18.6	NonCoding_antisense	AL157871.2	NonCoding_antisense	0.57763	2.88658e-15
RP1-93H18.6	NonCoding_antisense	RP4-620F22.2	NonCoding_antisense	0.650668	0
RP1-93H18.6	NonCoding_antisense	AL157871.4	NonCoding_antisense	0.682436	0
RP11-126K1.8	NonCoding_antisense	RP1-93H18.6	NonCoding_antisense	0.495804	4.67217e-11
RP11-126K1.8	NonCoding_antisense	RP4-620F22.2	NonCoding_antisense	0.552108	7.9492e-14
RP11-126K1.8	NonCoding_antisense	AL157871.4	NonCoding_antisense	0.559915	2.9754e-14
RP11-44K6.4	NonCoding_antisense	AC068789.1	NonCoding_antisense	0.431493	1.86859e-08
RP11-44K6.4	NonCoding_antisense	HLA-DQB1-AS1	NonCoding_antisense	0.439071	9.82179e-09
RP11-44K6.4	NonCoding_antisense	RP1-93H18.6	NonCoding_antisense	0.50581	1.63631e-11
RP11-44K6.4	NonCoding_antisense	CTA-384D8.31	NonCoding_antisense	0.531763	9.13269e-13
RP11-44K6.4	NonCoding_antisense	AC090627.1	NonCoding_antisense	0.579263	2.22045e-15
RP11-44K6.4	NonCoding_antisense	AL157871.4	NonCoding_antisense	0.625628	0
RP11-44K6.4	NonCoding_antisense	RP4-620F22.2	NonCoding_antisense	0.659487	0
RP11-44K6.4	NonCoding_antisense	AL157871.2	NonCoding_antisense	0.685068	0
RP4-620F22.2	NonCoding_antisense	CTA-384D8.31	NonCoding_antisense	0.474407	3.94248e-10
RP4-620F22.2	NonCoding_antisense	HLA-DQB1-AS1	NonCoding_antisense	0.476873	3.10648e-10
RP4-620F22.2	NonCoding_antisense	RP11-126K1.8	NonCoding_antisense	0.552108	7.9492e-14
RP4-620F22.2	NonCoding_antisense	AC068789.1	NonCoding_antisense	0.553897	6.37268e-14
RP4-620F22.2	NonCoding_antisense	RP1-93H18.6	NonCoding_antisense	0.650668	0
RP4-620F22.2	NonCoding_antisense	RP11-44K6.4	NonCoding_antisense	0.659487	0
RP4-620F22.2	NonCoding_antisense	AC090627.1	NonCoding_antisense	0.664399	0
RP4-620F22.2	NonCoding_antisense	AL157871.2	NonCoding_antisense	0.748409	0
RP4-620F22.2	NonCoding_antisense	AL157871.4	NonCoding_antisense	0.780244	0
THRA1/BTR	NonCoding_lncRNA	RP1-93H18.6	NonCoding_antisense	0.409331	1.12204e-07
THRA1/BTR	NonCoding_lncRNA	HLA-DQB1-AS1	NonCoding_antisense	0.497226	4.03313e-11
THRA1/BTR	NonCoding_lncRNA	AL157871.4	NonCoding_antisense	0.51862	4.05986e-12
THRA1/BTR	NonCoding_lncRNA	AL157871.2	NonCoding_antisense	0.552844	7.26086e-14
THRA1/BTR	NonCoding_lncRNA	RP11-44K6.4	NonCoding_antisense	0.559065	3.33067e-14
THRA1/BTR	NonCoding_lncRNA	RP4-620F22.2	NonCoding_antisense	0.623597	0
THRA1/BTR	NonCoding_lncRNA	AC068789.1	NonCoding_antisense	0.76283	0
THRA1/BTR	NonCoding_lncRNA	AC090627.1	NonCoding_antisense	0.915282	0
U62317.1	NonCoding_lincRNA	LOC101927139	NonCoding_antisense	0.407545	1.28925e-07
U62317.1	NonCoding_lincRNA	RP4-620F22.2	NonCoding_antisense	0.481551	1.96609e-10
U62317.1	NonCoding_lincRNA	AL157871.4	NonCoding_antisense	0.511305	9.06297e-12
U62317.1	NonCoding_lincRNA	AL157871.2	NonCoding_antisense	0.515936	5.46319e-12
U62317.1	NonCoding_lincRNA	RP11-44K6.4	NonCoding_antisense	0.569566	8.43769e-15
U62317.1	NonCoding_lincRNA	CTA-384D8.31	NonCoding_antisense	0.848458	0
XXbac-BPG254F23.7	NonCoding_lincRNA	HLA-DQB1-AS1	NonCoding_antisense	0.429742	2.1631e-08
XXbac-BPG254F23.7	NonCoding_lincRNA	CTA-384D8.31	NonCoding_antisense	0.461747	1.30152e-09
XXbac-BPG254F23.7	NonCoding_lincRNA	RP1-93H18.6	NonCoding_antisense	0.51624	5.28355e-12
XXbac-BPG254F23.7	NonCoding_lincRNA	RP11-126K1.8	NonCoding_antisense	0.542381	2.6068e-13
XXbac-BPG254F23.7	NonCoding_lincRNA	AC068789.1	NonCoding_antisense	0.544265	2.07834e-13
XXbac-BPG254F23.7	NonCoding_lincRNA	AC090627.1	NonCoding_antisense	0.59132	4.44089e-16
XXbac-BPG254F23.7	NonCoding_lincRNA	RP11-44K6.4	NonCoding_antisense	0.618429	0
XXbac-BPG254F23.7	NonCoding_lincRNA	AL157871.2	NonCoding_antisense	0.685426	0
XXbac-BPG254F23.7	NonCoding_lincRNA	AL157871.4	NonCoding_antisense	0.734409	0
XXbac-BPG254F23.7	NonCoding_lincRNA	RP4-620F22.2	NonCoding_antisense	0.736777	0
AC011511.5	NonCoding_lncRNA	LINC00284	NonCoding_lincRNA	0.515105	5.98632e-12
AC011511.5	NonCoding_lncRNA	U62317.1	NonCoding_lincRNA	0.53843	4.17888e-13
AC011511.5	NonCoding_lncRNA	XXbac-BPG254F23.7	NonCoding_lincRNA	0.65919	0
AC068789.1	NonCoding_antisense	XXbac-BPG254F23.7	NonCoding_lincRNA	0.544265	2.07834e-13
AC068789.1	NonCoding_antisense	LINC00284	NonCoding_lincRNA	0.641134	0
AC090627.1	NonCoding_antisense	LOC101929531	NonCoding_lincRNA	0.475706	3.47804e-10
AC090627.1	NonCoding_antisense	XXbac-BPG254F23.7	NonCoding_lincRNA	0.59132	4.44089e-16
AC090627.1	NonCoding_antisense	LINC00284	NonCoding_lincRNA	0.65625	0
AL121985.1	NonCoding_lncRNA	LOC101929531	NonCoding_lincRNA	0.434543	1.4451e-08
AL121985.1	NonCoding_lncRNA	XXbac-BPG254F23.7	NonCoding_lincRNA	0.603287	0
AL121985.1	NonCoding_lncRNA	LINC00284	NonCoding_lincRNA	0.743077	0
AL157871.2	NonCoding_antisense	LOC101929531	NonCoding_lincRNA	0.449859	3.82506e-09
AL157871.2	NonCoding_antisense	U62317.1	NonCoding_lincRNA	0.515936	5.46319e-12
AL157871.2	NonCoding_antisense	LINC00284	NonCoding_lincRNA	0.6505	0
AL157871.2	NonCoding_antisense	XXbac-BPG254F23.7	NonCoding_lincRNA	0.685426	0
AL157871.4	NonCoding_antisense	U62317.1	NonCoding_lincRNA	0.511305	9.06297e-12
AL157871.4	NonCoding_antisense	LOC101929531	NonCoding_lincRNA	0.51361	7.05169e-12
AL157871.4	NonCoding_antisense	LINC00284	NonCoding_lincRNA	0.588336	6.66134e-16
AL157871.4	NonCoding_antisense	XXbac-BPG254F23.7	NonCoding_lincRNA	0.734409	0
AL365361.1	NonCoding_lncRNA	LOC101929531	NonCoding_lincRNA	0.40135	2.07446e-07
AL365361.1	NonCoding_lncRNA	XXbac-BPG254F23.7	NonCoding_lincRNA	0.496828	4.20297e-11
AL365361.1	NonCoding_lncRNA	LINC00284	NonCoding_lincRNA	0.678036	0
CTA-384D8.31	NonCoding_antisense	LINC00284	NonCoding_lincRNA	0.435062	1.383e-08
CTA-384D8.31	NonCoding_antisense	XXbac-BPG254F23.7	NonCoding_lincRNA	0.461747	1.30152e-09
CTA-384D8.31	NonCoding_antisense	U62317.1	NonCoding_lincRNA	0.848458	0
HLA-DQB1-AS1	NonCoding_antisense	XXbac-BPG254F23.7	NonCoding_lincRNA	0.429742	2.1631e-08
HLA-DQB1-AS1	NonCoding_antisense	LINC00284	NonCoding_lincRNA	0.452299	3.07605e-09
LINC00284	NonCoding_lincRNA	U62317.1	NonCoding_lincRNA	0.451192	3.39621e-09
LINC00284	NonCoding_lincRNA	XXbac-BPG254F23.7	NonCoding_lincRNA	0.652966	0
LOC101927139	NonCoding_antisense	U62317.1	NonCoding_lincRNA	0.407545	1.28925e-07
PTCSC1	NonCoding_lncRNA	LOC101929531	NonCoding_lincRNA	0.442604	7.2383e-09
PTCSC1	NonCoding_lncRNA	XXbac-BPG254F23.7	NonCoding_lincRNA	0.539666	3.60822e-13
PTCSC1	NonCoding_lncRNA	LINC00284	NonCoding_lincRNA	0.654761	0
RP1-93H18.6	NonCoding_antisense	XXbac-BPG254F23.7	NonCoding_lincRNA	0.51624	5.28355e-12
RP1-93H18.6	NonCoding_antisense	LOC101929531	NonCoding_lincRNA	0.560238	2.86438e-14
RP1-93H18.6	NonCoding_antisense	LINC00284	NonCoding_lincRNA	0.561733	2.35367e-14
RP11-126K1.8	NonCoding_antisense	LOC101929531	NonCoding_lincRNA	0.404773	1.59692e-07
RP11-126K1.8	NonCoding_antisense	XXbac-BPG254F23.7	NonCoding_lincRNA	0.542381	2.6068e-13
RP11-206M11.7	NonCoding_antisense	AC093001.1	NonCoding_lincRNA	0.777879	0
RP11-44K6.4	NonCoding_antisense	LOC101929531	NonCoding_lincRNA	0.429969	2.12251e-08
RP11-44K6.4	NonCoding_antisense	U62317.1	NonCoding_lincRNA	0.569566	8.43769e-15
RP11-44K6.4	NonCoding_antisense	LINC00284	NonCoding_lincRNA	0.596118	2.22045e-16
RP11-44K6.4	NonCoding_antisense	XXbac-BPG254F23.7	NonCoding_lincRNA	0.618429	0
RP4-620F22.2	NonCoding_antisense	U62317.1	NonCoding_lincRNA	0.481551	1.96609e-10
RP4-620F22.2	NonCoding_antisense	LOC101929531	NonCoding_lincRNA	0.557551	4.04121e-14
RP4-620F22.2	NonCoding_antisense	LINC00284	NonCoding_lincRNA	0.715889	0
RP4-620F22.2	NonCoding_antisense	XXbac-BPG254F23.7	NonCoding_lincRNA	0.736777	0
THRA1/BTR	NonCoding_lncRNA	LOC101929531	NonCoding_lincRNA	0.430602	2.0133e-08
THRA1/BTR	NonCoding_lncRNA	XXbac-BPG254F23.7	NonCoding_lincRNA	0.608288	0
THRA1/BTR	NonCoding_lncRNA	LINC00284	NonCoding_lincRNA	0.686539	0
U62317.1	NonCoding_lincRNA	LINC00284	NonCoding_lincRNA	0.451192	3.39621e-09
U62317.1	NonCoding_lincRNA	XXbac-BPG254F23.7	NonCoding_lincRNA	0.530293	1.08247e-12
XXbac-BPG254F23.7	NonCoding_lincRNA	U62317.1	NonCoding_lincRNA	0.530293	1.08247e-12
XXbac-BPG254F23.7	NonCoding_lincRNA	LINC00284	NonCoding_lincRNA	0.652966	0
AC011511.5	NonCoding_lncRNA	AL365361.1	NonCoding_lncRNA	0.406524	1.3953e-07
AC011511.5	NonCoding_lncRNA	THRA1/BTR	NonCoding_lncRNA	0.449429	3.97406e-09
AC011511.5	NonCoding_lncRNA	PTCSC1	NonCoding_lncRNA	0.475864	3.42529e-10
AC011511.5	NonCoding_lncRNA	AL121985.1	NonCoding_lncRNA	0.478093	2.75894e-10
AC068789.1	NonCoding_antisense	AC011511.5	NonCoding_lncRNA	0.523184	2.43583e-12
AC068789.1	NonCoding_antisense	AL365361.1	NonCoding_lncRNA	0.688527	0
AC068789.1	NonCoding_antisense	PTCSC1	NonCoding_lncRNA	0.727439	0
AC068789.1	NonCoding_antisense	THRA1/BTR	NonCoding_lncRNA	0.76283	0
AC068789.1	NonCoding_antisense	AL121985.1	NonCoding_lncRNA	0.785251	0
AC090627.1	NonCoding_antisense	AC011511.5	NonCoding_lncRNA	0.451584	3.27927e-09
AC090627.1	NonCoding_antisense	AL365361.1	NonCoding_lncRNA	0.701086	0
AC090627.1	NonCoding_antisense	PTCSC1	NonCoding_lncRNA	0.717495	0
AC090627.1	NonCoding_antisense	AL121985.1	NonCoding_lncRNA	0.757317	0
AC090627.1	NonCoding_antisense	THRA1/BTR	NonCoding_lncRNA	0.915282	0
AL121985.1	NonCoding_lncRNA	AC011511.5	NonCoding_lncRNA	0.478093	2.75894e-10
AL121985.1	NonCoding_lncRNA	AL365361.1	NonCoding_lncRNA	0.739413	0
AL121985.1	NonCoding_lncRNA	PTCSC1	NonCoding_lncRNA	0.770713	0
AL121985.1	NonCoding_lncRNA	THRA1/BTR	NonCoding_lncRNA	0.774165	0
AL157871.2	NonCoding_antisense	AL365361.1	NonCoding_lncRNA	0.480527	2.17446e-10
AL157871.2	NonCoding_antisense	AL121985.1	NonCoding_lncRNA	0.552692	7.39409e-14
AL157871.2	NonCoding_antisense	THRA1/BTR	NonCoding_lncRNA	0.552844	7.26086e-14
AL157871.2	NonCoding_antisense	PTCSC1	NonCoding_lncRNA	0.597199	2.22045e-16
AL157871.2	NonCoding_antisense	AC011511.5	NonCoding_lncRNA	0.652476	0
AL157871.4	NonCoding_antisense	AL365361.1	NonCoding_lncRNA	0.470471	5.74487e-10
AL157871.4	NonCoding_antisense	THRA1/BTR	NonCoding_lncRNA	0.51862	4.05986e-12
AL157871.4	NonCoding_antisense	AL121985.1	NonCoding_lncRNA	0.5237	2.29816e-12
AL157871.4	NonCoding_antisense	PTCSC1	NonCoding_lncRNA	0.583866	1.33227e-15
AL157871.4	NonCoding_antisense	AC011511.5	NonCoding_lncRNA	0.643227	0
AL365361.1	NonCoding_lncRNA	AC011511.5	NonCoding_lncRNA	0.406524	1.3953e-07
AL365361.1	NonCoding_lncRNA	PTCSC1	NonCoding_lncRNA	0.646271	0
AL365361.1	NonCoding_lncRNA	THRA1/BTR	NonCoding_lncRNA	0.698529	0
AL365361.1	NonCoding_lncRNA	AL121985.1	NonCoding_lncRNA	0.739413	0
CTA-384D8.31	NonCoding_antisense	AC011511.5	NonCoding_lncRNA	0.487373	1.10184e-10
HLA-DQB1-AS1	NonCoding_antisense	AL365361.1	NonCoding_lncRNA	0.461813	1.29356e-09
HLA-DQB1-AS1	NonCoding_antisense	PTCSC1	NonCoding_lncRNA	0.484291	1.49907e-10
HLA-DQB1-AS1	NonCoding_antisense	THRA1/BTR	NonCoding_lncRNA	0.497226	4.03313e-11
HLA-DQB1-AS1	NonCoding_antisense	AL121985.1	NonCoding_lncRNA	0.534393	6.72351e-13
LINC00284	NonCoding_lincRNA	AC011511.5	NonCoding_lncRNA	0.515105	5.98632e-12
LINC00284	NonCoding_lincRNA	PTCSC1	NonCoding_lncRNA	0.654761	0
LINC00284	NonCoding_lincRNA	AL365361.1	NonCoding_lncRNA	0.678036	0
LINC00284	NonCoding_lincRNA	THRA1/BTR	NonCoding_lncRNA	0.686539	0
LINC00284	NonCoding_lincRNA	AL121985.1	NonCoding_lncRNA	0.743077	0
LOC101929531	NonCoding_lincRNA	AL365361.1	NonCoding_lncRNA	0.40135	2.07446e-07
LOC101929531	NonCoding_lincRNA	THRA1/BTR	NonCoding_lncRNA	0.430602	2.0133e-08
LOC101929531	NonCoding_lincRNA	AL121985.1	NonCoding_lncRNA	0.434543	1.4451e-08
LOC101929531	NonCoding_lincRNA	PTCSC1	NonCoding_lncRNA	0.442604	7.2383e-09
PTCSC1	NonCoding_lncRNA	AC011511.5	NonCoding_lncRNA	0.475864	3.42529e-10
PTCSC1	NonCoding_lncRNA	AL365361.1	NonCoding_lncRNA	0.646271	0
PTCSC1	NonCoding_lncRNA	THRA1/BTR	NonCoding_lncRNA	0.72284	0
PTCSC1	NonCoding_lncRNA	AL121985.1	NonCoding_lncRNA	0.770713	0
RP1-93H18.6	NonCoding_antisense	THRA1/BTR	NonCoding_lncRNA	0.409331	1.12204e-07
RP1-93H18.6	NonCoding_antisense	AL365361.1	NonCoding_lncRNA	0.443742	6.55562e-09
RP1-93H18.6	NonCoding_antisense	PTCSC1	NonCoding_lncRNA	0.488619	9.72102e-11
RP1-93H18.6	NonCoding_antisense	AL121985.1	NonCoding_lncRNA	0.496939	4.15512e-11
RP1-93H18.6	NonCoding_antisense	AC011511.5	NonCoding_lncRNA	0.512661	7.82063e-12
RP11-126K1.8	NonCoding_antisense	AC011511.5	NonCoding_lncRNA	0.429372	2.23078e-08
RP11-44K6.4	NonCoding_antisense	AL365361.1	NonCoding_lncRNA	0.468354	7.02087e-10
RP11-44K6.4	NonCoding_antisense	PTCSC1	NonCoding_lncRNA	0.48544	1.33705e-10
RP11-44K6.4	NonCoding_antisense	AC011511.5	NonCoding_lncRNA	0.52471	2.04992e-12
RP11-44K6.4	NonCoding_antisense	AL121985.1	NonCoding_lncRNA	0.549168	1.14353e-13
RP11-44K6.4	NonCoding_antisense	THRA1/BTR	NonCoding_lncRNA	0.559065	3.33067e-14
RP4-620F22.2	NonCoding_antisense	AL365361.1	NonCoding_lncRNA	0.602064	0
RP4-620F22.2	NonCoding_antisense	AC011511.5	NonCoding_lncRNA	0.615524	0
RP4-620F22.2	NonCoding_antisense	THRA1/BTR	NonCoding_lncRNA	0.623597	0
RP4-620F22.2	NonCoding_antisense	AL121985.1	NonCoding_lncRNA	0.687667	0
RP4-620F22.2	NonCoding_antisense	PTCSC1	NonCoding_lncRNA	0.721152	0
THRA1/BTR	NonCoding_lncRNA	AC011511.5	NonCoding_lncRNA	0.449429	3.97406e-09
THRA1/BTR	NonCoding_lncRNA	AL365361.1	NonCoding_lncRNA	0.698529	0
THRA1/BTR	NonCoding_lncRNA	PTCSC1	NonCoding_lncRNA	0.72284	0
THRA1/BTR	NonCoding_lncRNA	AL121985.1	NonCoding_lncRNA	0.774165	0
U62317.1	NonCoding_lincRNA	AC011511.5	NonCoding_lncRNA	0.53843	4.17888e-13
XXbac-BPG254F23.7	NonCoding_lincRNA	AL365361.1	NonCoding_lncRNA	0.496828	4.20297e-11
XXbac-BPG254F23.7	NonCoding_lincRNA	PTCSC1	NonCoding_lncRNA	0.539666	3.60822e-13
XXbac-BPG254F23.7	NonCoding_lincRNA	AL121985.1	NonCoding_lncRNA	0.603287	0
XXbac-BPG254F23.7	NonCoding_lincRNA	THRA1/BTR	NonCoding_lncRNA	0.608288	0
XXbac-BPG254F23.7	NonCoding_lincRNA	AC011511.5	NonCoding_lncRNA	0.65919	0

## Sheet: BL1_coding
row	Gene_type_row	column	Gene_type_col	cor	p
AC093001.1	NonCoding_lincRNA	ABCC11	Coding_mRNA	0.721768	0
AL732437.1	NonCoding_antisense	ABCC11	Coding_mRNA	0.416747	6.24776e-08
RP11-206M11.7	NonCoding_antisense	ABCC11	Coding_mRNA	0.651433	0
RP11-20F24.2	NonCoding_lincRNA	ABCC11	Coding_mRNA	0.570995	7.10543e-15
AC133106.2	NonCoding_antisense	ABI3BP	Coding_mRNA	0.572335	5.77316e-15
MEG3	NonCoding_lincRNA	ABI3BP	Coding_mRNA	0.705176	0
RP1-142L7.5	NonCoding_antisense	ABI3BP	Coding_mRNA	0.581227	1.77636e-15
AC133106.2	NonCoding_antisense	ADH1B	Coding_mRNA	0.497056	4.10507e-11
MEG3	NonCoding_lincRNA	ADH1B	Coding_mRNA	0.71019	0
RP1-142L7.5	NonCoding_antisense	ADH1B	Coding_mRNA	0.577114	3.10862e-15
AC005152.3	NonCoding_lincRNA	AIF1L	Coding_mRNA	0.471774	5.07458e-10
AC061979.1	NonCoding_antisense	AIF1L	Coding_mRNA	0.41113	9.74762e-08
RP1-142L7.5	NonCoding_antisense	AKR1C2	Coding_mRNA	0.403803	1.72037e-07
AC005152.3	NonCoding_lincRNA	AMD1	Coding_mRNA	0.502685	2.27902e-11
AC061979.1	NonCoding_antisense	AMD1	Coding_mRNA	0.489792	8.63534e-11
AF178030.2	NonCoding_antisense	AMD1	Coding_mRNA	0.588595	6.66134e-16
LINC01956	NonCoding_lincRNA	AMD1	Coding_mRNA	0.46249	1.21506e-09
AC093001.1	NonCoding_lincRNA	ANKRD30A	Coding_mRNA	0.594275	4.44089e-16
MEG3	NonCoding_lincRNA	ANKRD30A	Coding_mRNA	0.450137	3.73153e-09
RP11-206M11.7	NonCoding_antisense	ANKRD30A	Coding_mRNA	0.482297	1.82661e-10
RP11-20F24.2	NonCoding_lincRNA	ANKRD30A	Coding_mRNA	0.682227	0
AF178030.2	NonCoding_antisense	ANLN	Coding_mRNA	0.419889	4.85422e-08
AF178030.2	NonCoding_antisense	ANP32E	Coding_mRNA	0.415612	6.83968e-08
LINC01956	NonCoding_lincRNA	ANP32E	Coding_mRNA	0.467585	7.54877e-10
AC133106.2	NonCoding_antisense	APOD	Coding_mRNA	0.411964	9.12899e-08
MEG3	NonCoding_lincRNA	APOD	Coding_mRNA	0.45386	2.67325e-09
RP1-142L7.5	NonCoding_antisense	APOD	Coding_mRNA	0.487203	1.12088e-10
VCAN-AS1	NonCoding_antisense	ARID5B	Coding_mRNA	0.404479	1.63339e-07
AC005152.3	NonCoding_lincRNA	ART3	Coding_mRNA	0.401271	2.08696e-07
AC061979.1	NonCoding_antisense	ART3	Coding_mRNA	0.451486	3.30814e-09
LINC01956	NonCoding_lincRNA	ART3	Coding_mRNA	0.553754	6.4837e-14
AC133106.2	NonCoding_antisense	ASPN	Coding_mRNA	0.705464	0
MEG3	NonCoding_lincRNA	ASPN	Coding_mRNA	0.634471	0
RP1-142L7.5	NonCoding_antisense	ASPN	Coding_mRNA	0.623082	0
VCAN-AS1	NonCoding_antisense	ASPN	Coding_mRNA	0.553489	6.70575e-14
LOC100130899	NonCoding	BSPRY	Coding_mRNA	0.457135	1.98704e-09
AC133106.2	NonCoding_antisense	CCDC80	Coding_mRNA	0.770496	0
MEG3	NonCoding_lincRNA	CCDC80	Coding_mRNA	0.836836	0
RP1-142L7.5	NonCoding_antisense	CCDC80	Coding_mRNA	0.669786	0
VCAN-AS1	NonCoding_antisense	CCDC80	Coding_mRNA	0.459056	1.66729e-09
LOC100130899	NonCoding	CCT3	Coding_mRNA	0.421153	4.38223e-08
AC133106.2	NonCoding_antisense	CDH11	Coding_mRNA	0.754077	0
MEG3	NonCoding_lincRNA	CDH11	Coding_mRNA	0.68573	0
RP1-142L7.5	NonCoding_antisense	CDH11	Coding_mRNA	0.652289	0
VCAN-AS1	NonCoding_antisense	CDH11	Coding_mRNA	0.667525	0
AF178030.2	NonCoding_antisense	CDKAL1	Coding_mRNA	0.501784	2.50586e-11
LINC01956	NonCoding_lincRNA	CDKAL1	Coding_mRNA	0.446135	5.31653e-09
AF178030.2	NonCoding_antisense	CENPF	Coding_mRNA	0.435571	1.32453e-08
LINC01956	NonCoding_lincRNA	CENPF	Coding_mRNA	0.415328	6.9963e-08
AC005152.3	NonCoding_lincRNA	CHMP4C	Coding_mRNA	0.479679	2.36281e-10
AF178030.2	NonCoding_antisense	CHMP4C	Coding_mRNA	0.57756	3.10862e-15
AF178030.2	NonCoding_antisense	CKAP5	Coding_mRNA	0.405914	1.4626e-07
AF178030.2	NonCoding_antisense	CKS1B	Coding_mRNA	0.458118	1.81663e-09
AC093001.1	NonCoding_lincRNA	CLCA2	Coding_mRNA	0.489991	8.46305e-11
AL732437.1	NonCoding_antisense	CLCA2	Coding_mRNA	0.460653	1.43971e-09
RP11-206M11.7	NonCoding_antisense	CLCA2	Coding_mRNA	0.45461	2.49854e-09
RP11-20F24.2	NonCoding_lincRNA	CLCA2	Coding_mRNA	0.442278	7.4459e-09
LOC100130899	NonCoding	CLMN	Coding_mRNA	0.411459	9.49926e-08
AC133106.2	NonCoding_antisense	COL12A1	Coding_mRNA	0.633617	0
MEG3	NonCoding_lincRNA	COL12A1	Coding_mRNA	0.550126	1.01696e-13
RP1-142L7.5	NonCoding_antisense	COL12A1	Coding_mRNA	0.495797	4.67519e-11
VCAN-AS1	NonCoding_antisense	COL12A1	Coding_mRNA	0.629261	0
AC133106.2	NonCoding_antisense	COL14A1	Coding_mRNA	0.615669	0
MEG3	NonCoding_lincRNA	COL14A1	Coding_mRNA	0.766563	0
RP1-142L7.5	NonCoding_antisense	COL14A1	Coding_mRNA	0.657527	0
AC133106.2	NonCoding_antisense	COL1A2	Coding_mRNA	0.721354	0
MEG3	NonCoding_lincRNA	COL1A2	Coding_mRNA	0.723112	0
RP1-142L7.5	NonCoding_antisense	COL1A2	Coding_mRNA	0.578799	2.44249e-15
VCAN-AS1	NonCoding_antisense	COL1A2	Coding_mRNA	0.508464	1.23177e-11
AC133106.2	NonCoding_antisense	COL3A1	Coding_mRNA	0.682787	0
MEG3	NonCoding_lincRNA	COL3A1	Coding_mRNA	0.6642	0
RP1-142L7.5	NonCoding_antisense	COL3A1	Coding_mRNA	0.514425	6.44951e-12
VCAN-AS1	NonCoding_antisense	COL3A1	Coding_mRNA	0.479679	2.36281e-10
AC133106.2	NonCoding_antisense	COL6A3	Coding_mRNA	0.748672	0
MEG3	NonCoding_lincRNA	COL6A3	Coding_mRNA	0.741996	0
RP1-142L7.5	NonCoding_antisense	COL6A3	Coding_mRNA	0.643397	0
VCAN-AS1	NonCoding_antisense	COL6A3	Coding_mRNA	0.582731	1.33227e-15
AC133106.2	NonCoding_antisense	CTSK	Coding_mRNA	0.751393	0
MEG3	NonCoding_lincRNA	CTSK	Coding_mRNA	0.700501	0
RP1-142L7.5	NonCoding_antisense	CTSK	Coding_mRNA	0.579359	2.22045e-15
VCAN-AS1	NonCoding_antisense	CTSK	Coding_mRNA	0.559922	2.9754e-14
AC133106.2	NonCoding_antisense	CXCL14	Coding_mRNA	0.434619	1.43585e-08
MEG3	NonCoding_lincRNA	CXCL14	Coding_mRNA	0.504898	1.80309e-11
RP1-142L7.5	NonCoding_antisense	CXCL14	Coding_mRNA	0.401103	2.11368e-07
AC093001.1	NonCoding_lincRNA	CYP4Z1	Coding_mRNA	0.626265	0
RP11-206M11.7	NonCoding_antisense	CYP4Z1	Coding_mRNA	0.55102	9.10383e-14
RP11-20F24.2	NonCoding_lincRNA	CYP4Z1	Coding_mRNA	0.571665	6.43929e-15
AC133106.2	NonCoding_antisense	DCN	Coding_mRNA	0.753163	0
MEG3	NonCoding_lincRNA	DCN	Coding_mRNA	0.75646	0
RP1-142L7.5	NonCoding_antisense	DCN	Coding_mRNA	0.615533	0
VCAN-AS1	NonCoding_antisense	DCN	Coding_mRNA	0.596962	2.22045e-16
AC005152.3	NonCoding_lincRNA	DSC2	Coding_mRNA	0.517106	4.80171e-12
AF178030.2	NonCoding_antisense	DSC2	Coding_mRNA	0.483318	1.65114e-10
LINC01956	NonCoding_lincRNA	DSC2	Coding_mRNA	0.412834	8.52468e-08
LOC100130899	NonCoding	DSC2	Coding_mRNA	0.408392	1.20716e-07
AC005152.3	NonCoding_lincRNA	DSG2	Coding_mRNA	0.539508	3.67706e-13
AF178030.2	NonCoding_antisense	DSG2	Coding_mRNA	0.478813	2.57165e-10
LINC01956	NonCoding_lincRNA	DSG2	Coding_mRNA	0.473165	4.4423e-10
LOC100130899	NonCoding	DSG2	Coding_mRNA	0.437341	1.13913e-08
AC005152.3	NonCoding_lincRNA	DSP	Coding_mRNA	0.433178	1.62179e-08
AC133106.2	NonCoding_antisense	EFEMP1	Coding_mRNA	0.503893	2.00595e-11
MEG3	NonCoding_lincRNA	EFEMP1	Coding_mRNA	0.521373	2.98606e-12
RP1-142L7.5	NonCoding_antisense	EFEMP1	Coding_mRNA	0.418767	5.31364e-08
AC133106.2	NonCoding_antisense	EGR1	Coding_mRNA	0.558006	3.79696e-14
MEG3	NonCoding_lincRNA	EGR1	Coding_mRNA	0.598464	0
RP1-142L7.5	NonCoding_antisense	EGR1	Coding_mRNA	0.603363	0
AC005152.3	NonCoding_lincRNA	ELF5	Coding_mRNA	0.561199	2.53131e-14
AC061979.1	NonCoding_antisense	ELF5	Coding_mRNA	0.566237	1.33227e-14
LINC01956	NonCoding_lincRNA	ELF5	Coding_mRNA	0.547745	1.36113e-13
LOC100130899	NonCoding	ELF5	Coding_mRNA	0.57145	6.66134e-15
AC005152.3	NonCoding_lincRNA	EN1	Coding_mRNA	0.583484	1.33227e-15
AC061979.1	NonCoding_antisense	EN1	Coding_mRNA	0.463995	1.05659e-09
AF178030.2	NonCoding_antisense	EN1	Coding_mRNA	0.450424	3.63714e-09
LINC01139	NonCoding	EN1	Coding_mRNA	0.417016	6.11499e-08
LINC01956	NonCoding_lincRNA	EN1	Coding_mRNA	0.852043	0
AF178030.2	NonCoding_antisense	ENY2	Coding_mRNA	0.490089	8.37947e-11
AF178030.2	NonCoding_antisense	ESRP1	Coding_mRNA	0.577519	3.10862e-15
LOC100130899	NonCoding	ESRP1	Coding_mRNA	0.444077	6.36672e-09
AC133106.2	NonCoding_antisense	FABP4	Coding_mRNA	0.505476	1.69549e-11
MEG3	NonCoding_lincRNA	FABP4	Coding_mRNA	0.656829	0
RP1-142L7.5	NonCoding_antisense	FABP4	Coding_mRNA	0.570249	7.77156e-15
AF178030.2	NonCoding_antisense	FAM208B	Coding_mRNA	0.523655	2.30971e-12
LINC01956	NonCoding_lincRNA	FAM208B	Coding_mRNA	0.453822	2.6824e-09
AC133106.2	NonCoding_antisense	FBN1	Coding_mRNA	0.757899	0
MEG3	NonCoding_lincRNA	FBN1	Coding_mRNA	0.742779	0
RP1-142L7.5	NonCoding_antisense	FBN1	Coding_mRNA	0.653181	0
VCAN-AS1	NonCoding_antisense	FBN1	Coding_mRNA	0.622484	0
AC133106.2	NonCoding_antisense	FHL1	Coding_mRNA	0.661678	0
MEG3	NonCoding_lincRNA	FHL1	Coding_mRNA	0.755885	0
RP1-142L7.5	NonCoding_antisense	FHL1	Coding_mRNA	0.649738	0
AC133106.2	NonCoding_antisense	FOS	Coding_mRNA	0.549392	1.11244e-13
MEG3	NonCoding_lincRNA	FOS	Coding_mRNA	0.689264	0
RP1-142L7.5	NonCoding_antisense	FOS	Coding_mRNA	0.632644	0
AC133106.2	NonCoding_antisense	FOSB	Coding_mRNA	0.494426	5.38427e-11
MEG3	NonCoding_lincRNA	FOSB	Coding_mRNA	0.606531	0
RP1-142L7.5	NonCoding_antisense	FOSB	Coding_mRNA	0.580885	1.77636e-15
AC005152.3	NonCoding_lincRNA	FOXC1	Coding_mRNA	0.660916	0
AC061979.1	NonCoding_antisense	FOXC1	Coding_mRNA	0.435495	1.3331e-08
AF178030.2	NonCoding_antisense	FOXC1	Coding_mRNA	0.40679	1.36694e-07
AC005152.3	NonCoding_lincRNA	GABRP	Coding_mRNA	0.571118	7.10543e-15
AF178030.2	NonCoding_antisense	GABRP	Coding_mRNA	0.45412	2.61151e-09
LINC01956	NonCoding_lincRNA	GABRP	Coding_mRNA	0.473632	4.24728e-10
AC133106.2	NonCoding_antisense	GEM	Coding_mRNA	0.64837	0
MEG3	NonCoding_lincRNA	GEM	Coding_mRNA	0.728059	0
RP1-142L7.5	NonCoding_antisense	GEM	Coding_mRNA	0.608522	0
LOC100130899	NonCoding	GTPBP4	Coding_mRNA	0.411591	9.4007e-08
AF178030.2	NonCoding_antisense	HEATR1	Coding_mRNA	0.591604	4.44089e-16
LINC01956	NonCoding_lincRNA	HEATR1	Coding_mRNA	0.428127	2.47399e-08
AF178030.2	NonCoding_antisense	HIST1H2AE	Coding_mRNA	0.437474	1.12628e-08
AC133106.2	NonCoding_antisense	HMCN1	Coding_mRNA	0.631702	0
MEG3	NonCoding_lincRNA	HMCN1	Coding_mRNA	0.680192	0
RP1-142L7.5	NonCoding_antisense	HMCN1	Coding_mRNA	0.670294	0
VCAN-AS1	NonCoding_antisense	HMCN1	Coding_mRNA	0.579703	2.22045e-15
LOC100130899	NonCoding	HMGA1	Coding_mRNA	0.425557	3.05886e-08
AC005152.3	NonCoding_lincRNA	HORMAD1	Coding_mRNA	0.464914	9.69754e-10
AC061979.1	NonCoding_antisense	HORMAD1	Coding_mRNA	0.417588	5.84122e-08
LINC01956	NonCoding_lincRNA	HORMAD1	Coding_mRNA	0.429739	2.16367e-08
AC005152.3	NonCoding_lincRNA	HRCT1	Coding_mRNA	0.53	1.11977e-12
AC061979.1	NonCoding_antisense	HRCT1	Coding_mRNA	0.504026	1.97793e-11
AF178030.2	NonCoding_antisense	HRCT1	Coding_mRNA	0.459778	1.56045e-09
LINC01956	NonCoding_lincRNA	HRCT1	Coding_mRNA	0.571684	6.43929e-15
AC133106.2	NonCoding_antisense	HSPB6	Coding_mRNA	0.564116	1.73195e-14
MEG3	NonCoding_lincRNA	HSPB6	Coding_mRNA	0.767246	0
RP1-142L7.5	NonCoding_antisense	HSPB6	Coding_mRNA	0.632565	0
AC133106.2	NonCoding_antisense	HTRA1	Coding_mRNA	0.77335	0
MEG3	NonCoding_lincRNA	HTRA1	Coding_mRNA	0.791162	0
RP1-142L7.5	NonCoding_antisense	HTRA1	Coding_mRNA	0.663574	0
VCAN-AS1	NonCoding_antisense	HTRA1	Coding_mRNA	0.533761	7.23865e-13
AF178030.2	NonCoding_antisense	ILF2	Coding_mRNA	0.431537	1.86162e-08
LOC100130899	NonCoding	ILF2	Coding_mRNA	0.419857	4.86662e-08
AC061979.1	NonCoding_antisense	IQGAP3	Coding_mRNA	0.475953	3.39608e-10
AF178030.2	NonCoding_antisense	IQGAP3	Coding_mRNA	0.449505	3.94736e-09
LINC01956	NonCoding_lincRNA	IQGAP3	Coding_mRNA	0.540614	3.22409e-13
AF178030.2	NonCoding_antisense	KPNA2	Coding_mRNA	0.41621	6.52166e-08
AF178030.2	NonCoding_antisense	LDHB	Coding_mRNA	0.489289	9.08544e-11
AC133106.2	NonCoding_antisense	LIMA1	Coding_mRNA	0.6494	0
MEG3	NonCoding_lincRNA	LIMA1	Coding_mRNA	0.705107	0
RP1-142L7.5	NonCoding_antisense	LIMA1	Coding_mRNA	0.610728	0
VCAN-AS1	NonCoding_antisense	LIMA1	Coding_mRNA	0.525056	1.97131e-12
AC133106.2	NonCoding_antisense	LRP1	Coding_mRNA	0.681311	0
MEG3	NonCoding_lincRNA	LRP1	Coding_mRNA	0.741022	0
RP1-142L7.5	NonCoding_antisense	LRP1	Coding_mRNA	0.607346	0
VCAN-AS1	NonCoding_antisense	LRP1	Coding_mRNA	0.457097	1.99392e-09
AC133106.2	NonCoding_antisense	LUM	Coding_mRNA	0.718781	0
MEG3	NonCoding_lincRNA	LUM	Coding_mRNA	0.603714	0
RP1-142L7.5	NonCoding_antisense	LUM	Coding_mRNA	0.542988	2.42473e-13
VCAN-AS1	NonCoding_antisense	LUM	Coding_mRNA	0.67332	0
AC005152.3	NonCoding_lincRNA	MBOAT1	Coding_mRNA	0.537175	4.84723e-13
AC061979.1	NonCoding_antisense	MBOAT1	Coding_mRNA	0.433737	1.54702e-08
AF178030.2	NonCoding_antisense	MBOAT1	Coding_mRNA	0.558964	3.37508e-14
LINC01956	NonCoding_lincRNA	MBOAT1	Coding_mRNA	0.578546	2.66454e-15
AC005152.3	NonCoding_lincRNA	MFGE8	Coding_mRNA	0.619111	0
AC061979.1	NonCoding_antisense	MFGE8	Coding_mRNA	0.450573	3.58929e-09
AF178030.2	NonCoding_antisense	MFGE8	Coding_mRNA	0.490923	7.69953e-11
LINC01956	NonCoding_lincRNA	MFGE8	Coding_mRNA	0.594908	2.22045e-16
LOC100130899	NonCoding	MFGE8	Coding_mRNA	0.447924	4.54087e-09
AF178030.2	NonCoding_antisense	MKI67	Coding_mRNA	0.462032	1.26773e-09
AC133106.2	NonCoding_antisense	MMP13	Coding_mRNA	0.540203	3.38396e-13
MEG3	NonCoding_lincRNA	MMP13	Coding_mRNA	0.434129	1.49663e-08
RP1-142L7.5	NonCoding_antisense	MMP13	Coding_mRNA	0.411942	9.14489e-08
VCAN-AS1	NonCoding_antisense	MMP13	Coding_mRNA	0.497903	3.75977e-11
AC133106.2	NonCoding_antisense	MMP2	Coding_mRNA	0.749509	0
MEG3	NonCoding_lincRNA	MMP2	Coding_mRNA	0.735705	0
RP1-142L7.5	NonCoding_antisense	MMP2	Coding_mRNA	0.584698	1.11022e-15
VCAN-AS1	NonCoding_antisense	MMP2	Coding_mRNA	0.548457	1.24789e-13
AC005152.3	NonCoding_lincRNA	MMP7	Coding_mRNA	0.490974	7.66009e-11
AF178030.2	NonCoding_antisense	MMP7	Coding_mRNA	0.403088	1.81703e-07
LINC01956	NonCoding_lincRNA	MSLN	Coding_mRNA	0.513565	7.08589e-12
AC005152.3	NonCoding_lincRNA	MUC16	Coding_mRNA	0.465879	8.86143e-10
AC061979.1	NonCoding_antisense	MUC16	Coding_mRNA	0.495153	4.99645e-11
AF178030.2	NonCoding_antisense	MUC16	Coding_mRNA	0.406038	1.44876e-07
LINC01956	NonCoding_lincRNA	MUC16	Coding_mRNA	0.671707	0
AC005152.3	NonCoding_lincRNA	MUC5B	Coding_mRNA	0.477824	2.83208e-10
AC061979.1	NonCoding_antisense	MUC5B	Coding_mRNA	0.944869	0
LINC01956	NonCoding_lincRNA	MUC5B	Coding_mRNA	0.554067	6.21725e-14
AC093001.1	NonCoding_lincRNA	MUCL1	Coding_mRNA	0.513253	7.33191e-12
MEG3	NonCoding_lincRNA	MUCL1	Coding_mRNA	0.437352	1.13802e-08
RP11-206M11.7	NonCoding_antisense	MUCL1	Coding_mRNA	0.474001	4.09946e-10
RP11-20F24.2	NonCoding_lincRNA	MUCL1	Coding_mRNA	0.526573	1.65867e-12
AC061979.1	NonCoding_antisense	MYBL1	Coding_mRNA	0.431695	1.8371e-08
AF178030.2	NonCoding_antisense	MYBL1	Coding_mRNA	0.424008	3.47325e-08
LINC01956	NonCoding_lincRNA	MYBL1	Coding_mRNA	0.612489	0
AC005152.3	NonCoding_lincRNA	MYC	Coding_mRNA	0.418859	5.2746e-08
LINC01956	NonCoding_lincRNA	MYC	Coding_mRNA	0.462809	1.17963e-09
AF178030.2	NonCoding_antisense	MYO5B	Coding_mRNA	0.402421	1.91195e-07
LINC01956	NonCoding_lincRNA	MYO5B	Coding_mRNA	0.400158	2.2707e-07
LOC100130899	NonCoding	MYO5B	Coding_mRNA	0.415467	6.91931e-08
AF178030.2	NonCoding_antisense	NEK2	Coding_mRNA	0.431228	1.91057e-08
AC133106.2	NonCoding_antisense	NFKBIZ	Coding_mRNA	0.483843	1.56742e-10
MEG3	NonCoding_lincRNA	NFKBIZ	Coding_mRNA	0.568731	9.54792e-15
RP1-142L7.5	NonCoding_antisense	NFKBIZ	Coding_mRNA	0.569676	8.43769e-15
AC133106.2	NonCoding_antisense	NR2F1	Coding_mRNA	0.538515	4.13669e-13
MEG3	NonCoding_lincRNA	NR2F1	Coding_mRNA	0.575742	3.77476e-15
RP1-142L7.5	NonCoding_antisense	NR2F1	Coding_mRNA	0.549437	1.10578e-13
VCAN-AS1	NonCoding_antisense	NR2F1	Coding_mRNA	0.449388	3.98859e-09
AF178030.2	NonCoding_antisense	NUP205	Coding_mRNA	0.491476	7.27858e-11
LINC01956	NonCoding_lincRNA	PADI2	Coding_mRNA	0.509772	1.06983e-11
LOC100130899	NonCoding	PADI2	Coding_mRNA	0.48486	1.41657e-10
VCAN-AS1	NonCoding_antisense	PIK3R1	Coding_mRNA	0.507139	1.4198e-11
AC093001.1	NonCoding_lincRNA	PIP	Coding_mRNA	0.437192	1.15368e-08
RP11-20F24.2	NonCoding_lincRNA	PIP	Coding_mRNA	0.53115	9.80549e-13
LINC01956	NonCoding_lincRNA	PLK1	Coding_mRNA	0.456136	2.17594e-09
AF178030.2	NonCoding_antisense	POLR1E	Coding_mRNA	0.429944	2.12691e-08
LINC01956	NonCoding_lincRNA	POLR1E	Coding_mRNA	0.434559	1.44317e-08
AC133106.2	NonCoding_antisense	POSTN	Coding_mRNA	0.691372	0
MEG3	NonCoding_lincRNA	POSTN	Coding_mRNA	0.530116	1.10489e-12
RP1-142L7.5	NonCoding_antisense	POSTN	Coding_mRNA	0.502641	2.28968e-11
VCAN-AS1	NonCoding_antisense	POSTN	Coding_mRNA	0.655773	0
LINC01956	NonCoding_lincRNA	PRC1	Coding_mRNA	0.441593	7.90218e-09
AF178030.2	NonCoding_antisense	PRKDC	Coding_mRNA	0.537191	4.83835e-13
AC005152.3	NonCoding_lincRNA	PRKX	Coding_mRNA	0.445509	5.61687e-09
AC061979.1	NonCoding_antisense	PRKX	Coding_mRNA	0.407669	1.27698e-07
AF178030.2	NonCoding_antisense	PRKX	Coding_mRNA	0.477669	2.8751e-10
LINC01956	NonCoding_lincRNA	PRKX	Coding_mRNA	0.600348	0
LOC100130899	NonCoding	PRKX	Coding_mRNA	0.468777	6.74588e-10
AC005152.3	NonCoding_lincRNA	PROM1	Coding_mRNA	0.54583	1.71863e-13
AC061979.1	NonCoding_antisense	PROM1	Coding_mRNA	0.574042	4.88498e-15
LINC01956	NonCoding_lincRNA	PROM1	Coding_mRNA	0.4228	3.83318e-08
AF178030.2	NonCoding_antisense	PRR11	Coding_mRNA	0.401309	2.08095e-07
AF178030.2	NonCoding_antisense	RAD21	Coding_mRNA	0.688231	0
LINC01956	NonCoding_lincRNA	RAD21	Coding_mRNA	0.472161	4.89013e-10
AF178030.2	NonCoding_antisense	RGS10	Coding_mRNA	0.458776	1.71062e-09
AC005152.3	NonCoding_lincRNA	S100A1	Coding_mRNA	0.5964	2.22045e-16
AC061979.1	NonCoding_antisense	S100A1	Coding_mRNA	0.498127	3.67311e-11
AF178030.2	NonCoding_antisense	S100A1	Coding_mRNA	0.488853	9.49443e-11
LINC01956	NonCoding_lincRNA	S100A1	Coding_mRNA	0.515364	5.81801e-12
RP11-20F24.2	NonCoding_lincRNA	SCGB2A2	Coding_mRNA	0.460862	1.4123e-09
AC133106.2	NonCoding_antisense	SEMA3C	Coding_mRNA	0.553461	6.72795e-14
MEG3	NonCoding_lincRNA	SEMA3C	Coding_mRNA	0.597974	2.22045e-16
RP1-142L7.5	NonCoding_antisense	SEMA3C	Coding_mRNA	0.526921	1.59428e-12
VCAN-AS1	NonCoding_antisense	SEMA3C	Coding_mRNA	0.404441	1.63816e-07
AC133106.2	NonCoding_antisense	SEPP1	Coding_mRNA	0.562552	2.13163e-14
MEG3	NonCoding_lincRNA	SEPP1	Coding_mRNA	0.652428	0
RP1-142L7.5	NonCoding_antisense	SEPP1	Coding_mRNA	0.633336	0
LOC100130899	NonCoding	SERPINA3	Coding_mRNA	0.452346	3.063e-09
AC133106.2	NonCoding_antisense	SERPINF1	Coding_mRNA	0.724104	0
MEG3	NonCoding_lincRNA	SERPINF1	Coding_mRNA	0.697438	0
RP1-142L7.5	NonCoding_antisense	SERPINF1	Coding_mRNA	0.570094	7.99361e-15
VCAN-AS1	NonCoding_antisense	SERPINF1	Coding_mRNA	0.569575	8.43769e-15
AC133106.2	NonCoding_antisense	SFRP2	Coding_mRNA	0.708182	0
MEG3	NonCoding_lincRNA	SFRP2	Coding_mRNA	0.67147	0
RP1-142L7.5	NonCoding_antisense	SFRP2	Coding_mRNA	0.587985	6.66134e-16
VCAN-AS1	NonCoding_antisense	SFRP2	Coding_mRNA	0.657647	0
AC133106.2	NonCoding_antisense	SFRP4	Coding_mRNA	0.703226	0
MEG3	NonCoding_lincRNA	SFRP4	Coding_mRNA	0.696262	0
RP1-142L7.5	NonCoding_antisense	SFRP4	Coding_mRNA	0.592761	4.44089e-16
VCAN-AS1	NonCoding_antisense	SFRP4	Coding_mRNA	0.516458	5.1581e-12
AC005152.3	NonCoding_lincRNA	SFT2D2	Coding_mRNA	0.571156	6.88338e-15
AC061979.1	NonCoding_antisense	SFT2D2	Coding_mRNA	0.400183	2.26636e-07
AF178030.2	NonCoding_antisense	SFT2D2	Coding_mRNA	0.528681	1.30318e-12
LINC01956	NonCoding_lincRNA	SFT2D2	Coding_mRNA	0.580437	1.9984e-15
LOC100130899	NonCoding	SFT2D2	Coding_mRNA	0.455463	2.31292e-09
AC133106.2	NonCoding_antisense	SH3D19	Coding_mRNA	0.681352	0
MEG3	NonCoding_lincRNA	SH3D19	Coding_mRNA	0.666226	0
RP1-142L7.5	NonCoding_antisense	SH3D19	Coding_mRNA	0.679502	0
AC005152.3	NonCoding_lincRNA	SHC4	Coding_mRNA	0.775607	0
AC061979.1	NonCoding_antisense	SHC4	Coding_mRNA	0.560645	2.70894e-14
LINC01956	NonCoding_lincRNA	SHC4	Coding_mRNA	0.499091	3.32236e-11
AC133106.2	NonCoding_antisense	SLC40A1	Coding_mRNA	0.497217	4.03708e-11
MEG3	NonCoding_lincRNA	SLC40A1	Coding_mRNA	0.525362	1.90381e-12
RP1-142L7.5	NonCoding_antisense	SLC40A1	Coding_mRNA	0.465578	9.11409e-10
AC005152.3	NonCoding_lincRNA	SLC44A2	Coding_mRNA	0.440439	8.73102e-09
AF178030.2	NonCoding_antisense	SLC44A2	Coding_mRNA	0.500915	2.74545e-11
LINC01956	NonCoding_lincRNA	SLC44A2	Coding_mRNA	0.443318	6.80215e-09
LOC100130899	NonCoding	SLC44A2	Coding_mRNA	0.508837	1.18334e-11
LINC01956	NonCoding_lincRNA	SMG5	Coding_mRNA	0.400427	2.22496e-07
AF178030.2	NonCoding_antisense	SMS	Coding_mRNA	0.433393	1.59267e-08
LOC100130899	NonCoding	SMS	Coding_mRNA	0.452163	3.11376e-09
AC005152.3	NonCoding_lincRNA	SORBS2	Coding_mRNA	0.549803	1.05693e-13
AC061979.1	NonCoding_antisense	SORBS2	Coding_mRNA	0.503346	2.12546e-11
LINC01956	NonCoding_lincRNA	SORBS2	Coding_mRNA	0.519211	3.80185e-12
AC133106.2	NonCoding_antisense	SPARCL1	Coding_mRNA	0.553182	6.9722e-14
MEG3	NonCoding_lincRNA	SPARCL1	Coding_mRNA	0.629046	0
RP1-142L7.5	NonCoding_antisense	SPARCL1	Coding_mRNA	0.58655	8.88178e-16
VCAN-AS1	NonCoding_antisense	SPARCL1	Coding_mRNA	0.493284	6.05245e-11
AF178030.2	NonCoding_antisense	SRPK1	Coding_mRNA	0.491359	7.36566e-11
LOC100130899	NonCoding	SRPK1	Coding_mRNA	0.417973	5.66336e-08
AC093001.1	NonCoding_lincRNA	STEAP4	Coding_mRNA	0.472883	4.56372e-10
AC133106.2	NonCoding_antisense	STEAP4	Coding_mRNA	0.443578	6.65025e-09
MEG3	NonCoding_lincRNA	STEAP4	Coding_mRNA	0.504421	1.89679e-11
RP1-142L7.5	NonCoding_antisense	STEAP4	Coding_mRNA	0.400955	2.13766e-07
RP11-206M11.7	NonCoding_antisense	STEAP4	Coding_mRNA	0.494128	5.55103e-11
RP11-20F24.2	NonCoding_lincRNA	STEAP4	Coding_mRNA	0.481099	2.05556e-10
AF178030.2	NonCoding_antisense	STMN1	Coding_mRNA	0.427352	2.63786e-08
LINC01956	NonCoding_lincRNA	STMN1	Coding_mRNA	0.414699	7.3549e-08
AF178030.2	NonCoding_antisense	TARBP1	Coding_mRNA	0.524171	2.17915e-12
LINC01956	NonCoding_lincRNA	TARBP1	Coding_mRNA	0.463735	1.08239e-09
LOC100130899	NonCoding	TARBP1	Coding_mRNA	0.414579	7.42536e-08
AC005152.3	NonCoding_lincRNA	TFCP2L1	Coding_mRNA	0.573931	4.88498e-15
AF178030.2	NonCoding_antisense	TFCP2L1	Coding_mRNA	0.404324	1.65293e-07
LINC01956	NonCoding_lincRNA	TFCP2L1	Coding_mRNA	0.475485	3.55322e-10
AC133106.2	NonCoding_antisense	THY1	Coding_mRNA	0.48322	1.66724e-10
VCAN-AS1	NonCoding_antisense	THY1	Coding_mRNA	0.630358	0
AC133106.2	NonCoding_antisense	TIMP3	Coding_mRNA	0.588503	6.66134e-16
MEG3	NonCoding_lincRNA	TIMP3	Coding_mRNA	0.456105	2.1822e-09
RP1-142L7.5	NonCoding_antisense	TIMP3	Coding_mRNA	0.528931	1.26632e-12
VCAN-AS1	NonCoding_antisense	TIMP3	Coding_mRNA	0.738939	0
AC005152.3	NonCoding_lincRNA	TM4SF1	Coding_mRNA	0.497289	4.00679e-11
AC061979.1	NonCoding_antisense	TM4SF1	Coding_mRNA	0.485379	1.34524e-10
LINC01956	NonCoding_lincRNA	TM4SF1	Coding_mRNA	0.410893	9.93056e-08
LOC100130899	NonCoding	TM4SF1	Coding_mRNA	0.401413	2.06452e-07
AF178030.2	NonCoding_antisense	TOP2A	Coding_mRNA	0.454123	2.61077e-09
LINC01956	NonCoding_lincRNA	TOP2A	Coding_mRNA	0.434297	1.47557e-08
AF178030.2	NonCoding_antisense	TPX2	Coding_mRNA	0.413668	7.98075e-08
AC005152.3	NonCoding_lincRNA	TRPS1	Coding_mRNA	0.401125	2.11013e-07
AF178030.2	NonCoding_antisense	TRPS1	Coding_mRNA	0.909371	0
LINC01956	NonCoding_lincRNA	TRPS1	Coding_mRNA	0.469934	6.0457e-10
LINC01956	NonCoding_lincRNA	TYMS	Coding_mRNA	0.413798	7.89932e-08
AC093001.1	NonCoding_lincRNA	UGT2B11	Coding_mRNA	0.504421	1.89679e-11
AL732437.1	NonCoding_antisense	UGT2B11	Coding_mRNA	0.414405	7.52847e-08
RP11-206M11.7	NonCoding_antisense	UGT2B11	Coding_mRNA	0.450861	3.49837e-09
AC093001.1	NonCoding_lincRNA	UGT2B28	Coding_mRNA	0.539925	3.49942e-13
RP11-206M11.7	NonCoding_antisense	UGT2B28	Coding_mRNA	0.480504	2.17919e-10
RP11-20F24.2	NonCoding_lincRNA	UGT2B28	Coding_mRNA	0.401451	2.05857e-07
AC133106.2	NonCoding_antisense	VCAN	Coding_mRNA	0.677091	0
MEG3	NonCoding_lincRNA	VCAN	Coding_mRNA	0.554216	6.12843e-14
RP1-142L7.5	NonCoding_antisense	VCAN	Coding_mRNA	0.613785	0
VCAN-AS1	NonCoding_antisense	VCAN	Coding_mRNA	0.809622	0
AC005152.3	NonCoding_lincRNA	VGLL1	Coding_mRNA	0.458153	1.81087e-09
LINC01956	NonCoding_lincRNA	VGLL1	Coding_mRNA	0.420945	4.45695e-08
AC005152.3	NonCoding_lincRNA	VTCN1	Coding_mRNA	0.464243	1.03242e-09
AF178030.2	NonCoding_antisense	VTCN1	Coding_mRNA	0.434242	1.48245e-08
LOC100130899	NonCoding	WDR45B	Coding_mRNA	0.412856	8.50981e-08
AF178030.2	NonCoding_antisense	YWHAZ	Coding_mRNA	0.431427	1.87896e-08

## Sheet: BL1_LNCRNA
row	Gene_type_row	column	Gene_type_col	cor	p
AC061979.1	NonCoding_antisense	AC005152.3	NonCoding_lincRNA	0.486864	1.15955e-10
LINC01956	NonCoding_lincRNA	AC005152.3	NonCoding_lincRNA	0.499082	3.32565e-11
AC005152.3	NonCoding_lincRNA	AC061979.1	NonCoding_antisense	0.486864	1.15955e-10
LINC01956	NonCoding_lincRNA	AC061979.1	NonCoding_antisense	0.523276	2.41074e-12
RP11-206M11.7	NonCoding_antisense	AC093001.1	NonCoding_lincRNA	0.777879	0
RP11-20F24.2	NonCoding_lincRNA	AC093001.1	NonCoding_lincRNA	0.599118	0
MEG3	NonCoding_lincRNA	AC133106.2	NonCoding_antisense	0.733821	0
RP1-142L7.5	NonCoding_antisense	AC133106.2	NonCoding_antisense	0.675573	0
VCAN-AS1	NonCoding_antisense	AC133106.2	NonCoding_antisense	0.576245	3.55271e-15
LINC01956	NonCoding_lincRNA	LINC00707	NonCoding_lincRNA	0.40545	1.51594e-07
AC005152.3	NonCoding_lincRNA	LINC01956	NonCoding_lincRNA	0.499082	3.32565e-11
AC061979.1	NonCoding_antisense	LINC01956	NonCoding_lincRNA	0.523276	2.41074e-12
LINC00707	NonCoding_lincRNA	LINC01956	NonCoding_lincRNA	0.40545	1.51594e-07
RP11-402P6.7	NonCoding_lincRNA	LINP1	NonCoding_lincRNA	0.406022	1.45052e-07
AC133106.2	NonCoding_antisense	MEG3	NonCoding_lincRNA	0.733821	0
RP1-142L7.5	NonCoding_antisense	MEG3	NonCoding_lincRNA	0.699869	0
AC133106.2	NonCoding_antisense	RP1-142L7.5	NonCoding_antisense	0.675573	0
MEG3	NonCoding_lincRNA	RP1-142L7.5	NonCoding_antisense	0.699869	0
VCAN-AS1	NonCoding_antisense	RP1-142L7.5	NonCoding_antisense	0.507866	1.31339e-11
AC093001.1	NonCoding_lincRNA	RP11-206M11.7	NonCoding_antisense	0.777879	0
RP11-20F24.2	NonCoding_lincRNA	RP11-206M11.7	NonCoding_antisense	0.498519	3.52638e-11
AC093001.1	NonCoding_lincRNA	RP11-20F24.2	NonCoding_lincRNA	0.599118	0
RP11-206M11.7	NonCoding_antisense	RP11-20F24.2	NonCoding_lincRNA	0.498519	3.52638e-11
LINP1	NonCoding_lincRNA	RP11-402P6.7	NonCoding_lincRNA	0.406022	1.45052e-07
AC133106.2	NonCoding_antisense	VCAN-AS1	NonCoding_antisense	0.576245	3.55271e-15
RP1-142L7.5	NonCoding_antisense	VCAN-AS1	NonCoding_antisense	0.507866	1.31339e-11

## Sheet: BL2
No significant correlations

## Sheet: LAR_coding
row	Gene_type_row	column	Gene_type_col	cor	p
PRO0471	NonCoding_lncRNA	A2M	Coding_mRNA	0.429837	2.14606e-08
RP11-124N14.3	NonCoding_antisense	A2M	Coding_mRNA	0.482461	1.79719e-10
AC005162.5	NonCoding_antisense	ABCA12	Coding_mRNA	0.531634	9.27036e-13
AC078864.1	NonCoding_lincRNA	ABCA12	Coding_mRNA	0.566857	1.22125e-14
AC092168.3	NonCoding_lincRNA	ABCA12	Coding_mRNA	0.417433	5.91415e-08
AC093001.1	NonCoding_lincRNA	ABCA12	Coding_mRNA	0.591962	4.44089e-16
AC111000.4	NonCoding_lncRNA	ABCA12	Coding_mRNA	0.502777	2.25708e-11
AC141930.1	NonCoding_lincRNA	ABCA12	Coding_mRNA	0.517175	4.76508e-12
AL121790.1	NonCoding_lincRNA	ABCA12	Coding_mRNA	0.658959	0
ATP13A4-AS1	NonCoding_antisense	ABCA12	Coding_mRNA	0.560434	2.79776e-14
CTC-537E7.2	NonCoding_lincRNA	ABCA12	Coding_mRNA	0.409322	1.12287e-07
LINC00624	NonCoding_lincRNA	ABCA12	Coding_mRNA	0.418388	5.47817e-08
LINC01193	NonCoding_lincRNA	ABCA12	Coding_mRNA	0.466356	8.47369e-10
LOC727924	NonCoding_lncRNA	ABCA12	Coding_mRNA	0.534485	6.65024e-13
RP11-206M11.7	NonCoding_antisense	ABCA12	Coding_mRNA	0.569089	9.10383e-15
RP11-20F24.2	NonCoding_lincRNA	ABCA12	Coding_mRNA	0.438498	1.03174e-08
RP11-547I7.1	NonCoding_antisense	ABCA12	Coding_mRNA	0.448123	4.46161e-09
AC005162.5	NonCoding_antisense	ABCC11	Coding_mRNA	0.472918	4.54854e-10
AC068538.4	NonCoding_lincRNA	ABCC11	Coding_mRNA	0.537832	4.4853e-13
AC078864.1	NonCoding_lincRNA	ABCC11	Coding_mRNA	0.610833	0
AC092168.3	NonCoding_lincRNA	ABCC11	Coding_mRNA	0.594797	2.22045e-16
AC092168.4	NonCoding_lincRNA	ABCC11	Coding_mRNA	0.535459	5.93303e-13
AC093001.1	NonCoding_lincRNA	ABCC11	Coding_mRNA	0.721768	0
AC111000.4	NonCoding_lncRNA	ABCC11	Coding_mRNA	0.622061	0
AC141930.1	NonCoding_lincRNA	ABCC11	Coding_mRNA	0.596065	2.22045e-16
AL121790.1	NonCoding_lincRNA	ABCC11	Coding_mRNA	0.665799	0
AL356804.1	NonCoding_lincRNA	ABCC11	Coding_mRNA	0.498042	3.70584e-11
ATP13A4-AS1	NonCoding_antisense	ABCC11	Coding_mRNA	0.623376	0
CTC-537E7.2	NonCoding_lincRNA	ABCC11	Coding_mRNA	0.440217	8.89926e-09
LINC00624	NonCoding_lincRNA	ABCC11	Coding_mRNA	0.502982	2.20868e-11
LINC01193	NonCoding_lincRNA	ABCC11	Coding_mRNA	0.568684	9.76996e-15
LINC02203	NonCoding_lincRNA	ABCC11	Coding_mRNA	0.425222	3.14426e-08
LINC02522	NonCoding_lincRNA	ABCC11	Coding_mRNA	0.538202	4.29434e-13
LOC101928106	NonCoding_lincRNA	ABCC11	Coding_mRNA	0.455125	2.38483e-09
LOC727924	NonCoding_lncRNA	ABCC11	Coding_mRNA	0.555841	4.996e-14
RP1-27K12.4	NonCoding_antisense	ABCC11	Coding_mRNA	0.437275	1.14561e-08
RP11-206M11.7	NonCoding_antisense	ABCC11	Coding_mRNA	0.651433	0
RP11-20F24.2	NonCoding_lincRNA	ABCC11	Coding_mRNA	0.570995	7.10543e-15
RP11-547I7.1	NonCoding_antisense	ABCC11	Coding_mRNA	0.477027	3.06012e-10
ZNF350-AS1	NonCoding_lincRNA	ABCC11	Coding_mRNA	0.538626	4.08118e-13
AC068538.4	NonCoding_lincRNA	ABCC12	Coding_mRNA	0.541269	2.97984e-13
AC078864.1	NonCoding_lincRNA	ABCC12	Coding_mRNA	0.642762	0
AC092168.3	NonCoding_lincRNA	ABCC12	Coding_mRNA	0.570147	7.99361e-15
AC092168.4	NonCoding_lincRNA	ABCC12	Coding_mRNA	0.495974	4.59059e-11
AC093001.1	NonCoding_lincRNA	ABCC12	Coding_mRNA	0.609666	0
AC111000.4	NonCoding_lncRNA	ABCC12	Coding_mRNA	0.648967	0
AC114812.8	NonCoding_antisense	ABCC12	Coding_mRNA	0.476891	3.10076e-10
AC141930.1	NonCoding_lincRNA	ABCC12	Coding_mRNA	0.51439	6.47438e-12
AL121790.1	NonCoding_lincRNA	ABCC12	Coding_mRNA	0.731912	0
AL356804.1	NonCoding_lincRNA	ABCC12	Coding_mRNA	0.586544	8.88178e-16
ATP13A4-AS1	NonCoding_antisense	ABCC12	Coding_mRNA	0.668515	0
CTC-537E7.2	NonCoding_lincRNA	ABCC12	Coding_mRNA	0.454575	2.5064e-09
LINC00624	NonCoding_lincRNA	ABCC12	Coding_mRNA	0.583563	1.33227e-15
LINC01193	NonCoding_lincRNA	ABCC12	Coding_mRNA	0.686469	0
LINC02203	NonCoding_lincRNA	ABCC12	Coding_mRNA	0.538948	3.93019e-13
LINC02522	NonCoding_lincRNA	ABCC12	Coding_mRNA	0.62581	0
LOC101928106	NonCoding_lincRNA	ABCC12	Coding_mRNA	0.50493	1.79703e-11
LOC727924	NonCoding_lncRNA	ABCC12	Coding_mRNA	0.692238	0
RP1-27K12.4	NonCoding_antisense	ABCC12	Coding_mRNA	0.472226	4.86011e-10
RP11-206M11.7	NonCoding_antisense	ABCC12	Coding_mRNA	0.555619	5.12923e-14
RP11-20F24.2	NonCoding_lincRNA	ABCC12	Coding_mRNA	0.474979	3.731e-10
RP11-547I7.1	NonCoding_antisense	ABCC12	Coding_mRNA	0.519328	3.75255e-12
SCHLAP1	NonCoding_lincRNA	ABCC12	Coding_mRNA	0.466419	8.42358e-10
ZNF350-AS1	NonCoding_lincRNA	ABCC12	Coding_mRNA	0.513158	7.40874e-12
AC078864.1	NonCoding_lincRNA	ACE2	Coding_mRNA	0.423205	3.70876e-08
AC111000.4	NonCoding_lncRNA	ACE2	Coding_mRNA	0.426992	2.71762e-08
AL121790.1	NonCoding_lincRNA	ACE2	Coding_mRNA	0.471809	5.05776e-10
ATP13A4-AS1	NonCoding_antisense	ACE2	Coding_mRNA	0.576978	3.10862e-15
CTC-537E7.2	NonCoding_lincRNA	ACE2	Coding_mRNA	0.403604	1.74681e-07
LINC00624	NonCoding_lincRNA	ACE2	Coding_mRNA	0.533445	7.50955e-13
LINC01193	NonCoding_lincRNA	ACE2	Coding_mRNA	0.469643	6.21478e-10
LOC727924	NonCoding_lncRNA	ACE2	Coding_mRNA	0.513964	6.78391e-12
RP11-547I7.1	NonCoding_antisense	ACE2	Coding_mRNA	0.499976	3.02909e-11
AC016745.1	NonCoding_lincRNA	ACSL1	Coding_mRNA	0.467105	7.89794e-10
LINC00263	NonCoding_lincRNA	ACSL1	Coding_mRNA	0.502492	2.32583e-11
MALAT1	NonCoding_lincRNA	ACSL1	Coding_mRNA	0.526555	1.66223e-12
RP11-561O23.8	NonCoding_antisense	ACSL1	Coding_mRNA	0.419013	5.20926e-08
RP3-340B19.3	NonCoding_lincRNA	ACSL1	Coding_mRNA	0.439294	9.63535e-09
TAB3-AS2	NonCoding_antisense	ACSL1	Coding_mRNA	0.420619	4.57601e-08
AC068538.4	NonCoding_lincRNA	ACSM1	Coding_mRNA	0.609271	0
AC078864.1	NonCoding_lincRNA	ACSM1	Coding_mRNA	0.559621	3.10862e-14
AC092168.3	NonCoding_lincRNA	ACSM1	Coding_mRNA	0.547388	1.42109e-13
AC092168.4	NonCoding_lincRNA	ACSM1	Coding_mRNA	0.42702	2.71124e-08
AC093001.1	NonCoding_lincRNA	ACSM1	Coding_mRNA	0.465752	8.96698e-10
AC111000.4	NonCoding_lncRNA	ACSM1	Coding_mRNA	0.688581	0
AL121790.1	NonCoding_lincRNA	ACSM1	Coding_mRNA	0.524433	2.1152e-12
AL356804.1	NonCoding_lincRNA	ACSM1	Coding_mRNA	0.622377	0
ATP13A4-AS1	NonCoding_antisense	ACSM1	Coding_mRNA	0.594029	4.44089e-16
LINC00624	NonCoding_lincRNA	ACSM1	Coding_mRNA	0.651328	0
LINC01193	NonCoding_lincRNA	ACSM1	Coding_mRNA	0.667544	0
LINC02203	NonCoding_lincRNA	ACSM1	Coding_mRNA	0.545169	1.86295e-13
LINC02522	NonCoding_lincRNA	ACSM1	Coding_mRNA	0.718389	0
LOC101928106	NonCoding_lincRNA	ACSM1	Coding_mRNA	0.573956	4.88498e-15
LOC727924	NonCoding_lncRNA	ACSM1	Coding_mRNA	0.680176	0
RP1-27K12.4	NonCoding_antisense	ACSM1	Coding_mRNA	0.468736	6.77214e-10
RP11-206M11.7	NonCoding_antisense	ACSM1	Coding_mRNA	0.42954	2.19987e-08
SCHLAP1	NonCoding_lincRNA	ACSM1	Coding_mRNA	0.407157	1.32869e-07
ZNF350-AS1	NonCoding_lincRNA	ACSM1	Coding_mRNA	0.601995	0
AC004448.4	NonCoding_lincRNA	ACTB	Coding_mRNA	0.597302	2.22045e-16
AC011603.2	NonCoding_antisense	ACTB	Coding_mRNA	0.546975	1.49658e-13
AC125611.3	NonCoding_antisense	ACTB	Coding_mRNA	0.477395	2.95263e-10
AL513314.2	NonCoding_lincRNA	ACTB	Coding_mRNA	0.440508	8.67903e-09
MALAT1	NonCoding_lincRNA	ACTB	Coding_mRNA	0.442016	7.61718e-09
RP11-124N14.3	NonCoding_antisense	ACTB	Coding_mRNA	0.435908	1.28711e-08
TUG1	NonCoding_antisense	ACTB	Coding_mRNA	0.51888	3.9444e-12
AC004448.4	NonCoding_lincRNA	ACTG1	Coding_mRNA	0.663575	0
AC011603.2	NonCoding_antisense	ACTG1	Coding_mRNA	0.538552	4.11893e-13
AC159540.2	NonCoding_lincRNA	ACTG1	Coding_mRNA	0.434819	1.41179e-08
AF178030.2	NonCoding_antisense	ACTG1	Coding_mRNA	0.401018	2.12737e-07
AL078612.1	NonCoding_antisense	ACTG1	Coding_mRNA	0.52422	2.16693e-12
HNRNPU-AS1	NonCoding_lncRNA	ACTG1	Coding_mRNA	0.405281	1.53577e-07
RP11-124N14.3	NonCoding_antisense	ACTG1	Coding_mRNA	0.504299	1.92135e-11
TUG1	NonCoding_antisense	ACTG1	Coding_mRNA	0.592906	4.44089e-16
AC005152.3	NonCoding_lincRNA	ACTG2	Coding_mRNA	0.414898	7.23951e-08
LINC01152	NonCoding_lincRNA	ACTG2	Coding_mRNA	0.425329	3.11662e-08
AC004448.4	NonCoding_lincRNA	ACTN1	Coding_mRNA	0.40678	1.36795e-07
AC087286.3	NonCoding_antisense	ACTN1	Coding_mRNA	0.406278	1.42213e-07
AC093752.3	NonCoding_lncRNA	ACTN1	Coding_mRNA	0.419775	4.89901e-08
AC159540.2	NonCoding_lincRNA	ACTN1	Coding_mRNA	0.410099	1.05671e-07
AF178030.2	NonCoding_antisense	ACTN1	Coding_mRNA	0.437983	1.07831e-08
AL513314.2	NonCoding_lincRNA	ACTN1	Coding_mRNA	0.446827	5.00236e-09
MALAT1	NonCoding_lincRNA	ACTN1	Coding_mRNA	0.446842	4.99592e-09
RP11-124N14.3	NonCoding_antisense	ACTN1	Coding_mRNA	0.60979	0
TUG1	NonCoding_antisense	ACTN1	Coding_mRNA	0.634212	0
AC159540.2	NonCoding_lincRNA	ACTN4	Coding_mRNA	0.574955	4.21885e-15
AF178030.2	NonCoding_antisense	ACTN4	Coding_mRNA	0.432786	1.67623e-08
HNRNPU-AS1	NonCoding_lncRNA	ACTN4	Coding_mRNA	0.431155	1.92224e-08
RP11-124N14.3	NonCoding_antisense	ACTN4	Coding_mRNA	0.465547	9.14109e-10
TUG1	NonCoding_antisense	ACTN4	Coding_mRNA	0.541035	3.06422e-13
HNRNPU-AS1	NonCoding_lncRNA	ADAR	Coding_mRNA	0.555439	5.24025e-14
RP1-178F15.3	NonCoding_antisense	ADAR	Coding_mRNA	0.425294	3.12554e-08
TUG1	NonCoding_antisense	ADAR	Coding_mRNA	0.452754	2.95296e-09
U62317.1	NonCoding_lincRNA	ADAR	Coding_mRNA	0.534517	6.62581e-13
XXbac-BPG254F23.7	NonCoding_lincRNA	ADAR	Coding_mRNA	0.541338	2.95541e-13
AC068538.4	NonCoding_lincRNA	ADH1C	Coding_mRNA	0.504746	1.83238e-11
AC092168.3	NonCoding_lincRNA	ADH1C	Coding_mRNA	0.446555	5.12354e-09
AC092168.4	NonCoding_lincRNA	ADH1C	Coding_mRNA	0.564799	1.59872e-14
AC141930.1	NonCoding_lincRNA	ADH1C	Coding_mRNA	0.562194	2.22045e-14
AC144450.1	NonCoding_antisense	ADH1C	Coding_mRNA	0.616959	0
ATP13A4-AS1	NonCoding_antisense	ADH1C	Coding_mRNA	0.439298	9.63274e-09
RP11-20F24.2	NonCoding_lincRNA	ADH1C	Coding_mRNA	0.40587	1.4676e-07
RP11-619F23.2	NonCoding_antisense	ADH1C	Coding_mRNA	0.419023	5.20528e-08
AC159540.2	NonCoding_lincRNA	AES	Coding_mRNA	0.465866	8.87193e-10
AL513314.2	NonCoding_lincRNA	AES	Coding_mRNA	0.42	4.81104e-08
HNRNPU-AS1	NonCoding_lncRNA	AES	Coding_mRNA	0.480836	2.10928e-10
MALAT1	NonCoding_lincRNA	AES	Coding_mRNA	0.511664	8.71681e-12
TUG1	NonCoding_antisense	AES	Coding_mRNA	0.527683	1.46128e-12
AC068538.4	NonCoding_lincRNA	AFF3	Coding_mRNA	0.781764	0
AC092168.3	NonCoding_lincRNA	AFF3	Coding_mRNA	0.641289	0
AC092168.4	NonCoding_lincRNA	AFF3	Coding_mRNA	0.638179	0
AC093001.1	NonCoding_lincRNA	AFF3	Coding_mRNA	0.429448	2.21673e-08
AC111000.4	NonCoding_lncRNA	AFF3	Coding_mRNA	0.41841	5.46844e-08
RP11-206M11.7	NonCoding_antisense	AFF3	Coding_mRNA	0.432385	1.73381e-08
RP11-20F24.2	NonCoding_lincRNA	AFF3	Coding_mRNA	0.522527	2.62323e-12
HNRNPU-AS1	NonCoding_lncRNA	AK2	Coding_mRNA	0.440606	8.60568e-09
TUG1	NonCoding_antisense	AK2	Coding_mRNA	0.479174	2.48268e-10
U62317.1	NonCoding_lincRNA	AK2	Coding_mRNA	0.427466	2.61314e-08
AC005162.5	NonCoding_antisense	AKR1B10	Coding_mRNA	0.473338	4.36884e-10
AC078864.1	NonCoding_lincRNA	AKR1B10	Coding_mRNA	0.439728	9.28298e-09
AC093001.1	NonCoding_lincRNA	AKR1B10	Coding_mRNA	0.541932	2.75335e-13
AC111000.4	NonCoding_lncRNA	AKR1B10	Coding_mRNA	0.514463	6.42286e-12
AL121790.1	NonCoding_lincRNA	AKR1B10	Coding_mRNA	0.462872	1.17273e-09
ATP13A4-AS1	NonCoding_antisense	AKR1B10	Coding_mRNA	0.571273	6.88338e-15
LINC00624	NonCoding_lincRNA	AKR1B10	Coding_mRNA	0.547138	1.46549e-13
LINC01193	NonCoding_lincRNA	AKR1B10	Coding_mRNA	0.540728	3.17968e-13
LINC02522	NonCoding_lincRNA	AKR1B10	Coding_mRNA	0.448803	4.20102e-09
LOC101928106	NonCoding_lincRNA	AKR1B10	Coding_mRNA	0.406098	1.44206e-07
LOC727924	NonCoding_lncRNA	AKR1B10	Coding_mRNA	0.524401	2.12275e-12
RP11-206M11.7	NonCoding_antisense	AKR1B10	Coding_mRNA	0.469125	6.5276e-10
RP11-547I7.1	NonCoding_antisense	AKR1B10	Coding_mRNA	0.422209	4.02218e-08
ZNF350-AS1	NonCoding_lincRNA	AKR1B10	Coding_mRNA	0.45148	3.31001e-09
AC005162.5	NonCoding_antisense	AKR1B15	Coding_mRNA	0.446577	5.11357e-09
AC078864.1	NonCoding_lincRNA	AKR1B15	Coding_mRNA	0.464159	1.04054e-09
AC092168.3	NonCoding_lincRNA	AKR1B15	Coding_mRNA	0.407703	1.27354e-07
AC093001.1	NonCoding_lincRNA	AKR1B15	Coding_mRNA	0.506279	1.55644e-11
AC111000.4	NonCoding_lncRNA	AKR1B15	Coding_mRNA	0.563955	1.77636e-14
AL121790.1	NonCoding_lincRNA	AKR1B15	Coding_mRNA	0.4793	2.45217e-10
ATP13A4-AS1	NonCoding_antisense	AKR1B15	Coding_mRNA	0.530373	1.07248e-12
LINC00624	NonCoding_lincRNA	AKR1B15	Coding_mRNA	0.554127	6.17284e-14
LINC01193	NonCoding_lincRNA	AKR1B15	Coding_mRNA	0.531109	9.8499e-13
LINC02203	NonCoding_lincRNA	AKR1B15	Coding_mRNA	0.403657	1.73964e-07
LINC02522	NonCoding_lincRNA	AKR1B15	Coding_mRNA	0.410732	1.00568e-07
LOC101928106	NonCoding_lincRNA	AKR1B15	Coding_mRNA	0.418432	5.45873e-08
LOC727924	NonCoding_lncRNA	AKR1B15	Coding_mRNA	0.570122	7.99361e-15
RP11-206M11.7	NonCoding_antisense	AKR1B15	Coding_mRNA	0.422886	3.80661e-08
RP11-547I7.1	NonCoding_antisense	AKR1B15	Coding_mRNA	0.431256	1.90603e-08
ZNF350-AS1	NonCoding_lincRNA	AKR1B15	Coding_mRNA	0.411187	9.70419e-08
AC005162.5	NonCoding_antisense	ALCAM	Coding_mRNA	0.440515	8.67404e-09
AC016745.1	NonCoding_lincRNA	ALDH3B2	Coding_mRNA	0.435448	1.33847e-08
AC144450.1	NonCoding_antisense	ALDH3B2	Coding_mRNA	0.404109	1.68041e-07
LINC00263	NonCoding_lincRNA	ALDH3B2	Coding_mRNA	0.431006	1.9463e-08
AC068538.4	NonCoding_lincRNA	ALOX15B	Coding_mRNA	0.495481	4.83009e-11
AC078864.1	NonCoding_lincRNA	ALOX15B	Coding_mRNA	0.469119	6.53151e-10
AC092168.3	NonCoding_lincRNA	ALOX15B	Coding_mRNA	0.514912	6.11422e-12
AC093001.1	NonCoding_lincRNA	ALOX15B	Coding_mRNA	0.497786	3.80571e-11
AC111000.4	NonCoding_lncRNA	ALOX15B	Coding_mRNA	0.570261	7.77156e-15
AL356804.1	NonCoding_lincRNA	ALOX15B	Coding_mRNA	0.426559	2.81653e-08
ATP13A4-AS1	NonCoding_antisense	ALOX15B	Coding_mRNA	0.539947	3.49054e-13
LINC00624	NonCoding_lincRNA	ALOX15B	Coding_mRNA	0.430349	2.05629e-08
LINC01193	NonCoding_lincRNA	ALOX15B	Coding_mRNA	0.525204	1.93823e-12
LINC02522	NonCoding_lincRNA	ALOX15B	Coding_mRNA	0.448227	4.42063e-09
LOC101928106	NonCoding_lincRNA	ALOX15B	Coding_mRNA	0.50786	1.31428e-11
LOC727924	NonCoding_lncRNA	ALOX15B	Coding_mRNA	0.472374	4.79155e-10
RP1-27K12.4	NonCoding_antisense	ALOX15B	Coding_mRNA	0.583945	1.33227e-15
RP11-206M11.7	NonCoding_antisense	ALOX15B	Coding_mRNA	0.418109	5.60192e-08
RP11-20F24.2	NonCoding_lincRNA	ALOX15B	Coding_mRNA	0.452008	3.15727e-09
ZNF350-AS1	NonCoding_lincRNA	ALOX15B	Coding_mRNA	0.444845	5.95325e-09
AC004448.4	NonCoding_lincRNA	AMD1	Coding_mRNA	0.484677	1.44266e-10
AC005152.3	NonCoding_lincRNA	AMD1	Coding_mRNA	0.502685	2.27902e-11
AC007620.3	NonCoding_antisense	AMD1	Coding_mRNA	0.41584	6.71682e-08
AC011603.2	NonCoding_antisense	AMD1	Coding_mRNA	0.464161	1.04036e-09
AC159540.2	NonCoding_lincRNA	AMD1	Coding_mRNA	0.452432	3.03965e-09
AF178030.2	NonCoding_antisense	AMD1	Coding_mRNA	0.588595	6.66134e-16
AL078612.1	NonCoding_antisense	AMD1	Coding_mRNA	0.541487	2.90434e-13
GAS5-AS1	NonCoding_lincRNA	AMD1	Coding_mRNA	0.413712	7.95285e-08
HNRNPU-AS1	NonCoding_lncRNA	AMD1	Coding_mRNA	0.467194	7.83247e-10
LINC01152	NonCoding_lincRNA	AMD1	Coding_mRNA	0.46806	7.21884e-10
RP11-124N14.3	NonCoding_antisense	AMD1	Coding_mRNA	0.435451	1.33812e-08
TUG1	NonCoding_antisense	AMD1	Coding_mRNA	0.483043	1.69673e-10
AC005162.5	NonCoding_antisense	ANKRD30A	Coding_mRNA	0.444725	6.01616e-09
AC068538.4	NonCoding_lincRNA	ANKRD30A	Coding_mRNA	0.429309	2.24255e-08
AC092168.3	NonCoding_lincRNA	ANKRD30A	Coding_mRNA	0.41877	5.31229e-08
AC092168.4	NonCoding_lincRNA	ANKRD30A	Coding_mRNA	0.449644	3.89887e-09
AC093001.1	NonCoding_lincRNA	ANKRD30A	Coding_mRNA	0.594275	4.44089e-16
AC141930.1	NonCoding_lincRNA	ANKRD30A	Coding_mRNA	0.557987	3.81917e-14
AC144450.1	NonCoding_antisense	ANKRD30A	Coding_mRNA	0.549768	1.06137e-13
ATP13A4-AS1	NonCoding_antisense	ANKRD30A	Coding_mRNA	0.401748	2.01257e-07
RP11-206M11.7	NonCoding_antisense	ANKRD30A	Coding_mRNA	0.482297	1.82661e-10
RP11-20F24.2	NonCoding_lincRNA	ANKRD30A	Coding_mRNA	0.682227	0
AC007620.3	NonCoding_antisense	ANKRD36	Coding_mRNA	0.445332	5.70474e-09
AC087286.3	NonCoding_antisense	ANKRD36	Coding_mRNA	0.504566	1.86775e-11
AC093752.3	NonCoding_lncRNA	ANKRD36	Coding_mRNA	0.532475	8.40661e-13
AC159540.2	NonCoding_lincRNA	ANKRD36	Coding_mRNA	0.89	0
AL513314.2	NonCoding_lincRNA	ANKRD36	Coding_mRNA	0.538446	4.17e-13
HNRNPU-AS1	NonCoding_lncRNA	ANKRD36	Coding_mRNA	0.518449	4.13758e-12
MALAT1	NonCoding_lincRNA	ANKRD36	Coding_mRNA	0.429727	2.16581e-08
RP11-124N14.3	NonCoding_antisense	ANKRD36	Coding_mRNA	0.437821	1.09329e-08
TUG1	NonCoding_antisense	ANKRD36	Coding_mRNA	0.549579	1.08802e-13
AC007620.3	NonCoding_antisense	ANKRD36B	Coding_mRNA	0.418814	5.29342e-08
AC087286.3	NonCoding_antisense	ANKRD36B	Coding_mRNA	0.507266	1.4007e-11
AC093752.3	NonCoding_lncRNA	ANKRD36B	Coding_mRNA	0.524493	2.10099e-12
AC159540.2	NonCoding_lincRNA	ANKRD36B	Coding_mRNA	0.898513	0
AL513314.2	NonCoding_lincRNA	ANKRD36B	Coding_mRNA	0.540674	3.19966e-13
HNRNPU-AS1	NonCoding_lncRNA	ANKRD36B	Coding_mRNA	0.488233	1.01061e-10
MALAT1	NonCoding_lincRNA	ANKRD36B	Coding_mRNA	0.407139	1.33046e-07
RP11-124N14.3	NonCoding_antisense	ANKRD36B	Coding_mRNA	0.433238	1.6136e-08
TUG1	NonCoding_antisense	ANKRD36B	Coding_mRNA	0.528498	1.33094e-12
AC007620.3	NonCoding_antisense	ANKRD36C	Coding	0.416286	6.48231e-08
AC087286.3	NonCoding_antisense	ANKRD36C	Coding	0.541041	3.062e-13
AC093752.3	NonCoding_lncRNA	ANKRD36C	Coding	0.536243	5.41123e-13
AC159540.2	NonCoding_lincRNA	ANKRD36C	Coding	0.868859	0
AL513314.2	NonCoding_lincRNA	ANKRD36C	Coding	0.525969	1.7768e-12
HNRNPU-AS1	NonCoding_lncRNA	ANKRD36C	Coding	0.483479	1.62497e-10
MALAT1	NonCoding_lincRNA	ANKRD36C	Coding	0.4112	9.69389e-08
RP11-124N14.3	NonCoding_antisense	ANKRD36C	Coding	0.484225	1.50899e-10
TUG1	NonCoding_antisense	ANKRD36C	Coding	0.527986	1.41132e-12
AC007620.3	NonCoding_antisense	ANP32E	Coding_mRNA	0.419636	4.9543e-08
AF178030.2	NonCoding_antisense	ANP32E	Coding_mRNA	0.415612	6.83968e-08
HNRNPU-AS1	NonCoding_lncRNA	ANP32E	Coding_mRNA	0.422326	3.98409e-08
RP1-178F15.3	NonCoding_antisense	ANP32E	Coding_mRNA	0.486109	1.25064e-10
U62317.1	NonCoding_lincRNA	ANP32E	Coding_mRNA	0.402304	1.92908e-07
XXbac-BPG254F23.7	NonCoding_lincRNA	ANP32E	Coding_mRNA	0.43301	1.64485e-08
MALAT1	NonCoding_lincRNA	ANXA1	Coding_mRNA	0.447035	4.91174e-09
RP11-124N14.3	NonCoding_antisense	ANXA1	Coding_mRNA	0.430826	1.97587e-08
RP11-575A19.2	NonCoding_antisense	ANXA1	Coding_mRNA	0.49085	7.75657e-11
TAB3-AS2	NonCoding_antisense	ANXA1	Coding_mRNA	0.415381	6.96646e-08
AF178030.2	NonCoding_antisense	APP	Coding_mRNA	0.464586	9.99967e-10
AL078612.1	NonCoding_antisense	APP	Coding_mRNA	0.418675	5.35297e-08
RP11-124N14.3	NonCoding_antisense	APP	Coding_mRNA	0.483684	1.59219e-10
TUG1	NonCoding_antisense	APP	Coding_mRNA	0.51757	4.56124e-12
AC005162.5	NonCoding_antisense	AR	Coding_mRNA	0.526368	1.69798e-12
AC078864.1	NonCoding_lincRNA	AR	Coding_mRNA	0.480925	2.09101e-10
AC092168.3	NonCoding_lincRNA	AR	Coding_mRNA	0.421782	4.16415e-08
AC092168.4	NonCoding_lincRNA	AR	Coding_mRNA	0.475889	3.41692e-10
AC093001.1	NonCoding_lincRNA	AR	Coding_mRNA	0.643081	0
AC141930.1	NonCoding_lincRNA	AR	Coding_mRNA	0.49299	6.23719e-11
AL121790.1	NonCoding_lincRNA	AR	Coding_mRNA	0.475864	3.42529e-10
ATP13A4-AS1	NonCoding_antisense	AR	Coding_mRNA	0.466217	8.58495e-10
CTC-537E7.2	NonCoding_lincRNA	AR	Coding_mRNA	0.448657	4.25551e-09
RP11-206M11.7	NonCoding_antisense	AR	Coding_mRNA	0.591393	4.44089e-16
RP11-20F24.2	NonCoding_lincRNA	AR	Coding_mRNA	0.521073	3.0882e-12
AC007620.3	NonCoding_antisense	ARHGAP21	Coding_mRNA	0.458197	1.80356e-09
AC159540.2	NonCoding_lincRNA	ARHGAP21	Coding_mRNA	0.490721	7.85927e-11
AF178030.2	NonCoding_antisense	ARHGAP21	Coding_mRNA	0.472355	4.80025e-10
AL078612.1	NonCoding_antisense	ARHGAP21	Coding_mRNA	0.449827	3.83583e-09
HNRNPU-AS1	NonCoding_lncRNA	ARHGAP21	Coding_mRNA	0.535541	5.8753e-13
MALAT1	NonCoding_lincRNA	ARHGAP21	Coding_mRNA	0.409662	1.09343e-07
RP11-124N14.3	NonCoding_antisense	ARHGAP21	Coding_mRNA	0.56912	9.10383e-15
RP11-575A19.2	NonCoding_antisense	ARHGAP21	Coding_mRNA	0.410773	1.00245e-07
TUG1	NonCoding_antisense	ARHGAP21	Coding_mRNA	0.540409	3.30402e-13
AC068538.4	NonCoding_lincRNA	ARHGEF38	Coding_mRNA	0.415457	6.92453e-08
AC078864.1	NonCoding_lincRNA	ARHGEF38	Coding_mRNA	0.45827	1.79162e-09
AC092168.3	NonCoding_lincRNA	ARHGEF38	Coding_mRNA	0.52413	2.18936e-12
AC092168.4	NonCoding_lincRNA	ARHGEF38	Coding_mRNA	0.47044	5.76216e-10
AC093001.1	NonCoding_lincRNA	ARHGEF38	Coding_mRNA	0.552746	7.34968e-14
AC111000.4	NonCoding_lncRNA	ARHGEF38	Coding_mRNA	0.447478	4.72322e-09
AC141930.1	NonCoding_lincRNA	ARHGEF38	Coding_mRNA	0.425746	3.01151e-08
AL121790.1	NonCoding_lincRNA	ARHGEF38	Coding_mRNA	0.490035	8.42522e-11
ATP13A4-AS1	NonCoding_antisense	ARHGEF38	Coding_mRNA	0.50522	1.74234e-11
CTC-537E7.2	NonCoding_lincRNA	ARHGEF38	Coding_mRNA	0.434812	1.41259e-08
RP11-206M11.7	NonCoding_antisense	ARHGEF38	Coding_mRNA	0.512061	8.34888e-12
RP11-20F24.2	NonCoding_lincRNA	ARHGEF38	Coding_mRNA	0.581767	1.77636e-15
MALAT1	NonCoding_lincRNA	ARID5B	Coding_mRNA	0.43126	1.90536e-08
SCARNA9	NonCoding_antisense	ARID5B	Coding_mRNA	0.431986	1.79281e-08
TAB3-AS2	NonCoding_antisense	ARID5B	Coding_mRNA	0.433061	1.63786e-08
VCAN-AS1	NonCoding_antisense	ARID5B	Coding_mRNA	0.404479	1.63339e-07
AC004448.4	NonCoding_lincRNA	ASPM	Coding_mRNA	0.492807	6.35514e-11
AC011603.2	NonCoding_antisense	ASPM	Coding_mRNA	0.674948	0
AC125611.3	NonCoding_antisense	ASPM	Coding_mRNA	0.641969	0
AL078612.1	NonCoding_antisense	ASPM	Coding_mRNA	0.445063	5.84064e-09
RP1-178F15.3	NonCoding_antisense	ASPM	Coding_mRNA	0.443587	6.64475e-09
AC004448.4	NonCoding_lincRNA	ATF6	Coding_mRNA	0.406648	1.38206e-07
AC011603.2	NonCoding_antisense	ATF6	Coding_mRNA	0.425696	3.02398e-08
AC125611.3	NonCoding_antisense	ATF6	Coding_mRNA	0.417411	5.92464e-08
AL078612.1	NonCoding_antisense	ATF6	Coding_mRNA	0.403152	1.80827e-07
LOC100093631	NonCoding_lncRNA	ATF6	Coding_mRNA	0.538303	4.24105e-13
RP1-178F15.3	NonCoding_antisense	ATF6	Coding_mRNA	0.465578	9.11409e-10
AC005152.3	NonCoding_lincRNA	ATL2	Coding_mRNA	0.510705	9.67249e-12
AC159540.2	NonCoding_lincRNA	ATL2	Coding_mRNA	0.412189	8.96915e-08
AF178030.2	NonCoding_antisense	ATL2	Coding_mRNA	0.43277	1.67847e-08
AL078612.1	NonCoding_antisense	ATL2	Coding_mRNA	0.442392	7.3727e-09
HNRNPU-AS1	NonCoding_lncRNA	ATL2	Coding_mRNA	0.471619	5.15015e-10
LINC01152	NonCoding_lincRNA	ATL2	Coding_mRNA	0.458826	1.70272e-09
TUG1	NonCoding_antisense	ATL2	Coding_mRNA	0.449546	3.93298e-09
AC007620.3	NonCoding_antisense	ATP13A3	Coding_mRNA	0.511394	8.97638e-12
AC011603.2	NonCoding_antisense	ATP13A3	Coding_mRNA	0.423295	3.68149e-08
AC125611.3	NonCoding_antisense	ATP13A3	Coding_mRNA	0.423537	3.6096e-08
AC159540.2	NonCoding_lincRNA	ATP13A3	Coding_mRNA	0.436333	1.24144e-08
AL078612.1	NonCoding_antisense	ATP13A3	Coding_mRNA	0.546876	1.51434e-13
HNRNPU-AS1	NonCoding_lncRNA	ATP13A3	Coding_mRNA	0.481437	1.98825e-10
MALAT1	NonCoding_lincRNA	ATP13A3	Coding_mRNA	0.465978	8.77885e-10
TAB3-AS2	NonCoding_antisense	ATP13A3	Coding_mRNA	0.419074	5.18413e-08
TUG1	NonCoding_antisense	ATP13A3	Coding_mRNA	0.532228	8.65086e-13
AC068538.4	NonCoding_lincRNA	ATP13A4	Coding_mRNA	0.439013	9.87113e-09
AC078864.1	NonCoding_lincRNA	ATP13A4	Coding_mRNA	0.509886	1.05675e-11
AC092168.3	NonCoding_lincRNA	ATP13A4	Coding_mRNA	0.474736	3.81959e-10
AC093001.1	NonCoding_lincRNA	ATP13A4	Coding_mRNA	0.456797	2.04916e-09
AC111000.4	NonCoding_lncRNA	ATP13A4	Coding_mRNA	0.532158	8.72191e-13
AC141930.1	NonCoding_lincRNA	ATP13A4	Coding_mRNA	0.486501	1.20255e-10
AL121790.1	NonCoding_lincRNA	ATP13A4	Coding_mRNA	0.582425	1.55431e-15
ATP13A4-AS1	NonCoding_antisense	ATP13A4	Coding_mRNA	0.847731	0
CTC-537E7.2	NonCoding_lincRNA	ATP13A4	Coding_mRNA	0.440271	8.85812e-09
LINC00624	NonCoding_lincRNA	ATP13A4	Coding_mRNA	0.441975	7.64454e-09
LINC01193	NonCoding_lincRNA	ATP13A4	Coding_mRNA	0.569319	8.88178e-15
LINC02522	NonCoding_lincRNA	ATP13A4	Coding_mRNA	0.470481	5.73969e-10
LOC727924	NonCoding_lncRNA	ATP13A4	Coding_mRNA	0.571406	6.66134e-15
RP11-206M11.7	NonCoding_antisense	ATP13A4	Coding_mRNA	0.422197	4.02632e-08
RP11-547I7.1	NonCoding_antisense	ATP13A4	Coding_mRNA	0.486842	1.16212e-10
HNRNPU-AS1	NonCoding_lncRNA	ATP2B4	Coding_mRNA	0.478867	2.55819e-10
TUG1	NonCoding_antisense	ATP2B4	Coding_mRNA	0.427232	2.66419e-08
AC004448.4	NonCoding_lincRNA	ATP5O	Coding_mRNA	0.661886	0
AC011603.2	NonCoding_antisense	ATP5O	Coding_mRNA	0.566865	1.22125e-14
AC125611.3	NonCoding_antisense	ATP5O	Coding_mRNA	0.457571	1.9096e-09
AL078612.1	NonCoding_antisense	ATP5O	Coding_mRNA	0.456411	2.12228e-09
GAS5-AS1	NonCoding_lincRNA	ATP5O	Coding_mRNA	0.46341	1.11566e-09
LOC100093631	NonCoding_lncRNA	ATP5O	Coding_mRNA	0.467677	7.48387e-10
TUG1	NonCoding_antisense	ATP5O	Coding_mRNA	0.537295	4.7784e-13
AC004448.4	NonCoding_lincRNA	ATRX	Coding_mRNA	0.571466	6.66134e-15
AC011603.2	NonCoding_antisense	ATRX	Coding_mRNA	0.512659	7.82308e-12
AL078612.1	NonCoding_antisense	ATRX	Coding_mRNA	0.460065	1.51975e-09
LOC100093631	NonCoding_lncRNA	ATRX	Coding_mRNA	0.417964	5.66767e-08
RP11-124N14.3	NonCoding_antisense	ATRX	Coding_mRNA	0.476193	3.31802e-10
TUG1	NonCoding_antisense	ATRX	Coding_mRNA	0.600503	0
AC005162.5	NonCoding_antisense	AZGP1	Coding_mRNA	0.462265	1.24058e-09
AC004448.4	NonCoding_lincRNA	B2M	Coding_mRNA	0.453778	2.69312e-09
AC011603.2	NonCoding_antisense	B2M	Coding_mRNA	0.463949	1.06108e-09
AC125611.3	NonCoding_antisense	B2M	Coding_mRNA	0.443312	6.8059e-09
XXbac-BPG254F23.7	NonCoding_lincRNA	B2M	Coding_mRNA	0.490345	8.16489e-11
U62317.1	NonCoding_lincRNA	BCL2A1	Coding_mRNA	0.457922	1.84944e-09
XXbac-BPG254F23.7	NonCoding_lincRNA	BCL2A1	Coding_mRNA	0.551052	9.05942e-14
AC004448.4	NonCoding_lincRNA	BRD2	Coding_mRNA	0.43412	1.49783e-08
AC011603.2	NonCoding_antisense	BRD2	Coding_mRNA	0.469432	6.34057e-10
AC093752.3	NonCoding_lncRNA	BRD2	Coding_mRNA	0.522236	2.71028e-12
AF178030.2	NonCoding_antisense	BRD2	Coding_mRNA	0.440009	9.06075e-09
AL078612.1	NonCoding_antisense	BRD2	Coding_mRNA	0.434351	1.46888e-08
AL513314.2	NonCoding_lincRNA	BRD2	Coding_mRNA	0.45759	1.9063e-09
GAS5-AS1	NonCoding_lincRNA	BRD2	Coding_mRNA	0.435805	1.29847e-08
HNRNPU-AS1	NonCoding_lncRNA	BRD2	Coding_mRNA	0.497463	3.93521e-11
LOC100093631	NonCoding_lncRNA	BRD2	Coding_mRNA	0.411689	9.32857e-08
MALAT1	NonCoding_lincRNA	BRD2	Coding_mRNA	0.40293	1.83917e-07
SCARNA9	NonCoding_antisense	BRD2	Coding_mRNA	0.406635	1.38342e-07
TUG1	NonCoding_antisense	BRD2	Coding_mRNA	0.667883	0
AC092168.3	NonCoding_lincRNA	BRINP3	Coding_mRNA	0.416036	6.61271e-08
AC111000.4	NonCoding_lncRNA	BRINP3	Coding_mRNA	0.551077	9.03722e-14
AL121790.1	NonCoding_lincRNA	BRINP3	Coding_mRNA	0.455207	2.36717e-09
AL356804.1	NonCoding_lincRNA	BRINP3	Coding_mRNA	0.42751	2.60359e-08
ATP13A4-AS1	NonCoding_antisense	BRINP3	Coding_mRNA	0.528201	1.37712e-12
CTC-537E7.2	NonCoding_lincRNA	BRINP3	Coding_mRNA	0.410001	1.06484e-07
LOC727924	NonCoding_lncRNA	BRINP3	Coding_mRNA	0.466874	8.07113e-10
RP11-547I7.1	NonCoding_antisense	BRINP3	Coding_mRNA	0.793906	0
AC068538.4	NonCoding_lincRNA	BTNL2	Coding_mRNA	0.465879	8.86143e-10
AC078864.1	NonCoding_lincRNA	BTNL2	Coding_mRNA	0.498706	3.45857e-11
AC092168.3	NonCoding_lincRNA	BTNL2	Coding_mRNA	0.50284	2.24207e-11
AC092168.4	NonCoding_lincRNA	BTNL2	Coding_mRNA	0.444817	5.96809e-09
AC093001.1	NonCoding_lincRNA	BTNL2	Coding_mRNA	0.435966	1.28079e-08
AC111000.4	NonCoding_lncRNA	BTNL2	Coding_mRNA	0.524989	1.98597e-12
AL121790.1	NonCoding_lincRNA	BTNL2	Coding_mRNA	0.427147	2.68305e-08
AL356804.1	NonCoding_lincRNA	BTNL2	Coding_mRNA	0.555894	4.9738e-14
ATP13A4-AS1	NonCoding_antisense	BTNL2	Coding_mRNA	0.529743	1.1533e-12
LINC00624	NonCoding_lincRNA	BTNL2	Coding_mRNA	0.489004	9.35019e-11
LINC01193	NonCoding_lincRNA	BTNL2	Coding_mRNA	0.561572	2.39808e-14
LINC02203	NonCoding_lincRNA	BTNL2	Coding_mRNA	0.506463	1.52629e-11
LINC02522	NonCoding_lincRNA	BTNL2	Coding_mRNA	0.508859	1.18052e-11
LOC101928106	NonCoding_lincRNA	BTNL2	Coding_mRNA	0.521082	3.08487e-12
LOC727924	NonCoding_lncRNA	BTNL2	Coding_mRNA	0.570397	7.54952e-15
ZNF350-AS1	NonCoding_lincRNA	BTNL2	Coding_mRNA	0.429995	2.11796e-08
AC068538.4	NonCoding_lincRNA	C15orf43	Coding_mRNA	0.470203	5.89343e-10
AC078864.1	NonCoding_lincRNA	C15orf43	Coding_mRNA	0.418283	5.52427e-08
AC092168.3	NonCoding_lincRNA	C15orf43	Coding_mRNA	0.510329	1.00742e-11
AC092168.4	NonCoding_lincRNA	C15orf43	Coding_mRNA	0.408042	1.24053e-07
AC111000.4	NonCoding_lncRNA	C15orf43	Coding_mRNA	0.625146	0
AC114812.8	NonCoding_antisense	C15orf43	Coding_mRNA	0.419048	5.19469e-08
AL121790.1	NonCoding_lincRNA	C15orf43	Coding_mRNA	0.453737	2.7031e-09
AL356804.1	NonCoding_lincRNA	C15orf43	Coding_mRNA	0.551336	8.74856e-14
ATP13A4-AS1	NonCoding_antisense	C15orf43	Coding_mRNA	0.575493	3.9968e-15
LINC00624	NonCoding_lincRNA	C15orf43	Coding_mRNA	0.611187	0
LINC01193	NonCoding_lincRNA	C15orf43	Coding_mRNA	0.643524	0
LINC02203	NonCoding_lincRNA	C15orf43	Coding_mRNA	0.450984	3.46008e-09
LINC02522	NonCoding_lincRNA	C15orf43	Coding_mRNA	0.581508	1.77636e-15
LOC101928106	NonCoding_lincRNA	C15orf43	Coding_mRNA	0.573846	4.88498e-15
LOC727924	NonCoding_lncRNA	C15orf43	Coding_mRNA	0.642689	0
RP1-27K12.4	NonCoding_antisense	C15orf43	Coding_mRNA	0.456399	2.12471e-09
ZNF350-AS1	NonCoding_lincRNA	C15orf43	Coding_mRNA	0.522625	2.59437e-12
AC007620.3	NonCoding_antisense	C1QC	Coding_mRNA	0.401795	2.00532e-07
PRO0471	NonCoding_lncRNA	C1QC	Coding_mRNA	0.412208	8.95576e-08
U62317.1	NonCoding_lincRNA	C1QC	Coding_mRNA	0.494697	5.23597e-11
XXbac-BPG254F23.7	NonCoding_lincRNA	C1QC	Coding_mRNA	0.646166	0
MALAT1	NonCoding_lincRNA	C3	Coding_mRNA	0.406325	1.41692e-07
SCARNA9	NonCoding_antisense	C3	Coding_mRNA	0.419895	4.85174e-08
TAB3-AS2	NonCoding_antisense	C4B	Coding_mRNA	0.400417	2.22656e-07
AC005162.5	NonCoding_antisense	C9orf152	Coding_mRNA	0.473797	4.18074e-10
AC018804.3	NonCoding_antisense	C9orf152	Coding_mRNA	0.417705	5.78672e-08
AC068538.4	NonCoding_lincRNA	C9orf152	Coding_mRNA	0.44958	3.92084e-09
AC078864.1	NonCoding_lincRNA	C9orf152	Coding_mRNA	0.447023	4.91672e-09
AC092168.3	NonCoding_lincRNA	C9orf152	Coding_mRNA	0.453889	2.6664e-09
AC092168.4	NonCoding_lincRNA	C9orf152	Coding_mRNA	0.431642	1.8454e-08
AC093001.1	NonCoding_lincRNA	C9orf152	Coding_mRNA	0.548978	1.17018e-13
AC111000.4	NonCoding_lncRNA	C9orf152	Coding_mRNA	0.450715	3.54405e-09
AC141930.1	NonCoding_lincRNA	C9orf152	Coding_mRNA	0.473525	4.29134e-10
AL121790.1	NonCoding_lincRNA	C9orf152	Coding_mRNA	0.476405	3.25065e-10
ATP13A4-AS1	NonCoding_antisense	C9orf152	Coding_mRNA	0.485202	1.3692e-10
CTC-537E7.2	NonCoding_lincRNA	C9orf152	Coding_mRNA	0.511938	8.46168e-12
LINC01193	NonCoding_lincRNA	C9orf152	Coding_mRNA	0.410618	1.01469e-07
LOC727924	NonCoding_lncRNA	C9orf152	Coding_mRNA	0.405902	1.46403e-07
RP11-206M11.7	NonCoding_antisense	C9orf152	Coding_mRNA	0.537747	4.52971e-13
RP11-20F24.2	NonCoding_lincRNA	C9orf152	Coding_mRNA	0.492535	6.53406e-11
RP11-547I7.1	NonCoding_antisense	C9orf152	Coding_mRNA	0.420031	4.79878e-08
ZNF350-AS1	NonCoding_lincRNA	C9orf152	Coding_mRNA	0.45112	3.41834e-09
AC004448.4	NonCoding_lincRNA	CALR	Coding_mRNA	0.430497	2.03092e-08
AC011603.2	NonCoding_antisense	CALR	Coding_mRNA	0.458292	1.78794e-09
AC125611.3	NonCoding_antisense	CALR	Coding_mRNA	0.436114	1.2647e-08
AC007620.3	NonCoding_antisense	CALU	Coding_mRNA	0.424968	3.21056e-08
AC011603.2	NonCoding_antisense	CALU	Coding_mRNA	0.439042	9.84645e-09
AC093752.3	NonCoding_lncRNA	CALU	Coding_mRNA	0.427974	2.50556e-08
AC159540.2	NonCoding_lincRNA	CALU	Coding_mRNA	0.425603	3.04726e-08
AF178030.2	NonCoding_antisense	CALU	Coding_mRNA	0.408277	1.21801e-07
AL078612.1	NonCoding_antisense	CALU	Coding_mRNA	0.442892	7.05933e-09
AL513314.2	NonCoding_lincRNA	CALU	Coding_mRNA	0.465242	9.40529e-10
HNRNPU-AS1	NonCoding_lncRNA	CALU	Coding_mRNA	0.421946	4.10932e-08
MALAT1	NonCoding_lincRNA	CALU	Coding_mRNA	0.444583	6.09128e-09
RP11-124N14.3	NonCoding_antisense	CALU	Coding_mRNA	0.544835	1.94067e-13
TUG1	NonCoding_antisense	CALU	Coding_mRNA	0.622782	0
AC005162.5	NonCoding_antisense	CAPN13	Coding_mRNA	0.437186	1.1543e-08
AC018804.3	NonCoding_antisense	CAPN13	Coding_mRNA	0.401599	2.03545e-07
AC078864.1	NonCoding_lincRNA	CAPN13	Coding_mRNA	0.518797	3.98082e-12
AC092168.3	NonCoding_lincRNA	CAPN13	Coding_mRNA	0.503561	2.07767e-11
AC092168.4	NonCoding_lincRNA	CAPN13	Coding_mRNA	0.424842	3.24371e-08
AC093001.1	NonCoding_lincRNA	CAPN13	Coding_mRNA	0.500583	2.84264e-11
AC111000.4	NonCoding_lncRNA	CAPN13	Coding_mRNA	0.558411	3.59712e-14
AC141930.1	NonCoding_lincRNA	CAPN13	Coding_mRNA	0.481317	2.01191e-10
AL121790.1	NonCoding_lincRNA	CAPN13	Coding_mRNA	0.529165	1.23279e-12
AL356804.1	NonCoding_lincRNA	CAPN13	Coding_mRNA	0.467194	7.83247e-10
ATP13A4-AS1	NonCoding_antisense	CAPN13	Coding_mRNA	0.518629	4.05587e-12
CTC-537E7.2	NonCoding_lincRNA	CAPN13	Coding_mRNA	0.436513	1.22253e-08
LINC00624	NonCoding_lincRNA	CAPN13	Coding_mRNA	0.45264	2.98328e-09
LINC01193	NonCoding_lincRNA	CAPN13	Coding_mRNA	0.461845	1.28978e-09
LOC727924	NonCoding_lncRNA	CAPN13	Coding_mRNA	0.503333	2.1283e-11
RP1-27K12.4	NonCoding_antisense	CAPN13	Coding_mRNA	0.400604	2.19531e-07
RP11-206M11.7	NonCoding_antisense	CAPN13	Coding_mRNA	0.468243	7.09504e-10
RP11-20F24.2	NonCoding_lincRNA	CAPN13	Coding_mRNA	0.525612	1.85052e-12
ZNF350-AS1	NonCoding_lincRNA	CAPN13	Coding_mRNA	0.447083	4.89076e-09
AC004448.4	NonCoding_lincRNA	CAPRIN1	Coding_mRNA	0.423584	3.59565e-08
AC011603.2	NonCoding_antisense	CAPRIN1	Coding_mRNA	0.455302	2.34686e-09
AC125611.3	NonCoding_antisense	CAPRIN1	Coding_mRNA	0.423629	3.58267e-08
AL078612.1	NonCoding_antisense	CAPRIN1	Coding_mRNA	0.607596	0
HNRNPU-AS1	NonCoding_lncRNA	CAPRIN1	Coding_mRNA	0.508356	1.24609e-11
MALAT1	NonCoding_lincRNA	CAPRIN1	Coding_mRNA	0.406275	1.42247e-07
TAB3-AS2	NonCoding_antisense	CAPRIN1	Coding_mRNA	0.429555	2.19698e-08
TUG1	NonCoding_antisense	CAPRIN1	Coding_mRNA	0.544164	2.10498e-13
AC004448.4	NonCoding_lincRNA	CAPZA1	Coding_mRNA	0.474891	3.76298e-10
AC011603.2	NonCoding_antisense	CAPZA1	Coding_mRNA	0.51728	4.71001e-12
AC125611.3	NonCoding_antisense	CAPZA1	Coding_mRNA	0.567574	1.11022e-14
LOC100093631	NonCoding_lncRNA	CAPZA1	Coding_mRNA	0.541	3.07754e-13
HNRNPU-AS1	NonCoding_lncRNA	CAST	Coding	0.466874	8.07113e-10
MALAT1	NonCoding_lincRNA	CAST	Coding	0.471375	5.27127e-10
SCARNA9	NonCoding_antisense	CAST	Coding	0.429401	2.2255e-08
TAB3-AS2	NonCoding_antisense	CAST	Coding	0.491511	7.25286e-11
TUG1	NonCoding_antisense	CAST	Coding	0.501822	2.49591e-11
AC005162.5	NonCoding_antisense	CBR3	Coding_mRNA	0.492889	6.302e-11
AC007620.3	NonCoding_antisense	CCDC50	Coding_mRNA	0.456677	2.07167e-09
AC159540.2	NonCoding_lincRNA	CCDC50	Coding_mRNA	0.413352	8.18275e-08
HNRNPU-AS1	NonCoding_lncRNA	CCDC50	Coding_mRNA	0.505555	1.6813e-11
MALAT1	NonCoding_lincRNA	CCDC50	Coding_mRNA	0.443848	6.4954e-09
PRO0471	NonCoding_lncRNA	CCDC50	Coding_mRNA	0.417844	5.72254e-08
SCARNA9	NonCoding_antisense	CCDC50	Coding_mRNA	0.432653	1.69507e-08
TAB3-AS2	NonCoding_antisense	CCDC50	Coding_mRNA	0.479999	2.29004e-10
TUG1	NonCoding_antisense	CCDC50	Coding_mRNA	0.48431	1.49625e-10
U62317.1	NonCoding_lincRNA	CCL2	Coding_mRNA	0.439	9.88185e-09
XXbac-BPG254F23.7	NonCoding_lincRNA	CCL2	Coding_mRNA	0.519141	3.83116e-12
AC004448.4	NonCoding_lincRNA	CCT3	Coding_mRNA	0.551093	9.01501e-14
AC011603.2	NonCoding_antisense	CCT3	Coding_mRNA	0.438174	1.06076e-08
AC125611.3	NonCoding_antisense	CCT3	Coding_mRNA	0.442133	7.54045e-09
AC159540.2	NonCoding_lincRNA	CCT3	Coding_mRNA	0.469921	6.05295e-10
GAS5-AS1	NonCoding_lincRNA	CCT3	Coding_mRNA	0.459383	1.61808e-09
HNRNPU-AS1	NonCoding_lncRNA	CCT3	Coding_mRNA	0.498867	3.40097e-11
TUG1	NonCoding_antisense	CCT3	Coding_mRNA	0.509045	1.15707e-11
AL078612.1	NonCoding_antisense	CD44	Coding_mRNA	0.442655	7.20656e-09
AC007620.3	NonCoding_antisense	CD47	Coding_mRNA	0.435274	1.35837e-08
HNRNPU-AS1	NonCoding_lncRNA	CD47	Coding_mRNA	0.463514	1.10489e-09
U62317.1	NonCoding_lincRNA	CD47	Coding_mRNA	0.561344	2.4869e-14
XXbac-BPG254F23.7	NonCoding_lincRNA	CD47	Coding_mRNA	0.552822	7.28306e-14
AC007620.3	NonCoding_antisense	CD68	Coding_mRNA	0.415637	6.82593e-08
MALAT1	NonCoding_lincRNA	CD68	Coding_mRNA	0.468222	7.10938e-10
U62317.1	NonCoding_lincRNA	CD68	Coding_mRNA	0.408127	1.23234e-07
XXbac-BPG254F23.7	NonCoding_lincRNA	CD68	Coding_mRNA	0.449217	4.0495e-09
MALAT1	NonCoding_lincRNA	CD74	Coding_mRNA	0.460107	1.51394e-09
PRO0471	NonCoding_lncRNA	CD74	Coding_mRNA	0.417738	5.77119e-08
SCARNA9	NonCoding_antisense	CD74	Coding_mRNA	0.481161	2.04305e-10
U62317.1	NonCoding_lincRNA	CD74	Coding_mRNA	0.431187	1.91711e-08
XXbac-BPG254F23.7	NonCoding_lincRNA	CD74	Coding_mRNA	0.505167	1.75224e-11
MALAT1	NonCoding_lincRNA	CDR1	Coding_mRNA	0.465833	8.89918e-10
RP11-575A19.2	NonCoding_antisense	CDR1	Coding_mRNA	0.417757	5.76235e-08
VCAN-AS1	NonCoding_antisense	CDR1	Coding_mRNA	0.413112	8.33925e-08
HNRNPU-AS1	NonCoding_lncRNA	CEBPB	Coding_mRNA	0.467064	7.92852e-10
U62317.1	NonCoding_lincRNA	CEBPB	Coding_mRNA	0.496954	4.14833e-11
AC011603.2	NonCoding_antisense	CENPF	Coding_mRNA	0.421083	4.40745e-08
AC012617.1	NonCoding_lincRNA	CENPF	Coding_mRNA	0.403683	1.73627e-07
AC125611.3	NonCoding_antisense	CENPF	Coding_mRNA	0.440793	8.46818e-09
AF178030.2	NonCoding_antisense	CENPF	Coding_mRNA	0.435571	1.32453e-08
GAS5-AS1	NonCoding_lincRNA	CENPF	Coding_mRNA	0.402918	1.84088e-07
HNRNPU-AS1	NonCoding_lncRNA	CENPF	Coding_mRNA	0.485455	1.3351e-10
RP1-178F15.3	NonCoding_antisense	CENPF	Coding_mRNA	0.433361	1.59692e-08
AC005152.3	NonCoding_lincRNA	CHPT1	Coding_mRNA	0.4049	1.58148e-07
AF178030.2	NonCoding_antisense	CHPT1	Coding_mRNA	0.501149	2.67888e-11
AL078612.1	NonCoding_antisense	CHPT1	Coding_mRNA	0.504835	1.81521e-11
GAS5-AS1	NonCoding_lincRNA	CHPT1	Coding_mRNA	0.423913	3.5003e-08
HNRNPU-AS1	NonCoding_lncRNA	CHPT1	Coding_mRNA	0.48946	8.93008e-11
LINC01152	NonCoding_lincRNA	CHPT1	Coding_mRNA	0.412201	8.96022e-08
TUG1	NonCoding_antisense	CHPT1	Coding_mRNA	0.46621	8.59004e-10
AC004448.4	NonCoding_lincRNA	CKAP5	Coding_mRNA	0.453361	2.7962e-09
AC007620.3	NonCoding_antisense	CKAP5	Coding_mRNA	0.408901	1.16028e-07
AC011603.2	NonCoding_antisense	CKAP5	Coding_mRNA	0.503073	2.18767e-11
AC125611.3	NonCoding_antisense	CKAP5	Coding_mRNA	0.507854	1.31517e-11
AC159540.2	NonCoding_lincRNA	CKAP5	Coding_mRNA	0.415375	6.96996e-08
AF178030.2	NonCoding_antisense	CKAP5	Coding_mRNA	0.405914	1.4626e-07
AL078612.1	NonCoding_antisense	CKAP5	Coding_mRNA	0.473832	4.1668e-10
HNRNPU-AS1	NonCoding_lncRNA	CKAP5	Coding_mRNA	0.495168	4.98832e-11
TUG1	NonCoding_antisense	CKAP5	Coding_mRNA	0.561489	2.44249e-14
AC004448.4	NonCoding_lincRNA	CKS1B	Coding_mRNA	0.658077	0
AC011603.2	NonCoding_antisense	CKS1B	Coding_mRNA	0.682059	0
AC125611.3	NonCoding_antisense	CKS1B	Coding_mRNA	0.63907	0
AF178030.2	NonCoding_antisense	CKS1B	Coding_mRNA	0.458118	1.81663e-09
AL078612.1	NonCoding_antisense	CKS1B	Coding_mRNA	0.504515	1.87781e-11
LOC100093631	NonCoding_lncRNA	CKS1B	Coding_mRNA	0.440647	8.5752e-09
RP1-178F15.3	NonCoding_antisense	CKS1B	Coding_mRNA	0.465483	9.19532e-10
TUG1	NonCoding_antisense	CKS1B	Coding_mRNA	0.48291	1.71917e-10
AC004448.4	NonCoding_lincRNA	CKS2	Coding_mRNA	0.48878	9.5643e-11
AC011603.2	NonCoding_antisense	CKS2	Coding_mRNA	0.650513	0
AC125611.3	NonCoding_antisense	CKS2	Coding_mRNA	0.66829	0
AL078612.1	NonCoding_antisense	CKS2	Coding_mRNA	0.441355	8.06606e-09
RP1-178F15.3	NonCoding_antisense	CKS2	Coding_mRNA	0.405892	1.4651e-07
AC078864.1	NonCoding_lincRNA	CLCA2	Coding_mRNA	0.516613	5.07061e-12
AC093001.1	NonCoding_lincRNA	CLCA2	Coding_mRNA	0.489991	8.46305e-11
AC111000.4	NonCoding_lncRNA	CLCA2	Coding_mRNA	0.508941	1.17013e-11
AC141930.1	NonCoding_lincRNA	CLCA2	Coding_mRNA	0.419772	4.90026e-08
AL121790.1	NonCoding_lincRNA	CLCA2	Coding_mRNA	0.58796	6.66134e-16
AL356804.1	NonCoding_lincRNA	CLCA2	Coding_mRNA	0.400228	2.25878e-07
ATP13A4-AS1	NonCoding_antisense	CLCA2	Coding_mRNA	0.488268	1.00707e-10
LINC01193	NonCoding_lincRNA	CLCA2	Coding_mRNA	0.494476	5.35638e-11
LOC727924	NonCoding_lncRNA	CLCA2	Coding_mRNA	0.583402	1.33227e-15
RP11-206M11.7	NonCoding_antisense	CLCA2	Coding_mRNA	0.45461	2.49854e-09
RP11-20F24.2	NonCoding_lincRNA	CLCA2	Coding_mRNA	0.442278	7.4459e-09
ZNF350-AS1	NonCoding_lincRNA	CLCA2	Coding_mRNA	0.476462	3.23277e-10
AC111000.4	NonCoding_lncRNA	CLDN8	Coding_mRNA	0.453617	2.7325e-09
ATP13A4-AS1	NonCoding_antisense	CLDN8	Coding_mRNA	0.469637	6.21851e-10
AC007620.3	NonCoding_antisense	CLIC4	Coding_mRNA	0.448332	4.38e-09
AC011603.2	NonCoding_antisense	CLIC4	Coding_mRNA	0.419508	5.00558e-08
AC125611.3	NonCoding_antisense	CLIC4	Coding_mRNA	0.406613	1.38578e-07
AF178030.2	NonCoding_antisense	CLIC4	Coding_mRNA	0.494378	5.41056e-11
AL078612.1	NonCoding_antisense	CLIC4	Coding_mRNA	0.466321	8.50137e-10
MALAT1	NonCoding_lincRNA	CLIC4	Coding_mRNA	0.437425	1.13097e-08
RP11-124N14.3	NonCoding_antisense	CLIC4	Coding_mRNA	0.507101	1.42557e-11
TUG1	NonCoding_antisense	CLIC4	Coding_mRNA	0.586082	8.88178e-16
AC004448.4	NonCoding_lincRNA	CNOT1	Coding_mRNA	0.506592	1.50528e-11
AC007620.3	NonCoding_antisense	CNOT1	Coding_mRNA	0.419393	5.05249e-08
AC011603.2	NonCoding_antisense	CNOT1	Coding_mRNA	0.452862	2.9245e-09
AC125611.3	NonCoding_antisense	CNOT1	Coding_mRNA	0.432808	1.67311e-08
AL078612.1	NonCoding_antisense	CNOT1	Coding_mRNA	0.428073	2.48503e-08
GAS5-AS1	NonCoding_lincRNA	CNOT1	Coding_mRNA	0.400164	2.26962e-07
HNRNPU-AS1	NonCoding_lncRNA	CNOT1	Coding_mRNA	0.528865	1.27587e-12
LOC100093631	NonCoding_lncRNA	CNOT1	Coding_mRNA	0.418836	5.284e-08
MALAT1	NonCoding_lincRNA	CNOT1	Coding_mRNA	0.424564	3.31858e-08
SCARNA9	NonCoding_antisense	CNOT1	Coding_mRNA	0.413516	8.0771e-08
TUG1	NonCoding_antisense	CNOT1	Coding_mRNA	0.622851	0
AC004448.4	NonCoding_lincRNA	COLGALT1	Coding_mRNA	0.436029	1.27392e-08
AC011603.2	NonCoding_antisense	COLGALT1	Coding_mRNA	0.448065	4.48461e-09
AC159540.2	NonCoding_lincRNA	COLGALT1	Coding_mRNA	0.476288	3.28769e-10
RP11-124N14.3	NonCoding_antisense	COLGALT1	Coding_mRNA	0.441349	8.07047e-09
TUG1	NonCoding_antisense	COLGALT1	Coding_mRNA	0.514176	6.62848e-12
AC004448.4	NonCoding_lincRNA	COPA	Coding_mRNA	0.438555	1.02672e-08
AC007620.3	NonCoding_antisense	COPA	Coding_mRNA	0.430719	1.99371e-08
AC159540.2	NonCoding_lincRNA	COPA	Coding_mRNA	0.491094	7.56719e-11
AL078612.1	NonCoding_antisense	COPA	Coding_mRNA	0.407956	1.24878e-07
GAS5-AS1	NonCoding_lincRNA	COPA	Coding_mRNA	0.407988	1.24572e-07
HNRNPU-AS1	NonCoding_lncRNA	COPA	Coding_mRNA	0.562969	2.02061e-14
TUG1	NonCoding_antisense	COPA	Coding_mRNA	0.507756	1.32907e-11
AC011603.2	NonCoding_antisense	COTL1	Coding_mRNA	0.478852	2.56205e-10
AC125611.3	NonCoding_antisense	COTL1	Coding_mRNA	0.544954	1.9118e-13
U62317.1	NonCoding_lincRNA	COTL1	Coding_mRNA	0.406483	1.39974e-07
XXbac-BPG254F23.7	NonCoding_lincRNA	COTL1	Coding_mRNA	0.460227	1.49738e-09
AC078864.1	NonCoding_lincRNA	CRAT	Coding_mRNA	0.478061	2.76745e-10
AC093001.1	NonCoding_lincRNA	CRAT	Coding_mRNA	0.502312	2.37041e-11
RP11-206M11.7	NonCoding_antisense	CRAT	Coding_mRNA	0.499129	3.30924e-11
RP11-20F24.2	NonCoding_lincRNA	CRAT	Coding_mRNA	0.443363	6.77598e-09
AC078864.1	NonCoding_lincRNA	CROT	Coding_mRNA	0.413577	8.03883e-08
AC092168.3	NonCoding_lincRNA	CROT	Coding_mRNA	0.420047	4.79265e-08
AC093001.1	NonCoding_lincRNA	CROT	Coding_mRNA	0.510695	9.68248e-12
AC141930.1	NonCoding_lincRNA	CROT	Coding_mRNA	0.466558	8.31434e-10
AL121790.1	NonCoding_lincRNA	CROT	Coding_mRNA	0.47373	4.20749e-10
RP11-206M11.7	NonCoding_antisense	CROT	Coding_mRNA	0.519442	3.70526e-12
RP11-20F24.2	NonCoding_lincRNA	CROT	Coding_mRNA	0.426774	2.76701e-08
AC004448.4	NonCoding_lincRNA	CSDE1	Coding_mRNA	0.406796	1.36624e-07
HNRNPU-AS1	NonCoding_lncRNA	CSDE1	Coding_mRNA	0.437465	1.12716e-08
MALAT1	NonCoding_lincRNA	CSDE1	Coding_mRNA	0.486303	1.22655e-10
TUG1	NonCoding_antisense	CSDE1	Coding_mRNA	0.562941	2.02061e-14
MALAT1	NonCoding_lincRNA	CTGF	Coding_mRNA	0.45059	3.58391e-09
RP11-124N14.3	NonCoding_antisense	CTGF	Coding_mRNA	0.458978	1.67922e-09
VCAN-AS1	NonCoding_antisense	CTGF	Coding_mRNA	0.508129	1.27693e-11
AC007620.3	NonCoding_antisense	CTSC	Coding_mRNA	0.40623	1.42735e-07
AC011603.2	NonCoding_antisense	CTSC	Coding_mRNA	0.441182	8.18806e-09
AC125611.3	NonCoding_antisense	CTSC	Coding_mRNA	0.456961	2.01874e-09
U62317.1	NonCoding_lincRNA	CTSC	Coding_mRNA	0.467734	7.44386e-10
XXbac-BPG254F23.7	NonCoding_lincRNA	CTSC	Coding_mRNA	0.466043	8.72601e-10
U62317.1	NonCoding_lincRNA	CXCL10	Coding_mRNA	0.61144	0
XXbac-BPG254F23.7	NonCoding_lincRNA	CXCL10	Coding_mRNA	0.743058	0
U62317.1	NonCoding_lincRNA	CXCL13	Coding_mRNA	0.457483	1.92508e-09
XXbac-BPG254F23.7	NonCoding_lincRNA	CXCL13	Coding_mRNA	0.495387	4.87752e-11
U62317.1	NonCoding_lincRNA	CXCL16	Coding_mRNA	0.472868	4.57063e-10
XXbac-BPG254F23.7	NonCoding_lincRNA	CXCL16	Coding_mRNA	0.402592	1.88722e-07
AC005162.5	NonCoding_antisense	CXCL17	Coding_mRNA	0.476537	3.20909e-10
RP11-547I7.1	NonCoding_antisense	CXCL17	Coding_mRNA	0.408557	1.19182e-07
LINC00263	NonCoding_lincRNA	CYB5A	Coding_mRNA	0.406028	1.44982e-07
AC007620.3	NonCoding_antisense	CYBB	Coding_mRNA	0.4137	7.96081e-08
MALAT1	NonCoding_lincRNA	CYBB	Coding_mRNA	0.416799	6.22166e-08
PRO0471	NonCoding_lncRNA	CYBB	Coding_mRNA	0.424172	3.42684e-08
U62317.1	NonCoding_lincRNA	CYBB	Coding_mRNA	0.530989	9.98757e-13
XXbac-BPG254F23.7	NonCoding_lincRNA	CYBB	Coding_mRNA	0.625522	0
AC005162.5	NonCoding_antisense	CYP4Z1	Coding_mRNA	0.490664	7.90479e-11
AC068538.4	NonCoding_lincRNA	CYP4Z1	Coding_mRNA	0.448525	4.30586e-09
AC078864.1	NonCoding_lincRNA	CYP4Z1	Coding_mRNA	0.538831	3.98348e-13
AC092168.3	NonCoding_lincRNA	CYP4Z1	Coding_mRNA	0.467415	7.67108e-10
AC092168.4	NonCoding_lincRNA	CYP4Z1	Coding_mRNA	0.449941	3.79719e-09
AC093001.1	NonCoding_lincRNA	CYP4Z1	Coding_mRNA	0.626265	0
AC111000.4	NonCoding_lncRNA	CYP4Z1	Coding_mRNA	0.456475	2.11012e-09
AC141930.1	NonCoding_lincRNA	CYP4Z1	Coding_mRNA	0.55285	7.23865e-14
AC144450.1	NonCoding_antisense	CYP4Z1	Coding_mRNA	0.420733	4.53405e-08
AL121790.1	NonCoding_lincRNA	CYP4Z1	Coding_mRNA	0.519527	3.67018e-12
ATP13A4-AS1	NonCoding_antisense	CYP4Z1	Coding_mRNA	0.579937	2.22045e-15
CTC-537E7.2	NonCoding_lincRNA	CYP4Z1	Coding_mRNA	0.403212	1.79999e-07
LINC01193	NonCoding_lincRNA	CYP4Z1	Coding_mRNA	0.407406	1.30323e-07
LOC727924	NonCoding_lncRNA	CYP4Z1	Coding_mRNA	0.407928	1.25155e-07
RP1-27K12.4	NonCoding_antisense	CYP4Z1	Coding_mRNA	0.436058	1.27084e-08
RP11-206M11.7	NonCoding_antisense	CYP4Z1	Coding_mRNA	0.55102	9.10383e-14
RP11-20F24.2	NonCoding_lincRNA	CYP4Z1	Coding_mRNA	0.571665	6.43929e-15
RP11-619F23.2	NonCoding_antisense	CYP4Z1	Coding_mRNA	0.421656	4.20713e-08
ZNF350-AS1	NonCoding_lincRNA	CYP4Z1	Coding_mRNA	0.407732	1.27073e-07
MALAT1	NonCoding_lincRNA	DAB2	Coding_mRNA	0.685817	0
RP11-575A19.2	NonCoding_antisense	DAB2	Coding_mRNA	0.438207	1.05778e-08
SCARNA9	NonCoding_antisense	DAB2	Coding_mRNA	0.483267	1.65943e-10
TAB3-AS2	NonCoding_antisense	DAB2	Coding_mRNA	0.46775	7.43278e-10
AC004448.4	NonCoding_lincRNA	DDX17	Coding_mRNA	0.566158	1.33227e-14
AC011603.2	NonCoding_antisense	DDX17	Coding_mRNA	0.451691	3.24825e-09
AL078612.1	NonCoding_antisense	DDX17	Coding_mRNA	0.449302	4.01894e-09
LOC100093631	NonCoding_lncRNA	DDX17	Coding_mRNA	0.405348	1.52779e-07
RP11-124N14.3	NonCoding_antisense	DDX17	Coding_mRNA	0.418865	5.27192e-08
TUG1	NonCoding_antisense	DDX17	Coding_mRNA	0.576036	3.55271e-15
AC087286.3	NonCoding_antisense	DDX39B	Coding_mRNA	0.44439	6.19485e-09
AC093752.3	NonCoding_lncRNA	DDX39B	Coding_mRNA	0.644958	0
AC159540.2	NonCoding_lincRNA	DDX39B	Coding_mRNA	0.501281	2.64211e-11
AL513314.2	NonCoding_lincRNA	DDX39B	Coding_mRNA	0.568841	9.32587e-15
GAS5-AS1	NonCoding_lincRNA	DDX39B	Coding_mRNA	0.437864	1.08927e-08
HNRNPU-AS1	NonCoding_lncRNA	DDX39B	Coding_mRNA	0.561008	2.59792e-14
MALAT1	NonCoding_lincRNA	DDX39B	Coding_mRNA	0.416591	6.32609e-08
RP11-124N14.3	NonCoding_antisense	DDX39B	Coding_mRNA	0.454898	2.43435e-09
SCARNA9	NonCoding_antisense	DDX39B	Coding_mRNA	0.419203	5.13016e-08
TUG1	NonCoding_antisense	DDX39B	Coding_mRNA	0.62532	0
AC087286.3	NonCoding_antisense	DDX5	Coding_mRNA	0.457559	1.91181e-09
AC093752.3	NonCoding_lncRNA	DDX5	Coding_mRNA	0.471736	5.09299e-10
AC159540.2	NonCoding_lincRNA	DDX5	Coding_mRNA	0.430191	2.0836e-08
AL513314.2	NonCoding_lincRNA	DDX5	Coding_mRNA	0.492241	6.73301e-11
HNRNPU-AS1	NonCoding_lncRNA	DDX5	Coding_mRNA	0.460261	1.4926e-09
MALAT1	NonCoding_lincRNA	DDX5	Coding_mRNA	0.616097	0
PRO0471	NonCoding_lncRNA	DDX5	Coding_mRNA	0.404751	1.59964e-07
RP11-124N14.3	NonCoding_antisense	DDX5	Coding_mRNA	0.447968	4.52314e-09
SCARNA9	NonCoding_antisense	DDX5	Coding_mRNA	0.472387	4.78576e-10
TAB3-AS2	NonCoding_antisense	DDX5	Coding_mRNA	0.418008	5.64758e-08
TUG1	NonCoding_antisense	DDX5	Coding_mRNA	0.60404	0
AC007620.3	NonCoding_antisense	DEK	Coding_mRNA	0.408838	1.16601e-07
AC011603.2	NonCoding_antisense	DEK	Coding_mRNA	0.508963	1.16729e-11
AC125611.3	NonCoding_antisense	DEK	Coding_mRNA	0.498254	3.62514e-11
AF178030.2	NonCoding_antisense	DEK	Coding_mRNA	0.516078	5.37836e-12
AL078612.1	NonCoding_antisense	DEK	Coding_mRNA	0.516274	5.26335e-12
HNRNPU-AS1	NonCoding_lncRNA	DEK	Coding_mRNA	0.445338	5.70158e-09
LOC100093631	NonCoding_lncRNA	DEK	Coding_mRNA	0.420515	4.61479e-08
RP1-178F15.3	NonCoding_antisense	DEK	Coding_mRNA	0.502423	2.34295e-11
TUG1	NonCoding_antisense	DEK	Coding_mRNA	0.466372	8.46113e-10
XXbac-BPG254F23.7	NonCoding_lincRNA	DEK	Coding_mRNA	0.445566	5.58891e-09
LINC00263	NonCoding_lincRNA	DHCR24	Coding_mRNA	0.4916	7.18785e-11
AC018804.3	NonCoding_antisense	DHRS2	Coding_mRNA	0.409322	1.12287e-07
AC068538.4	NonCoding_lincRNA	DHRS2	Coding_mRNA	0.50755	1.35867e-11
AC078864.1	NonCoding_lincRNA	DHRS2	Coding_mRNA	0.569895	8.21565e-15
AC092168.3	NonCoding_lincRNA	DHRS2	Coding_mRNA	0.439952	9.10528e-09
AC092168.4	NonCoding_lincRNA	DHRS2	Coding_mRNA	0.400329	2.24154e-07
AC093001.1	NonCoding_lincRNA	DHRS2	Coding_mRNA	0.6047	0
AC111000.4	NonCoding_lncRNA	DHRS2	Coding_mRNA	0.50572	1.65212e-11
AC141930.1	NonCoding_lincRNA	DHRS2	Coding_mRNA	0.428029	2.49417e-08
AL121790.1	NonCoding_lincRNA	DHRS2	Coding_mRNA	0.491265	7.43703e-11
AL356804.1	NonCoding_lincRNA	DHRS2	Coding_mRNA	0.488957	9.39502e-11
ATP13A4-AS1	NonCoding_antisense	DHRS2	Coding_mRNA	0.479875	2.31788e-10
LINC00624	NonCoding_lincRNA	DHRS2	Coding_mRNA	0.483207	1.66933e-10
LINC01193	NonCoding_lincRNA	DHRS2	Coding_mRNA	0.512665	7.81775e-12
LINC02203	NonCoding_lincRNA	DHRS2	Coding_mRNA	0.422276	4.00052e-08
LINC02522	NonCoding_lincRNA	DHRS2	Coding_mRNA	0.566095	1.33227e-14
LOC101928106	NonCoding_lincRNA	DHRS2	Coding_mRNA	0.469767	6.14256e-10
LOC727924	NonCoding_lncRNA	DHRS2	Coding_mRNA	0.559248	3.24185e-14
RP1-27K12.4	NonCoding_antisense	DHRS2	Coding_mRNA	0.490484	8.05058e-11
RP11-206M11.7	NonCoding_antisense	DHRS2	Coding_mRNA	0.549029	1.16351e-13
RP11-20F24.2	NonCoding_lincRNA	DHRS2	Coding_mRNA	0.476838	3.11697e-10
SCHLAP1	NonCoding_lincRNA	DHRS2	Coding_mRNA	0.454568	2.50783e-09
ZNF350-AS1	NonCoding_lincRNA	DHRS2	Coding_mRNA	0.525242	1.93001e-12
AC004448.4	NonCoding_lincRNA	DHX9	Coding_mRNA	0.615381	0
AC011603.2	NonCoding_antisense	DHX9	Coding_mRNA	0.588956	6.66134e-16
AC093752.3	NonCoding_lncRNA	DHX9	Coding_mRNA	0.416001	6.63107e-08
AC125611.3	NonCoding_antisense	DHX9	Coding_mRNA	0.492393	6.62959e-11
AC159540.2	NonCoding_lincRNA	DHX9	Coding_mRNA	0.481895	1.90043e-10
AF178030.2	NonCoding_antisense	DHX9	Coding_mRNA	0.432166	1.76588e-08
AL078612.1	NonCoding_antisense	DHX9	Coding_mRNA	0.492877	6.31015e-11
AL513314.2	NonCoding_lincRNA	DHX9	Coding_mRNA	0.424871	3.23615e-08
GAS5-AS1	NonCoding_lincRNA	DHX9	Coding_mRNA	0.462111	1.25849e-09
HNRNPU-AS1	NonCoding_lncRNA	DHX9	Coding_mRNA	0.555458	5.24025e-14
LOC100093631	NonCoding_lncRNA	DHX9	Coding_mRNA	0.453282	2.81615e-09
TUG1	NonCoding_antisense	DHX9	Coding_mRNA	0.642095	0
AC011603.2	NonCoding_antisense	DNAJA1	Coding_mRNA	0.44844	4.33839e-09
AC125611.3	NonCoding_antisense	DNAJA1	Coding_mRNA	0.563626	1.86517e-14
RP1-178F15.3	NonCoding_antisense	DNAJA1	Coding_mRNA	0.564069	1.75415e-14
U62317.1	NonCoding_lincRNA	DNAJA1	Coding_mRNA	0.40386	1.71289e-07
XXbac-BPG254F23.7	NonCoding_lincRNA	DNAJA1	Coding_mRNA	0.528011	1.40732e-12
AC004448.4	NonCoding_lincRNA	DSC2	Coding_mRNA	0.464276	1.02927e-09
AC005152.3	NonCoding_lincRNA	DSC2	Coding_mRNA	0.517106	4.80171e-12
AC011603.2	NonCoding_antisense	DSC2	Coding_mRNA	0.421549	4.24389e-08
AF178030.2	NonCoding_antisense	DSC2	Coding_mRNA	0.483318	1.65114e-10
AL078612.1	NonCoding_antisense	DSC2	Coding_mRNA	0.487908	1.04426e-10
LINC01152	NonCoding_lincRNA	DSC2	Coding_mRNA	0.477419	2.94578e-10
TUG1	NonCoding_antisense	DSC2	Coding_mRNA	0.423584	3.59565e-08
AC004448.4	NonCoding_lincRNA	DSG2	Coding_mRNA	0.431224	1.91108e-08
AC005152.3	NonCoding_lincRNA	DSG2	Coding_mRNA	0.539508	3.67706e-13
AC011603.2	NonCoding_antisense	DSG2	Coding_mRNA	0.437645	1.10994e-08
AF178030.2	NonCoding_antisense	DSG2	Coding_mRNA	0.478813	2.57165e-10
AL078612.1	NonCoding_antisense	DSG2	Coding_mRNA	0.510553	9.83258e-12
LINC01152	NonCoding_lincRNA	DSG2	Coding_mRNA	0.475314	3.61228e-10
AC005152.3	NonCoding_lincRNA	DSG3	Coding_mRNA	0.514861	6.14842e-12
LINC01152	NonCoding_lincRNA	DSG3	Coding_mRNA	0.504152	1.95162e-11
AC004448.4	NonCoding_lincRNA	DSP	Coding_mRNA	0.481851	1.90874e-10
AC005152.3	NonCoding_lincRNA	DSP	Coding_mRNA	0.433178	1.62179e-08
HNRNPU-AS1	NonCoding_lncRNA	DSP	Coding_mRNA	0.426948	2.72757e-08
TUG1	NonCoding_antisense	DSP	Coding_mRNA	0.486251	1.23298e-10
AC004448.4	NonCoding_lincRNA	EEF1G	Coding_mRNA	0.821509	0
AC011603.2	NonCoding_antisense	EEF1G	Coding_mRNA	0.51213	8.2867e-12
AL078612.1	NonCoding_antisense	EEF1G	Coding_mRNA	0.405744	1.48198e-07
LOC100093631	NonCoding_lncRNA	EEF1G	Coding_mRNA	0.411781	9.26155e-08
TUG1	NonCoding_antisense	EEF1G	Coding_mRNA	0.463988	1.05719e-09
AC004448.4	NonCoding_lincRNA	EEF2	Coding_mRNA	0.57725	3.10862e-15
AC159540.2	NonCoding_lincRNA	EEF2	Coding_mRNA	0.45545	2.31557e-09
GAS5-AS1	NonCoding_lincRNA	EEF2	Coding_mRNA	0.419418	5.0422e-08
HNRNPU-AS1	NonCoding_lncRNA	EEF2	Coding_mRNA	0.497647	3.86104e-11
MALAT1	NonCoding_lincRNA	EEF2	Coding_mRNA	0.405054	1.56276e-07
TUG1	NonCoding_antisense	EEF2	Coding_mRNA	0.517178	4.7633e-12
MALAT1	NonCoding_lincRNA	EGR1	Coding_mRNA	0.4197	4.92881e-08
AC004448.4	NonCoding_lincRNA	EIF2AK2	Coding_mRNA	0.480517	2.17648e-10
AC011603.2	NonCoding_antisense	EIF2AK2	Coding_mRNA	0.577847	2.88658e-15
AC125611.3	NonCoding_antisense	EIF2AK2	Coding_mRNA	0.57052	7.54952e-15
AL078612.1	NonCoding_antisense	EIF2AK2	Coding_mRNA	0.452552	3.00707e-09
LOC100093631	NonCoding_lncRNA	EIF2AK2	Coding_mRNA	0.40471	1.6047e-07
RP1-178F15.3	NonCoding_antisense	EIF2AK2	Coding_mRNA	0.447877	4.55995e-09
TUG1	NonCoding_antisense	EIF2AK2	Coding_mRNA	0.408339	1.21222e-07
XXbac-BPG254F23.7	NonCoding_lincRNA	EIF2AK2	Coding_mRNA	0.489033	9.32339e-11
AC004448.4	NonCoding_lincRNA	EIF2S3	Coding_mRNA	0.69281	0
AC011603.2	NonCoding_antisense	EIF2S3	Coding_mRNA	0.706596	0
AC125611.3	NonCoding_antisense	EIF2S3	Coding_mRNA	0.65405	0
AL078612.1	NonCoding_antisense	EIF2S3	Coding_mRNA	0.561142	2.55351e-14
LOC100093631	NonCoding_lncRNA	EIF2S3	Coding_mRNA	0.498519	3.52638e-11
AC004448.4	NonCoding_lincRNA	EIF3M	Coding_mRNA	0.59645	2.22045e-16
AC011603.2	NonCoding_antisense	EIF3M	Coding_mRNA	0.557071	4.26326e-14
AC125611.3	NonCoding_antisense	EIF3M	Coding_mRNA	0.476443	3.23872e-10
AL078612.1	NonCoding_antisense	EIF3M	Coding_mRNA	0.666969	0
TUG1	NonCoding_antisense	EIF3M	Coding_mRNA	0.496578	4.31297e-11
AC007620.3	NonCoding_antisense	EIF4G1	Coding_mRNA	0.482022	1.87688e-10
AC125611.3	NonCoding_antisense	EIF4G1	Coding_mRNA	0.42775	2.55232e-08
HNRNPU-AS1	NonCoding_lncRNA	EIF4G1	Coding_mRNA	0.487354	1.10394e-10
MALAT1	NonCoding_lincRNA	EIF4G1	Coding_mRNA	0.43605	1.27167e-08
TAB3-AS2	NonCoding_antisense	EIF4G1	Coding_mRNA	0.420964	4.45011e-08
TUG1	NonCoding_antisense	EIF4G1	Coding_mRNA	0.495614	4.76446e-11
AC005152.3	NonCoding_lincRNA	ELF5	Coding_mRNA	0.561199	2.53131e-14
LINC01152	NonCoding_lincRNA	ELF5	Coding_mRNA	0.549579	1.08802e-13
HNRNPU-AS1	NonCoding_lncRNA	ELK4	Coding_mRNA	0.642674	0
MALAT1	NonCoding_lincRNA	ELK4	Coding_mRNA	0.559324	3.21965e-14
PRO0471	NonCoding_lncRNA	ELK4	Coding_mRNA	0.4392	9.71422e-09
SCARNA9	NonCoding_antisense	ELK4	Coding_mRNA	0.437341	1.13913e-08
TAB3-AS2	NonCoding_antisense	ELK4	Coding_mRNA	0.414708	7.34937e-08
U62317.1	NonCoding_lincRNA	ELK4	Coding_mRNA	0.476775	3.13615e-10
XXbac-BPG254F23.7	NonCoding_lincRNA	ELK4	Coding_mRNA	0.505157	1.75409e-11
LINC00263	NonCoding_lincRNA	ELOVL5	Coding_mRNA	0.451319	3.35806e-09
MALAT1	NonCoding_lincRNA	ELOVL5	Coding_mRNA	0.475265	3.62931e-10
PRO0471	NonCoding_lncRNA	EMB	Coding_mRNA	0.561983	2.28706e-14
XXbac-BPG254F23.7	NonCoding_lincRNA	EMB	Coding_mRNA	0.544771	1.95399e-13
AC068538.4	NonCoding_lincRNA	ENPP3	Coding_mRNA	0.50944	1.10885e-11
AC078864.1	NonCoding_lincRNA	ENPP3	Coding_mRNA	0.538231	4.2788e-13
AC092168.3	NonCoding_lincRNA	ENPP3	Coding_mRNA	0.581612	1.77636e-15
AC092168.4	NonCoding_lincRNA	ENPP3	Coding_mRNA	0.472384	4.78721e-10
AC093001.1	NonCoding_lincRNA	ENPP3	Coding_mRNA	0.503928	1.99858e-11
AC111000.4	NonCoding_lncRNA	ENPP3	Coding_mRNA	0.682088	0
AC141930.1	NonCoding_lincRNA	ENPP3	Coding_mRNA	0.501788	2.50504e-11
AL121790.1	NonCoding_lincRNA	ENPP3	Coding_mRNA	0.597809	2.22045e-16
AL356804.1	NonCoding_lincRNA	ENPP3	Coding_mRNA	0.551033	9.10383e-14
ATP13A4-AS1	NonCoding_antisense	ENPP3	Coding_mRNA	0.573438	5.10703e-15
LINC00624	NonCoding_lincRNA	ENPP3	Coding_mRNA	0.517134	4.78662e-12
LINC01193	NonCoding_lincRNA	ENPP3	Coding_mRNA	0.56625	1.33227e-14
LINC02203	NonCoding_lincRNA	ENPP3	Coding_mRNA	0.445405	5.66849e-09
LINC02522	NonCoding_lincRNA	ENPP3	Coding_mRNA	0.477075	3.04606e-10
LOC101928106	NonCoding_lincRNA	ENPP3	Coding_mRNA	0.484756	1.43136e-10
LOC727924	NonCoding_lncRNA	ENPP3	Coding_mRNA	0.612012	0
RP1-27K12.4	NonCoding_antisense	ENPP3	Coding_mRNA	0.404754	1.59925e-07
RP11-206M11.7	NonCoding_antisense	ENPP3	Coding_mRNA	0.477521	2.91695e-10
RP11-20F24.2	NonCoding_lincRNA	ENPP3	Coding_mRNA	0.430276	2.06881e-08
RP11-547I7.1	NonCoding_antisense	ENPP3	Coding_mRNA	0.414006	7.76991e-08
ZNF350-AS1	NonCoding_lincRNA	ENPP3	Coding_mRNA	0.487623	1.07455e-10
AC005152.3	NonCoding_lincRNA	ERRFI1	Coding_mRNA	0.415242	7.04395e-08
AC087286.3	NonCoding_antisense	ERRFI1	Coding_mRNA	0.436823	1.19067e-08
LINC01152	NonCoding_lincRNA	ERRFI1	Coding_mRNA	0.415249	7.04041e-08
RP11-124N14.3	NonCoding_antisense	ERRFI1	Coding_mRNA	0.458384	1.77308e-09
AC004448.4	NonCoding_lincRNA	ETV6	Coding_mRNA	0.498965	3.36642e-11
AC005152.3	NonCoding_lincRNA	ETV6	Coding_mRNA	0.498791	3.42797e-11
AF178030.2	NonCoding_antisense	ETV6	Coding_mRNA	0.518301	4.20641e-12
AL078612.1	NonCoding_antisense	ETV6	Coding_mRNA	0.51716	4.77329e-12
GAS5-AS1	NonCoding_lincRNA	ETV6	Coding_mRNA	0.410289	1.04115e-07
HNRNPU-AS1	NonCoding_lncRNA	ETV6	Coding_mRNA	0.409638	1.09551e-07
LINC01152	NonCoding_lincRNA	ETV6	Coding_mRNA	0.455292	2.34895e-09
RP11-124N14.3	NonCoding_antisense	ETV6	Coding_mRNA	0.41265	8.64885e-08
TUG1	NonCoding_antisense	ETV6	Coding_mRNA	0.457274	1.96203e-09
AC004448.4	NonCoding_lincRNA	FAM127B	Coding_mRNA	0.536979	4.96048e-13
AC011603.2	NonCoding_antisense	FAM127B	Coding_mRNA	0.653715	0
AC125611.3	NonCoding_antisense	FAM127B	Coding_mRNA	0.595635	2.22045e-16
AL078612.1	NonCoding_antisense	FAM127B	Coding_mRNA	0.433083	1.63481e-08
LOC100093631	NonCoding_lncRNA	FAM127B	Coding_mRNA	0.407081	1.33652e-07
TUG1	NonCoding_antisense	FAM127B	Coding_mRNA	0.463198	1.13782e-09
AC004448.4	NonCoding_lincRNA	FAM208B	Coding_mRNA	0.412344	8.8604e-08
AC007620.3	NonCoding_antisense	FAM208B	Coding_mRNA	0.479158	2.48652e-10
AC011603.2	NonCoding_antisense	FAM208B	Coding_mRNA	0.424222	3.41303e-08
AC125611.3	NonCoding_antisense	FAM208B	Coding_mRNA	0.423107	3.73853e-08
AC159540.2	NonCoding_lincRNA	FAM208B	Coding_mRNA	0.437818	1.09358e-08
AF178030.2	NonCoding_antisense	FAM208B	Coding_mRNA	0.523655	2.30971e-12
AL078612.1	NonCoding_antisense	FAM208B	Coding_mRNA	0.409003	1.15117e-07
GAS5-AS1	NonCoding_lincRNA	FAM208B	Coding_mRNA	0.420717	4.53986e-08
HNRNPU-AS1	NonCoding_lncRNA	FAM208B	Coding_mRNA	0.458599	1.73856e-09
TUG1	NonCoding_antisense	FAM208B	Coding_mRNA	0.538477	4.15668e-13
U62317.1	NonCoding_lincRNA	FAM208B	Coding_mRNA	0.408936	1.15714e-07
LINC00263	NonCoding_lincRNA	FASN	Coding_mRNA	0.512763	7.7347e-12
AC005152.3	NonCoding_lincRNA	FAT1	Coding_mRNA	0.439882	9.15999e-09
AF178030.2	NonCoding_antisense	FAT1	Coding_mRNA	0.510082	1.03464e-11
AL078612.1	NonCoding_antisense	FAT1	Coding_mRNA	0.444833	5.95984e-09
HNRNPU-AS1	NonCoding_lncRNA	FAT1	Coding_mRNA	0.45889	1.69289e-09
LINC01152	NonCoding_lincRNA	FAT1	Coding_mRNA	0.401571	2.03986e-07
RP11-124N14.3	NonCoding_antisense	FAT1	Coding_mRNA	0.527445	1.50147e-12
TUG1	NonCoding_antisense	FAT1	Coding_mRNA	0.561173	2.53131e-14
AC004448.4	NonCoding_lincRNA	FBL	Coding_mRNA	0.589275	4.44089e-16
AC011603.2	NonCoding_antisense	FBL	Coding_mRNA	0.483732	1.58466e-10
AC159540.2	NonCoding_lincRNA	FBL	Coding_mRNA	0.405952	1.45833e-07
AL078612.1	NonCoding_antisense	FBL	Coding_mRNA	0.406831	1.3626e-07
GAS5-AS1	NonCoding_lincRNA	FBL	Coding_mRNA	0.437034	1.16935e-08
MALAT1	NonCoding_lincRNA	FCGR2C	Coding_mRNA	0.449434	3.97209e-09
SCARNA9	NonCoding_antisense	FCGR2C	Coding_mRNA	0.420085	4.77799e-08
LOC101927139	NonCoding_antisense	FDCSP	Coding_mRNA	0.506016	1.60081e-11
AC144450.1	NonCoding_antisense	FGG	Coding_mRNA	0.405807	1.47477e-07
RP3-340B19.3	NonCoding_lincRNA	FKBP5	Coding_mRNA	0.708179	0
HNRNPU-AS1	NonCoding_lncRNA	FLNA	Coding_mRNA	0.431667	1.84149e-08
MALAT1	NonCoding_lincRNA	FLNA	Coding_mRNA	0.454864	2.44172e-09
RP11-124N14.3	NonCoding_antisense	FLNA	Coding_mRNA	0.529781	1.14841e-12
TUG1	NonCoding_antisense	FLNA	Coding_mRNA	0.577674	2.88658e-15
AC005162.5	NonCoding_antisense	FMO4	Coding_mRNA	0.413488	8.09529e-08
AC093001.1	NonCoding_lincRNA	FMO4	Coding_mRNA	0.446552	5.12497e-09
ATP13A4-AS1	NonCoding_antisense	FMO4	Coding_mRNA	0.401972	1.97848e-07
RP11-206M11.7	NonCoding_antisense	FMO4	Coding_mRNA	0.411446	9.5087e-08
AC068538.4	NonCoding_lincRNA	FMO5	Coding_mRNA	0.467668	7.49056e-10
AC093001.1	NonCoding_lincRNA	FMO6P	Coding_mRNA	0.415151	7.09548e-08
ATP13A4-AS1	NonCoding_antisense	FMO6P	Coding_mRNA	0.449621	3.90655e-09
RP11-206M11.7	NonCoding_antisense	FMO6P	Coding_mRNA	0.402235	1.93933e-07
AC093752.3	NonCoding_lncRNA	FN1	Coding_mRNA	0.428193	2.4604e-08
AL513314.2	NonCoding_lincRNA	FN1	Coding_mRNA	0.490699	7.87694e-11
MALAT1	NonCoding_lincRNA	FN1	Coding_mRNA	0.484944	1.40476e-10
RP11-124N14.3	NonCoding_antisense	FN1	Coding_mRNA	0.465442	9.23073e-10
TAB3-AS2	NonCoding_antisense	FN1	Coding_mRNA	0.42801	2.49809e-08
VCAN-AS1	NonCoding_antisense	FN1	Coding_mRNA	0.608775	0
AC087286.3	NonCoding_antisense	FNBP4	Coding_mRNA	0.497397	3.96239e-11
AC093752.3	NonCoding_lncRNA	FNBP4	Coding_mRNA	0.627381	0
AC159540.2	NonCoding_lincRNA	FNBP4	Coding_mRNA	0.432511	1.71547e-08
AF178030.2	NonCoding_antisense	FNBP4	Coding_mRNA	0.425712	3.02013e-08
AL078612.1	NonCoding_antisense	FNBP4	Coding_mRNA	0.472577	4.6997e-10
AL513314.2	NonCoding_lincRNA	FNBP4	Coding_mRNA	0.628515	0
HNRNPU-AS1	NonCoding_lncRNA	FNBP4	Coding_mRNA	0.516445	5.1652e-12
MALAT1	NonCoding_lincRNA	FNBP4	Coding_mRNA	0.589812	4.44089e-16
SCARNA9	NonCoding_antisense	FNBP4	Coding_mRNA	0.55878	3.44169e-14
TAB3-AS2	NonCoding_antisense	FNBP4	Coding_mRNA	0.438906	9.96266e-09
TUG1	NonCoding_antisense	FNBP4	Coding_mRNA	0.655118	0
AC007620.3	NonCoding_antisense	FNDC3B	Coding_mRNA	0.459095	1.66132e-09
AC159540.2	NonCoding_lincRNA	FNDC3B	Coding_mRNA	0.452334	3.06648e-09
AF178030.2	NonCoding_antisense	FNDC3B	Coding_mRNA	0.421214	4.36095e-08
AL078612.1	NonCoding_antisense	FNDC3B	Coding_mRNA	0.549449	1.10578e-13
AL513314.2	NonCoding_lincRNA	FNDC3B	Coding_mRNA	0.470241	5.87223e-10
MALAT1	NonCoding_lincRNA	FNDC3B	Coding_mRNA	0.422914	3.7979e-08
PRO0471	NonCoding_lncRNA	FNDC3B	Coding_mRNA	0.401931	1.98468e-07
RP11-124N14.3	NonCoding_antisense	FNDC3B	Coding_mRNA	0.484339	1.49202e-10
SCARNA9	NonCoding_antisense	FNDC3B	Coding_mRNA	0.404378	1.64613e-07
TUG1	NonCoding_antisense	FNDC3B	Coding_mRNA	0.536612	5.1803e-13
AC005162.5	NonCoding_antisense	FOXA1	Coding_mRNA	0.540194	3.3884e-13
AC018804.3	NonCoding_antisense	FOXA1	Coding_mRNA	0.420019	4.80368e-08
AC068538.4	NonCoding_lincRNA	FOXA1	Coding_mRNA	0.471701	5.10992e-10
AC078864.1	NonCoding_lincRNA	FOXA1	Coding_mRNA	0.451044	3.44158e-09
AC092168.3	NonCoding_lincRNA	FOXA1	Coding_mRNA	0.517431	4.63185e-12
AC092168.4	NonCoding_lincRNA	FOXA1	Coding_mRNA	0.422532	3.91801e-08
AC093001.1	NonCoding_lincRNA	FOXA1	Coding_mRNA	0.633608	0
AC111000.4	NonCoding_lncRNA	FOXA1	Coding_mRNA	0.409989	1.06589e-07
AC141930.1	NonCoding_lincRNA	FOXA1	Coding_mRNA	0.600686	0
AC144450.1	NonCoding_antisense	FOXA1	Coding_mRNA	0.405775	1.47837e-07
AL121790.1	NonCoding_lincRNA	FOXA1	Coding_mRNA	0.496057	4.5518e-11
ATP13A4-AS1	NonCoding_antisense	FOXA1	Coding_mRNA	0.515212	5.91593e-12
CTC-537E7.2	NonCoding_lincRNA	FOXA1	Coding_mRNA	0.464794	9.8069e-10
RP1-27K12.4	NonCoding_antisense	FOXA1	Coding_mRNA	0.432849	1.66734e-08
RP11-206M11.7	NonCoding_antisense	FOXA1	Coding_mRNA	0.572711	5.77316e-15
RP11-20F24.2	NonCoding_lincRNA	FOXA1	Coding_mRNA	0.620907	0
RP11-710F7.2	NonCoding_antisense	FOXA1	Coding_mRNA	0.401495	2.05166e-07
AC005152.3	NonCoding_lincRNA	FOXC1	Coding_mRNA	0.660916	0
AF178030.2	NonCoding_antisense	FOXC1	Coding_mRNA	0.40679	1.36694e-07
AL078612.1	NonCoding_antisense	FOXC1	Coding_mRNA	0.483507	1.62039e-10
AP003032.2	NonCoding_antisense	FOXC1	Coding_mRNA	0.414367	7.55115e-08
LINC01152	NonCoding_lincRNA	FOXC1	Coding_mRNA	0.648838	0
AC004448.4	NonCoding_lincRNA	FTH1	Coding_mRNA	0.524047	2.20979e-12
HNRNPU-AS1	NonCoding_lncRNA	FTH1	Coding_mRNA	0.410422	1.03038e-07
MALAT1	NonCoding_lincRNA	FTH1	Coding_mRNA	0.490177	8.30505e-11
TUG1	NonCoding_antisense	FTH1	Coding_mRNA	0.467111	7.89325e-10
MALAT1	NonCoding_lincRNA	FTL	Coding_mRNA	0.484896	1.41153e-10
AC159540.2	NonCoding_lincRNA	FUBP1	Coding_mRNA	0.450494	3.61466e-09
AF178030.2	NonCoding_antisense	FUBP1	Coding_mRNA	0.477325	2.97306e-10
AL078612.1	NonCoding_antisense	FUBP1	Coding_mRNA	0.423104	3.7395e-08
GAS5-AS1	NonCoding_lincRNA	FUBP1	Coding_mRNA	0.471085	5.41923e-10
HNRNPU-AS1	NonCoding_lncRNA	FUBP1	Coding_mRNA	0.673835	0
LOC100093631	NonCoding_lncRNA	FUBP1	Coding_mRNA	0.415239	7.04572e-08
MALAT1	NonCoding_lincRNA	FUBP1	Coding_mRNA	0.536694	5.12923e-13
SCARNA9	NonCoding_antisense	FUBP1	Coding_mRNA	0.491274	7.42988e-11
TUG1	NonCoding_antisense	FUBP1	Coding_mRNA	0.70805	0
AC004448.4	NonCoding_lincRNA	FXR1	Coding_mRNA	0.645553	0
AC007620.3	NonCoding_antisense	FXR1	Coding_mRNA	0.437022	1.17061e-08
AC011603.2	NonCoding_antisense	FXR1	Coding_mRNA	0.746589	0
AC125611.3	NonCoding_antisense	FXR1	Coding_mRNA	0.675842	0
AF178030.2	NonCoding_antisense	FXR1	Coding_mRNA	0.455362	2.33421e-09
AL078612.1	NonCoding_antisense	FXR1	Coding_mRNA	0.651199	0
LOC100093631	NonCoding_lncRNA	FXR1	Coding_mRNA	0.504357	1.90956e-11
TUG1	NonCoding_antisense	FXR1	Coding_mRNA	0.501146	2.67977e-11
AC007620.3	NonCoding_antisense	FXYD5	Coding_mRNA	0.415789	6.74394e-08
AC159540.2	NonCoding_lincRNA	FXYD5	Coding_mRNA	0.432935	1.6554e-08
HNRNPU-AS1	NonCoding_lncRNA	FXYD5	Coding_mRNA	0.423736	3.55133e-08
MALAT1	NonCoding_lincRNA	FXYD5	Coding_mRNA	0.481075	2.06042e-10
RP11-575A19.2	NonCoding_antisense	FXYD5	Coding_mRNA	0.401419	2.06353e-07
U62317.1	NonCoding_lincRNA	FXYD5	Coding_mRNA	0.427915	2.5178e-08
AC005152.3	NonCoding_lincRNA	GABRP	Coding_mRNA	0.571118	7.10543e-15
AF178030.2	NonCoding_antisense	GABRP	Coding_mRNA	0.45412	2.61151e-09
AL078612.1	NonCoding_antisense	GABRP	Coding_mRNA	0.485755	1.29568e-10
LINC01152	NonCoding_lincRNA	GABRP	Coding_mRNA	0.499044	3.33882e-11
AC004448.4	NonCoding_lincRNA	GAPDH	Coding_mRNA	0.722265	0
AC011603.2	NonCoding_antisense	GAPDH	Coding_mRNA	0.638688	0
AC125611.3	NonCoding_antisense	GAPDH	Coding_mRNA	0.592568	4.44089e-16
AL078612.1	NonCoding_antisense	GAPDH	Coding_mRNA	0.480141	2.25833e-10
AC004448.4	NonCoding_lincRNA	GATAD2B	Coding_mRNA	0.520318	3.36042e-12
AC011603.2	NonCoding_antisense	GATAD2B	Coding_mRNA	0.438077	1.06967e-08
AC093752.3	NonCoding_lncRNA	GATAD2B	Coding_mRNA	0.401396	2.0672e-07
AC159540.2	NonCoding_lincRNA	GATAD2B	Coding_mRNA	0.522617	2.59659e-12
AF178030.2	NonCoding_antisense	GATAD2B	Coding_mRNA	0.515609	5.66325e-12
AL078612.1	NonCoding_antisense	GATAD2B	Coding_mRNA	0.432695	1.68917e-08
AL513314.2	NonCoding_lincRNA	GATAD2B	Coding_mRNA	0.40709	1.3355e-07
GAS5-AS1	NonCoding_lincRNA	GATAD2B	Coding_mRNA	0.509133	1.14624e-11
HNRNPU-AS1	NonCoding_lncRNA	GATAD2B	Coding_mRNA	0.602458	0
RP1-178F15.3	NonCoding_antisense	GATAD2B	Coding_mRNA	0.475144	3.67216e-10
TUG1	NonCoding_antisense	GATAD2B	Coding_mRNA	0.59609	2.22045e-16
PRO0471	NonCoding_lncRNA	GBP1	Coding_mRNA	0.433756	1.54455e-08
U62317.1	NonCoding_lincRNA	GBP1	Coding_mRNA	0.526051	1.76037e-12
XXbac-BPG254F23.7	NonCoding_lincRNA	GBP1	Coding_mRNA	0.730673	0
PRO0471	NonCoding_lncRNA	GBP2	Coding_mRNA	0.412875	8.49708e-08
U62317.1	NonCoding_lincRNA	GBP2	Coding_mRNA	0.482543	1.78265e-10
XXbac-BPG254F23.7	NonCoding_lincRNA	GBP2	Coding_mRNA	0.555891	4.9738e-14
U62317.1	NonCoding_lincRNA	GBP4	Coding_mRNA	0.560443	2.79776e-14
XXbac-BPG254F23.7	NonCoding_lincRNA	GBP4	Coding_mRNA	0.750467	0
U62317.1	NonCoding_lincRNA	GBP5	Coding_mRNA	0.545675	1.75193e-13
XXbac-BPG254F23.7	NonCoding_lincRNA	GBP5	Coding_mRNA	0.74864	0
AC004448.4	NonCoding_lincRNA	GDI2	Coding_mRNA	0.442519	7.29218e-09
AC007620.3	NonCoding_antisense	GDI2	Coding_mRNA	0.41375	7.92902e-08
AC011603.2	NonCoding_antisense	GDI2	Coding_mRNA	0.529997	1.11999e-12
AC125611.3	NonCoding_antisense	GDI2	Coding_mRNA	0.523908	2.24465e-12
AL078612.1	NonCoding_antisense	GDI2	Coding_mRNA	0.446246	5.26508e-09
HNRNPU-AS1	NonCoding_lncRNA	GDI2	Coding_mRNA	0.450516	3.60754e-09
TUG1	NonCoding_antisense	GDI2	Coding_mRNA	0.550334	9.90319e-14
AC122108.1	NonCoding_lincRNA	GGCT	Coding_mRNA	0.485866	1.28144e-10
AC125611.3	NonCoding_antisense	GGCT	Coding_mRNA	0.427848	2.53169e-08
LINC00263	NonCoding_lincRNA	GGCT	Coding_mRNA	0.41204	9.07465e-08
AC144450.1	NonCoding_antisense	GGT1	Coding_mRNA	0.493721	5.78804e-11
RP1-27K12.4	NonCoding_antisense	GGT1	Coding_mRNA	0.412808	8.5417e-08
RP11-619F23.2	NonCoding_antisense	GGT1	Coding_mRNA	0.523804	2.27129e-12
MALAT1	NonCoding_lincRNA	GIMAP4	Coding_mRNA	0.44673	5.04555e-09
PRO0471	NonCoding_lncRNA	GIMAP4	Coding_mRNA	0.554867	5.63993e-14
RP3-340B19.3	NonCoding_lincRNA	GIMAP4	Coding_mRNA	0.409606	1.09822e-07
SCARNA9	NonCoding_antisense	GIMAP4	Coding_mRNA	0.411313	9.60835e-08
U62317.1	NonCoding_lincRNA	GIMAP4	Coding_mRNA	0.408332	1.21281e-07
XXbac-BPG254F23.7	NonCoding_lincRNA	GIMAP4	Coding_mRNA	0.586073	8.88178e-16
AC159540.2	NonCoding_lincRNA	GLS	Coding_mRNA	0.406913	1.35397e-07
AF178030.2	NonCoding_antisense	GLS	Coding_mRNA	0.519053	3.86913e-12
HNRNPU-AS1	NonCoding_lncRNA	GLS	Coding_mRNA	0.571886	6.21725e-15
MALAT1	NonCoding_lincRNA	GLS	Coding_mRNA	0.575435	3.9968e-15
PRO0471	NonCoding_lncRNA	GLS	Coding_mRNA	0.460476	1.46337e-09
SCARNA9	NonCoding_antisense	GLS	Coding_mRNA	0.49747	3.93263e-11
TUG1	NonCoding_antisense	GLS	Coding_mRNA	0.529535	1.18128e-12
AC004448.4	NonCoding_lincRNA	GMPS	Coding_mRNA	0.469109	6.53738e-10
AC007620.3	NonCoding_antisense	GMPS	Coding_mRNA	0.456016	2.19979e-09
AC011603.2	NonCoding_antisense	GMPS	Coding_mRNA	0.531612	9.29479e-13
AC125611.3	NonCoding_antisense	GMPS	Coding_mRNA	0.525745	1.82276e-12
AC159540.2	NonCoding_lincRNA	GMPS	Coding_mRNA	0.408721	1.17667e-07
AF178030.2	NonCoding_antisense	GMPS	Coding_mRNA	0.419279	5.09904e-08
AL078612.1	NonCoding_antisense	GMPS	Coding_mRNA	0.488514	9.82374e-11
HNRNPU-AS1	NonCoding_lncRNA	GMPS	Coding_mRNA	0.424814	3.25129e-08
TUG1	NonCoding_antisense	GMPS	Coding_mRNA	0.533303	7.63389e-13
AC004448.4	NonCoding_lincRNA	GNAS	Coding_mRNA	0.415805	6.73545e-08
HNRNPU-AS1	NonCoding_lncRNA	GNAS	Coding_mRNA	0.423075	3.74819e-08
MALAT1	NonCoding_lincRNA	GNAS	Coding_mRNA	0.441818	7.74923e-09
TUG1	NonCoding_antisense	GNAS	Coding_mRNA	0.537349	4.74953e-13
MALAT1	NonCoding_lincRNA	GPR183	Coding_mRNA	0.498128	3.67277e-11
PRO0471	NonCoding_lncRNA	GPR183	Coding_mRNA	0.500918	2.74452e-11
SCARNA9	NonCoding_antisense	GPR183	Coding_mRNA	0.466732	8.17971e-10
AC018804.3	NonCoding_antisense	GSTM5	Coding_mRNA	0.40561	1.49737e-07
AC068538.4	NonCoding_lincRNA	GSTM5	Coding_mRNA	0.442415	7.35832e-09
AC092168.3	NonCoding_lincRNA	GSTM5	Coding_mRNA	0.452339	3.06508e-09
AC092168.4	NonCoding_lincRNA	GSTM5	Coding_mRNA	0.429287	2.24662e-08
AC093001.1	NonCoding_lincRNA	GSTM5	Coding_mRNA	0.430068	2.10509e-08
AC141930.1	NonCoding_lincRNA	GSTM5	Coding_mRNA	0.492335	6.669e-11
AC144450.1	NonCoding_antisense	GSTM5	Coding_mRNA	0.626166	0
ATP13A4-AS1	NonCoding_antisense	GSTM5	Coding_mRNA	0.444795	5.97948e-09
AC004448.4	NonCoding_lincRNA	HDAC2	Coding_mRNA	0.452931	2.90638e-09
AC011603.2	NonCoding_antisense	HDAC2	Coding_mRNA	0.487935	1.0414e-10
AC125611.3	NonCoding_antisense	HDAC2	Coding_mRNA	0.415211	7.06168e-08
AC159540.2	NonCoding_lincRNA	HDAC2	Coding_mRNA	0.485176	1.37266e-10
AF178030.2	NonCoding_antisense	HDAC2	Coding_mRNA	0.431275	1.903e-08
AL078612.1	NonCoding_antisense	HDAC2	Coding_mRNA	0.423018	3.76562e-08
HNRNPU-AS1	NonCoding_lncRNA	HDAC2	Coding_mRNA	0.432527	1.7132e-08
TUG1	NonCoding_antisense	HDAC2	Coding_mRNA	0.522802	2.54308e-12
AC093752.3	NonCoding_lncRNA	HELZ	Coding_mRNA	0.432931	1.65584e-08
AC159540.2	NonCoding_lincRNA	HELZ	Coding_mRNA	0.500406	2.89584e-11
AF178030.2	NonCoding_antisense	HELZ	Coding_mRNA	0.44359	6.64292e-09
AL078612.1	NonCoding_antisense	HELZ	Coding_mRNA	0.431582	1.85472e-08
AL513314.2	NonCoding_lincRNA	HELZ	Coding_mRNA	0.459285	1.63269e-09
GAS5-AS1	NonCoding_lincRNA	HELZ	Coding_mRNA	0.404915	1.57956e-07
HNRNPU-AS1	NonCoding_lncRNA	HELZ	Coding_mRNA	0.616286	0
MALAT1	NonCoding_lincRNA	HELZ	Coding_mRNA	0.625654	0
SCARNA9	NonCoding_antisense	HELZ	Coding_mRNA	0.546282	1.62759e-13
TAB3-AS2	NonCoding_antisense	HELZ	Coding_mRNA	0.463084	1.14991e-09
TUG1	NonCoding_antisense	HELZ	Coding_mRNA	0.721838	0
AC004448.4	NonCoding_lincRNA	HIST1H1E	Coding_mRNA	0.511824	8.56692e-12
AC011603.2	NonCoding_antisense	HIST1H1E	Coding_mRNA	0.464175	1.03898e-09
AC004448.4	NonCoding_lincRNA	HIST1H2AE	Coding_mRNA	0.452716	2.96303e-09
AC011603.2	NonCoding_antisense	HIST1H2AE	Coding_mRNA	0.512602	7.87148e-12
AC125611.3	NonCoding_antisense	HIST1H2AE	Coding_mRNA	0.430131	2.09407e-08
AF178030.2	NonCoding_antisense	HIST1H2AE	Coding_mRNA	0.437474	1.12628e-08
AL078612.1	NonCoding_antisense	HIST1H2AE	Coding_mRNA	0.443293	6.81715e-09
TUG1	NonCoding_antisense	HIST1H2AE	Coding_mRNA	0.419339	5.07442e-08
AC004448.4	NonCoding_lincRNA	HIST1H2AM	Coding_mRNA	0.573476	5.10703e-15
AC011603.2	NonCoding_antisense	HIST1H2AM	Coding_mRNA	0.602518	0
AC125611.3	NonCoding_antisense	HIST1H2AM	Coding_mRNA	0.491887	6.98039e-11
AC004448.4	NonCoding_lincRNA	HIST1H2BG	Coding_mRNA	0.443378	6.76666e-09
AC011603.2	NonCoding_antisense	HIST1H2BG	Coding_mRNA	0.459644	1.57977e-09
HNRNPU-AS1	NonCoding_lncRNA	HIST1H2BG	Coding_mRNA	0.466049	8.72084e-10
TUG1	NonCoding_antisense	HIST1H2BG	Coding_mRNA	0.477005	3.0667e-10
AC004448.4	NonCoding_lincRNA	HIST1H2BI	Coding_mRNA	0.485828	1.2863e-10
AC011603.2	NonCoding_antisense	HIST1H2BI	Coding_mRNA	0.471109	5.40681e-10
AC125611.3	NonCoding_antisense	HIST1H2BI	Coding_mRNA	0.483893	1.55957e-10
U62317.1	NonCoding_lincRNA	HIST1H2BI	Coding_mRNA	0.425974	2.95561e-08
AC004448.4	NonCoding_lincRNA	HIST1H2BJ	Coding	0.534899	6.33715e-13
AC011603.2	NonCoding_antisense	HIST1H2BJ	Coding	0.603522	0
AC125611.3	NonCoding_antisense	HIST1H2BJ	Coding	0.515705	5.60374e-12
AL078612.1	NonCoding_antisense	HIST1H2BJ	Coding	0.457821	1.86659e-09
HNRNPU-AS1	NonCoding_lncRNA	HIST1H2BJ	Coding	0.40979	1.08261e-07
TUG1	NonCoding_antisense	HIST1H2BJ	Coding	0.486292	1.22792e-10
AC004448.4	NonCoding_lincRNA	HIST1H2BK	Coding_mRNA	0.465215	9.42927e-10
AC011603.2	NonCoding_antisense	HIST1H2BK	Coding_mRNA	0.486297	1.22729e-10
AC125611.3	NonCoding_antisense	HIST1H2BK	Coding_mRNA	0.424659	3.29286e-08
TUG1	NonCoding_antisense	HIST1H2BK	Coding_mRNA	0.531646	9.25482e-13
AC004448.4	NonCoding_lincRNA	HIST1H2BO	Coding_mRNA	0.568475	9.76996e-15
AC011603.2	NonCoding_antisense	HIST1H2BO	Coding_mRNA	0.66421	0
AC125611.3	NonCoding_antisense	HIST1H2BO	Coding_mRNA	0.608411	0
AF178030.2	NonCoding_antisense	HIST1H2BO	Coding_mRNA	0.418909	5.25318e-08
AL078612.1	NonCoding_antisense	HIST1H2BO	Coding_mRNA	0.453152	2.84916e-09
HNRNPU-AS1	NonCoding_lncRNA	HIST1H2BO	Coding_mRNA	0.408506	1.19652e-07
LOC100093631	NonCoding_lncRNA	HIST1H2BO	Coding_mRNA	0.441118	8.2332e-09
RP1-178F15.3	NonCoding_antisense	HIST1H2BO	Coding_mRNA	0.411768	9.2708e-08
TUG1	NonCoding_antisense	HIST1H2BO	Coding_mRNA	0.508375	1.24354e-11
AC004448.4	NonCoding_lincRNA	HIST1H3B	Coding_mRNA	0.449122	4.08373e-09
AC011603.2	NonCoding_antisense	HIST1H3B	Coding_mRNA	0.603655	0
AC125611.3	NonCoding_antisense	HIST1H3B	Coding_mRNA	0.526513	1.67022e-12
AC004448.4	NonCoding_lincRNA	HIST1H3I	Coding_mRNA	0.49049	8.04543e-11
AC011603.2	NonCoding_antisense	HIST1H3I	Coding_mRNA	0.564923	1.55431e-14
AC125611.3	NonCoding_antisense	HIST1H3I	Coding_mRNA	0.510382	1.0016e-11
AC004448.4	NonCoding_lincRNA	HIST1H4E	Coding_mRNA	0.658769	0
AC011603.2	NonCoding_antisense	HIST1H4E	Coding_mRNA	0.616493	0
AC125611.3	NonCoding_antisense	HIST1H4E	Coding_mRNA	0.444295	6.24658e-09
AL078612.1	NonCoding_antisense	HIST1H4E	Coding_mRNA	0.43003	2.11182e-08
TUG1	NonCoding_antisense	HIST1H4E	Coding_mRNA	0.438425	1.03819e-08
MALAT1	NonCoding_lincRNA	HIST1H4H	Coding_mRNA	0.408515	1.19575e-07
AC004448.4	NonCoding_lincRNA	HIST1H4K	Coding_mRNA	0.460287	1.48914e-09
AC011603.2	NonCoding_antisense	HIST1H4K	Coding_mRNA	0.516599	5.07816e-12
AC125611.3	NonCoding_antisense	HIST1H4K	Coding_mRNA	0.459781	1.56e-09
AC004448.4	NonCoding_lincRNA	HIST2H2AA4	Coding_mRNA	0.485195	1.37006e-10
AC011603.2	NonCoding_antisense	HIST2H2AA4	Coding_mRNA	0.49291	6.28853e-11
AC125611.3	NonCoding_antisense	HIST2H2AA4	Coding_mRNA	0.472125	4.90733e-10
HNRNPU-AS1	NonCoding_lncRNA	HIST2H2AA4	Coding_mRNA	0.440199	8.91383e-09
U62317.1	NonCoding_lincRNA	HIST2H2AA4	Coding_mRNA	0.460859	1.41272e-09
RP1-178F15.3	NonCoding_antisense	HIST2H3A	Coding_mRNA	0.466508	8.3539e-10
U62317.1	NonCoding_lincRNA	HIST2H3A	Coding_mRNA	0.444703	6.02781e-09
XXbac-BPG254F23.7	NonCoding_lincRNA	HIST2H3A	Coding_mRNA	0.455668	2.27026e-09
U62317.1	NonCoding_lincRNA	HLA-A	Coding_mRNA	0.482471	1.79551e-10
XXbac-BPG254F23.7	NonCoding_lincRNA	HLA-A	Coding_mRNA	0.628218	0
XXbac-BPG254F23.7	NonCoding_lincRNA	HLA-B	Coding_mRNA	0.67741	0
U62317.1	NonCoding_lincRNA	HLA-C	Coding_mRNA	0.537768	4.52083e-13
XXbac-BPG254F23.7	NonCoding_lincRNA	HLA-C	Coding_mRNA	0.667643	0
PRO0471	NonCoding_lncRNA	HLA-DQB1	Coding_mRNA	0.485856	1.28265e-10
U62317.1	NonCoding_lincRNA	HLA-DQB1	Coding_mRNA	0.437619	1.11237e-08
XXbac-BPG254F23.7	NonCoding_lincRNA	HLA-DQB1	Coding_mRNA	0.575964	3.55271e-15
PRO0471	NonCoding_lncRNA	HLA-DRA	Coding_mRNA	0.446353	5.21555e-09
U62317.1	NonCoding_lincRNA	HLA-DRA	Coding_mRNA	0.44764	4.65647e-09
XXbac-BPG254F23.7	NonCoding_lincRNA	HLA-DRA	Coding_mRNA	0.568905	9.32587e-15
U62317.1	NonCoding_lincRNA	HLA-DRB1	Coding_mRNA	0.513533	7.1112e-12
XXbac-BPG254F23.7	NonCoding_lincRNA	HLA-DRB1	Coding_mRNA	0.52733	1.52145e-12
XXbac-BPG254F23.7	NonCoding_lincRNA	HLA-DRB4	Coding	0.432599	1.70275e-08
U62317.1	NonCoding_lincRNA	HLA-E	Coding_mRNA	0.519695	3.60245e-12
XXbac-BPG254F23.7	NonCoding_lincRNA	HLA-E	Coding_mRNA	0.642876	0
AC004448.4	NonCoding_lincRNA	HMGB1	Coding_mRNA	0.619048	0
AC011603.2	NonCoding_antisense	HMGB1	Coding_mRNA	0.709068	0
AC125611.3	NonCoding_antisense	HMGB1	Coding_mRNA	0.683782	0
AL078612.1	NonCoding_antisense	HMGB1	Coding_mRNA	0.49734	3.98583e-11
LOC100093631	NonCoding_lncRNA	HMGB1	Coding_mRNA	0.621327	0
AC005162.5	NonCoding_antisense	HMGCS2	Coding_mRNA	0.407169	1.32739e-07
AC068538.4	NonCoding_lincRNA	HMGCS2	Coding_mRNA	0.600974	0
AC078864.1	NonCoding_lincRNA	HMGCS2	Coding_mRNA	0.546841	1.51879e-13
AC092168.3	NonCoding_lincRNA	HMGCS2	Coding_mRNA	0.634338	0
AC092168.4	NonCoding_lincRNA	HMGCS2	Coding_mRNA	0.542327	2.62457e-13
AC093001.1	NonCoding_lincRNA	HMGCS2	Coding_mRNA	0.70314	0
AC111000.4	NonCoding_lncRNA	HMGCS2	Coding_mRNA	0.62916	0
AC141930.1	NonCoding_lincRNA	HMGCS2	Coding_mRNA	0.485322	1.3529e-10
AL121790.1	NonCoding_lincRNA	HMGCS2	Coding_mRNA	0.590413	4.44089e-16
AL356804.1	NonCoding_lincRNA	HMGCS2	Coding_mRNA	0.486839	1.16249e-10
ATP13A4-AS1	NonCoding_antisense	HMGCS2	Coding_mRNA	0.637619	0
CTC-537E7.2	NonCoding_lincRNA	HMGCS2	Coding_mRNA	0.42415	3.43305e-08
LINC00624	NonCoding_lincRNA	HMGCS2	Coding_mRNA	0.55237	7.70495e-14
LINC01193	NonCoding_lincRNA	HMGCS2	Coding_mRNA	0.605646	0
LINC02203	NonCoding_lincRNA	HMGCS2	Coding_mRNA	0.431585	1.85423e-08
LINC02522	NonCoding_lincRNA	HMGCS2	Coding_mRNA	0.529434	1.19527e-12
LOC101928106	NonCoding_lincRNA	HMGCS2	Coding_mRNA	0.48842	9.91807e-11
LOC727924	NonCoding_lncRNA	HMGCS2	Coding_mRNA	0.583838	1.33227e-15
RP1-27K12.4	NonCoding_antisense	HMGCS2	Coding_mRNA	0.488546	9.79252e-11
RP11-206M11.7	NonCoding_antisense	HMGCS2	Coding_mRNA	0.573966	4.88498e-15
RP11-20F24.2	NonCoding_lincRNA	HMGCS2	Coding_mRNA	0.524417	2.11919e-12
RP11-547I7.1	NonCoding_antisense	HMGCS2	Coding_mRNA	0.469621	6.22784e-10
ZNF350-AS1	NonCoding_lincRNA	HMGCS2	Coding_mRNA	0.461494	1.33229e-09
AC004448.4	NonCoding_lincRNA	HNRNPA1	Coding_mRNA	0.512045	8.36331e-12
AC093752.3	NonCoding_lncRNA	HNRNPA1	Coding_mRNA	0.407836	1.26048e-07
AC159540.2	NonCoding_lincRNA	HNRNPA1	Coding_mRNA	0.515649	5.63904e-12
AF178030.2	NonCoding_antisense	HNRNPA1	Coding_mRNA	0.434607	1.43739e-08
AL078612.1	NonCoding_antisense	HNRNPA1	Coding_mRNA	0.416845	6.19902e-08
AL513314.2	NonCoding_lincRNA	HNRNPA1	Coding_mRNA	0.411105	9.76697e-08
GAS5-AS1	NonCoding_lincRNA	HNRNPA1	Coding_mRNA	0.610261	0
HNRNPU-AS1	NonCoding_lncRNA	HNRNPA1	Coding_mRNA	0.671717	0
LOC100093631	NonCoding_lncRNA	HNRNPA1	Coding_mRNA	0.449495	3.95069e-09
MALAT1	NonCoding_lincRNA	HNRNPA1	Coding_mRNA	0.473838	4.16424e-10
SCARNA9	NonCoding_antisense	HNRNPA1	Coding_mRNA	0.492561	6.51721e-11
TUG1	NonCoding_antisense	HNRNPA1	Coding_mRNA	0.658618	0
AC004448.4	NonCoding_lincRNA	HNRNPC	Coding_mRNA	0.472137	4.9014e-10
AC011603.2	NonCoding_antisense	HNRNPC	Coding_mRNA	0.461134	1.3773e-09
AC125611.3	NonCoding_antisense	HNRNPC	Coding_mRNA	0.464115	1.04484e-09
AF178030.2	NonCoding_antisense	HNRNPC	Coding_mRNA	0.46909	6.54912e-10
GAS5-AS1	NonCoding_lincRNA	HNRNPC	Coding_mRNA	0.408187	1.2266e-07
HNRNPU-AS1	NonCoding_lncRNA	HNRNPC	Coding_mRNA	0.61063	0
LOC100093631	NonCoding_lncRNA	HNRNPC	Coding_mRNA	0.439494	9.47174e-09
MALAT1	NonCoding_lincRNA	HNRNPC	Coding_mRNA	0.545007	1.9007e-13
RP1-178F15.3	NonCoding_antisense	HNRNPC	Coding_mRNA	0.400016	2.29528e-07
SCARNA9	NonCoding_antisense	HNRNPC	Coding_mRNA	0.423293	3.68207e-08
TAB3-AS2	NonCoding_antisense	HNRNPC	Coding_mRNA	0.454834	2.44839e-09
TUG1	NonCoding_antisense	HNRNPC	Coding_mRNA	0.624827	0
AC087286.3	NonCoding_antisense	HNRNPDL	Coding_mRNA	0.406806	1.36527e-07
AC093752.3	NonCoding_lncRNA	HNRNPDL	Coding_mRNA	0.503185	2.16196e-11
AC159540.2	NonCoding_lincRNA	HNRNPDL	Coding_mRNA	0.421112	4.39685e-08
AL513314.2	NonCoding_lincRNA	HNRNPDL	Coding_mRNA	0.501298	2.6374e-11
GAS5-AS1	NonCoding_lincRNA	HNRNPDL	Coding_mRNA	0.41242	8.8076e-08
HNRNPU-AS1	NonCoding_lncRNA	HNRNPDL	Coding_mRNA	0.60103	0
MALAT1	NonCoding_lincRNA	HNRNPDL	Coding_mRNA	0.597989	2.22045e-16
SCARNA9	NonCoding_antisense	HNRNPDL	Coding_mRNA	0.468423	6.97537e-10
TAB3-AS2	NonCoding_antisense	HNRNPDL	Coding_mRNA	0.432745	1.68204e-08
TUG1	NonCoding_antisense	HNRNPDL	Coding_mRNA	0.651155	0
AC004448.4	NonCoding_lincRNA	HNRNPU	Coding_mRNA	0.444324	6.23108e-09
AC159540.2	NonCoding_lincRNA	HNRNPU	Coding_mRNA	0.512819	7.68718e-12
AF178030.2	NonCoding_antisense	HNRNPU	Coding_mRNA	0.486131	1.24788e-10
AL078612.1	NonCoding_antisense	HNRNPU	Coding_mRNA	0.446713	5.05275e-09
AL513314.2	NonCoding_lincRNA	HNRNPU	Coding_mRNA	0.403683	1.73627e-07
GAS5-AS1	NonCoding_lincRNA	HNRNPU	Coding_mRNA	0.527904	1.42464e-12
HNRNPU-AS1	NonCoding_lncRNA	HNRNPU	Coding_mRNA	0.814607	0
MALAT1	NonCoding_lincRNA	HNRNPU	Coding_mRNA	0.522995	2.48845e-12
RP1-178F15.3	NonCoding_antisense	HNRNPU	Coding_mRNA	0.411636	9.36806e-08
SCARNA9	NonCoding_antisense	HNRNPU	Coding_mRNA	0.429141	2.27403e-08
TUG1	NonCoding_antisense	HNRNPU	Coding_mRNA	0.669131	0
AC068538.4	NonCoding_lincRNA	HPGD	Coding_mRNA	0.516698	5.02309e-12
AC078864.1	NonCoding_lincRNA	HPGD	Coding_mRNA	0.534156	6.91003e-13
AC092168.3	NonCoding_lincRNA	HPGD	Coding_mRNA	0.581726	1.77636e-15
AC092168.4	NonCoding_lincRNA	HPGD	Coding_mRNA	0.473775	4.18964e-10
AC093001.1	NonCoding_lincRNA	HPGD	Coding_mRNA	0.505881	1.62399e-11
AC111000.4	NonCoding_lncRNA	HPGD	Coding_mRNA	0.60629	0
AL121790.1	NonCoding_lincRNA	HPGD	Coding_mRNA	0.511533	8.84182e-12
AL356804.1	NonCoding_lincRNA	HPGD	Coding_mRNA	0.435112	1.37708e-08
ATP13A4-AS1	NonCoding_antisense	HPGD	Coding_mRNA	0.554004	6.28386e-14
LINC00624	NonCoding_lincRNA	HPGD	Coding_mRNA	0.435441	1.33919e-08
LINC01193	NonCoding_lincRNA	HPGD	Coding_mRNA	0.507209	1.40927e-11
LINC02522	NonCoding_lincRNA	HPGD	Coding_mRNA	0.446783	5.0219e-09
LOC101928106	NonCoding_lincRNA	HPGD	Coding_mRNA	0.428117	2.47593e-08
LOC727924	NonCoding_lncRNA	HPGD	Coding_mRNA	0.548931	1.17684e-13
RP11-206M11.7	NonCoding_antisense	HPGD	Coding_mRNA	0.438311	1.04837e-08
RP11-547I7.1	NonCoding_antisense	HPGD	Coding_mRNA	0.445686	5.53031e-09
AC004448.4	NonCoding_lincRNA	HSP90AB1	Coding_mRNA	0.597582	2.22045e-16
AC011603.2	NonCoding_antisense	HSP90AB1	Coding_mRNA	0.612615	0
AC125611.3	NonCoding_antisense	HSP90AB1	Coding_mRNA	0.540942	3.09974e-13
AL078612.1	NonCoding_antisense	HSP90AB1	Coding_mRNA	0.480225	2.23976e-10
TUG1	NonCoding_antisense	HSP90AB1	Coding_mRNA	0.464662	9.92881e-10
AC004448.4	NonCoding_lincRNA	HSPA5	Coding_mRNA	0.425459	3.0836e-08
AC011603.2	NonCoding_antisense	HSPA5	Coding_mRNA	0.48836	9.97784e-11
AC125611.3	NonCoding_antisense	HSPA5	Coding_mRNA	0.4966	4.30311e-11
AC004448.4	NonCoding_lincRNA	HUWE1	Coding_mRNA	0.470946	5.49149e-10
AC011603.2	NonCoding_antisense	HUWE1	Coding_mRNA	0.486949	1.14981e-10
AC093752.3	NonCoding_lncRNA	HUWE1	Coding_mRNA	0.400408	2.22816e-07
AC125611.3	NonCoding_antisense	HUWE1	Coding_mRNA	0.476101	3.3476e-10
AC159540.2	NonCoding_lincRNA	HUWE1	Coding_mRNA	0.4466	5.10363e-09
AF178030.2	NonCoding_antisense	HUWE1	Coding_mRNA	0.482404	1.80732e-10
AL078612.1	NonCoding_antisense	HUWE1	Coding_mRNA	0.483115	1.68456e-10
AL513314.2	NonCoding_lincRNA	HUWE1	Coding_mRNA	0.417465	5.89919e-08
HNRNPU-AS1	NonCoding_lncRNA	HUWE1	Coding_mRNA	0.46994	6.04207e-10
LOC100093631	NonCoding_lncRNA	HUWE1	Coding_mRNA	0.420882	4.47983e-08
MALAT1	NonCoding_lincRNA	HUWE1	Coding_mRNA	0.48331	1.65242e-10
SCARNA9	NonCoding_antisense	HUWE1	Coding_mRNA	0.401094	2.1152e-07
TAB3-AS2	NonCoding_antisense	HUWE1	Coding_mRNA	0.502578	2.305e-11
TUG1	NonCoding_antisense	HUWE1	Coding_mRNA	0.700634	0
AC125611.3	NonCoding_antisense	ICAM1	Coding_mRNA	0.456476	2.10975e-09
U62317.1	NonCoding_lincRNA	ICAM1	Coding_mRNA	0.534217	6.86118e-13
XXbac-BPG254F23.7	NonCoding_lincRNA	ICAM1	Coding_mRNA	0.569383	8.88178e-15
PRO0471	NonCoding_lncRNA	IFI16	Coding_mRNA	0.515007	6.05094e-12
U62317.1	NonCoding_lincRNA	IFI16	Coding_mRNA	0.483185	1.673e-10
XXbac-BPG254F23.7	NonCoding_lincRNA	IFI16	Coding_mRNA	0.561018	2.57572e-14
U62317.1	NonCoding_lincRNA	IFI27	Coding_mRNA	0.537074	4.90719e-13
XXbac-BPG254F23.7	NonCoding_lincRNA	IFI27	Coding_mRNA	0.614585	0
U62317.1	NonCoding_lincRNA	IFI30	Coding_mRNA	0.525979	1.77502e-12
XXbac-BPG254F23.7	NonCoding_lincRNA	IFI30	Coding_mRNA	0.558044	3.77476e-14
U62317.1	NonCoding_lincRNA	IFI44	Coding_mRNA	0.623018	0
XXbac-BPG254F23.7	NonCoding_lincRNA	IFI44	Coding_mRNA	0.668233	0
U62317.1	NonCoding_lincRNA	IFI44L	Coding_mRNA	0.651547	0
XXbac-BPG254F23.7	NonCoding_lincRNA	IFI44L	Coding_mRNA	0.699467	0
U62317.1	NonCoding_lincRNA	IFI6	Coding_mRNA	0.533644	7.33635e-13
XXbac-BPG254F23.7	NonCoding_lincRNA	IFI6	Coding_mRNA	0.539856	3.52607e-13
HNRNPU-AS1	NonCoding_lncRNA	IFIH1	Coding_mRNA	0.476376	3.25962e-10
U62317.1	NonCoding_lincRNA	IFIH1	Coding_mRNA	0.649498	0
XXbac-BPG254F23.7	NonCoding_lincRNA	IFIH1	Coding_mRNA	0.678949	0
U62317.1	NonCoding_lincRNA	IFITM1	Coding_mRNA	0.531681	9.21929e-13
XXbac-BPG254F23.7	NonCoding_lincRNA	IFITM1	Coding_mRNA	0.531144	9.80993e-13
AC004448.4	NonCoding_lincRNA	IFITM2	Coding_mRNA	0.438779	1.00714e-08
MALAT1	NonCoding_lincRNA	IFITM2	Coding_mRNA	0.433524	1.57516e-08
AC004448.4	NonCoding_lincRNA	IFITM3	Coding_mRNA	0.407785	1.26553e-07
U62317.1	NonCoding_lincRNA	IFITM3	Coding_mRNA	0.409025	1.14913e-07
AC004448.4	NonCoding_lincRNA	IL17RA	Coding_mRNA	0.453668	2.72009e-09
AC011603.2	NonCoding_antisense	IL17RA	Coding_mRNA	0.476577	3.1967e-10
AL078612.1	NonCoding_antisense	IL17RA	Coding_mRNA	0.40819	1.2263e-07
AL513314.2	NonCoding_lincRNA	IL17RA	Coding_mRNA	0.409195	1.134e-07
MALAT1	NonCoding_lincRNA	IL17RA	Coding_mRNA	0.460749	1.42705e-09
RP11-124N14.3	NonCoding_antisense	IL17RA	Coding_mRNA	0.425399	3.09886e-08
SCARNA9	NonCoding_antisense	IL17RA	Coding_mRNA	0.490623	7.93783e-11
TAB3-AS2	NonCoding_antisense	IL17RA	Coding_mRNA	0.414952	7.20867e-08
TUG1	NonCoding_antisense	IL17RA	Coding_mRNA	0.632046	0
AC004448.4	NonCoding_lincRNA	ILF2	Coding_mRNA	0.54625	1.63425e-13
AC007620.3	NonCoding_antisense	ILF2	Coding_mRNA	0.405551	1.50417e-07
AC011603.2	NonCoding_antisense	ILF2	Coding_mRNA	0.563317	1.93179e-14
AC125611.3	NonCoding_antisense	ILF2	Coding_mRNA	0.509083	1.15234e-11
AC159540.2	NonCoding_lincRNA	ILF2	Coding_mRNA	0.493907	5.67846e-11
AF178030.2	NonCoding_antisense	ILF2	Coding_mRNA	0.431537	1.86162e-08
AL078612.1	NonCoding_antisense	ILF2	Coding_mRNA	0.486172	1.24276e-10
HNRNPU-AS1	NonCoding_lncRNA	ILF2	Coding_mRNA	0.44573	5.50887e-09
RP1-178F15.3	NonCoding_antisense	ILF2	Coding_mRNA	0.436402	1.23411e-08
TUG1	NonCoding_antisense	ILF2	Coding_mRNA	0.544499	2.02061e-13
AC007620.3	NonCoding_antisense	IQGAP1	Coding_mRNA	0.403006	1.82848e-07
AC087286.3	NonCoding_antisense	IQGAP1	Coding_mRNA	0.508306	1.25286e-11
AC093752.3	NonCoding_lncRNA	IQGAP1	Coding_mRNA	0.403452	1.76721e-07
AC159540.2	NonCoding_lincRNA	IQGAP1	Coding_mRNA	0.431019	1.94424e-08
AL513314.2	NonCoding_lincRNA	IQGAP1	Coding_mRNA	0.435855	1.2929e-08
HNRNPU-AS1	NonCoding_lncRNA	IQGAP1	Coding_mRNA	0.456124	2.17844e-09
MALAT1	NonCoding_lincRNA	IQGAP1	Coding_mRNA	0.608807	0
RP11-124N14.3	NonCoding_antisense	IQGAP1	Coding_mRNA	0.493806	5.73763e-11
SCARNA9	NonCoding_antisense	IQGAP1	Coding_mRNA	0.422819	3.82726e-08
TAB3-AS2	NonCoding_antisense	IQGAP1	Coding_mRNA	0.474201	4.02122e-10
TUG1	NonCoding_antisense	IQGAP1	Coding_mRNA	0.591459	4.44089e-16
AC093001.1	NonCoding_lincRNA	IQGAP2	Coding_mRNA	0.417234	6.0092e-08
RP11-619F23.2	NonCoding_antisense	IQGAP2	Coding_mRNA	0.455902	2.22262e-09
AC004448.4	NonCoding_lincRNA	ITGB1	Coding_mRNA	0.406079	1.44417e-07
AC011603.2	NonCoding_antisense	ITGB1	Coding_mRNA	0.509191	1.13904e-11
AC125611.3	NonCoding_antisense	ITGB1	Coding_mRNA	0.458573	1.74259e-09
AL078612.1	NonCoding_antisense	ITGB1	Coding_mRNA	0.447839	4.57526e-09
MALAT1	NonCoding_lincRNA	ITGB1	Coding_mRNA	0.461696	1.30766e-09
RP11-124N14.3	NonCoding_antisense	ITGB1	Coding_mRNA	0.544717	1.96732e-13
TAB3-AS2	NonCoding_antisense	ITGB1	Coding_mRNA	0.403338	1.78266e-07
TUG1	NonCoding_antisense	ITGB1	Coding_mRNA	0.556486	4.61853e-14
VCAN-AS1	NonCoding_antisense	ITGB1	Coding_mRNA	0.403468	1.76508e-07
AC005152.3	NonCoding_lincRNA	ITGB8	Coding_mRNA	0.475592	3.51651e-10
AF178030.2	NonCoding_antisense	ITGB8	Coding_mRNA	0.527458	1.49925e-12
AL078612.1	NonCoding_antisense	ITGB8	Coding_mRNA	0.530562	1.04938e-12
LINC01152	NonCoding_lincRNA	ITGB8	Coding_mRNA	0.448695	4.24123e-09
LOC100093631	NonCoding_lncRNA	ITGB8	Coding_mRNA	0.448265	4.40581e-09
AC004448.4	NonCoding_lincRNA	ITM2B	Coding_mRNA	0.424199	3.41921e-08
AC011603.2	NonCoding_antisense	ITM2B	Coding_mRNA	0.410562	1.01917e-07
LOC100093631	NonCoding_lncRNA	ITM2B	Coding_mRNA	0.422677	3.87178e-08
SCARNA9	NonCoding_antisense	ITM2B	Coding_mRNA	0.416291	6.47968e-08
VCAN-AS1	NonCoding_antisense	ITM2B	Coding_mRNA	0.400075	2.28509e-07
AC005152.3	NonCoding_lincRNA	ITPR2	Coding_mRNA	0.417471	5.89621e-08
AC087286.3	NonCoding_antisense	ITPR2	Coding_mRNA	0.418729	5.32988e-08
LINC01152	NonCoding_lincRNA	ITPR2	Coding_mRNA	0.407928	1.25155e-07
RP11-124N14.3	NonCoding_antisense	ITPR2	Coding_mRNA	0.410011	1.06405e-07
TUG1	NonCoding_antisense	ITPR2	Coding_mRNA	0.428063	2.48699e-08
AC004448.4	NonCoding_lincRNA	KARS	Coding_mRNA	0.552506	7.57172e-14
AC011603.2	NonCoding_antisense	KARS	Coding_mRNA	0.527745	1.45084e-12
AC125611.3	NonCoding_antisense	KARS	Coding_mRNA	0.480486	2.18325e-10
AL078612.1	NonCoding_antisense	KARS	Coding_mRNA	0.410814	9.99228e-08
HNRNPU-AS1	NonCoding_lncRNA	KARS	Coding_mRNA	0.423584	3.59565e-08
TUG1	NonCoding_antisense	KARS	Coding_mRNA	0.526611	1.65157e-12
AC093001.1	NonCoding_lincRNA	KCNE4	Coding_mRNA	0.417344	5.95621e-08
VCAN-AS1	NonCoding_antisense	KCNE4	Coding_mRNA	0.406281	1.42179e-07
AC159540.2	NonCoding_lincRNA	KIF5B	Coding_mRNA	0.408519	1.19535e-07
HNRNPU-AS1	NonCoding_lncRNA	KIF5B	Coding_mRNA	0.440021	9.05088e-09
TUG1	NonCoding_antisense	KIF5B	Coding_mRNA	0.513954	6.79101e-12
AC159540.2	NonCoding_lincRNA	KLF6	Coding_mRNA	0.489491	8.90159e-11
HNRNPU-AS1	NonCoding_lncRNA	KLF6	Coding_mRNA	0.42874	2.35121e-08
MALAT1	NonCoding_lincRNA	KLF6	Coding_mRNA	0.435772	1.30212e-08
RP11-124N14.3	NonCoding_antisense	KLF6	Coding_mRNA	0.437904	1.08563e-08
AC004448.4	NonCoding_lincRNA	KPNA2	Coding_mRNA	0.541076	3.05089e-13
AC007620.3	NonCoding_antisense	KPNA2	Coding_mRNA	0.438839	1.00196e-08
AC011603.2	NonCoding_antisense	KPNA2	Coding_mRNA	0.656715	0
AC125611.3	NonCoding_antisense	KPNA2	Coding_mRNA	0.66591	0
AF178030.2	NonCoding_antisense	KPNA2	Coding_mRNA	0.41621	6.52166e-08
AL078612.1	NonCoding_antisense	KPNA2	Coding_mRNA	0.496344	4.41855e-11
HNRNPU-AS1	NonCoding_lncRNA	KPNA2	Coding_mRNA	0.412252	8.92461e-08
TUG1	NonCoding_antisense	KPNA2	Coding_mRNA	0.526181	1.73461e-12
AC005152.3	NonCoding_lincRNA	KRT14	Coding_mRNA	0.405636	1.49431e-07
LINC01152	NonCoding_lincRNA	KRT14	Coding_mRNA	0.436541	1.21957e-08
AC005152.3	NonCoding_lincRNA	KRT16	Coding_mRNA	0.401075	2.11825e-07
AC005152.3	NonCoding_lincRNA	KRT17	Coding_mRNA	0.414604	7.41047e-08
LINC01152	NonCoding_lincRNA	KRT17	Coding_mRNA	0.415012	7.17435e-08
AC005152.3	NonCoding_lincRNA	KRT23	Coding_mRNA	0.627652	0
LINC01152	NonCoding_lincRNA	KRT23	Coding_mRNA	0.601381	0
RP11-124N14.3	NonCoding_antisense	KRT23	Coding_mRNA	0.411743	9.28925e-08
AC005152.3	NonCoding_lincRNA	KRT6B	Coding_mRNA	0.45613	2.17719e-09
LINC01152	NonCoding_lincRNA	KRT6B	Coding_mRNA	0.463701	1.0859e-09
AC005152.3	NonCoding_lincRNA	KRT6C	Coding_mRNA	0.416813	6.21471e-08
LINC01152	NonCoding_lincRNA	KRT6C	Coding_mRNA	0.429969	2.12243e-08
U62317.1	NonCoding_lincRNA	LAPTM5	Coding_mRNA	0.484566	1.45863e-10
XXbac-BPG254F23.7	NonCoding_lincRNA	LAPTM5	Coding_mRNA	0.518708	4.02034e-12
AC092168.4	NonCoding_lincRNA	LBP	Coding_mRNA	0.411022	9.83015e-08
AC093001.1	NonCoding_lincRNA	LBP	Coding_mRNA	0.404014	1.69267e-07
AC111000.4	NonCoding_lncRNA	LBP	Coding_mRNA	0.40869	1.17957e-07
ATP13A4-AS1	NonCoding_antisense	LBP	Coding_mRNA	0.411187	9.70419e-08
LINC00624	NonCoding_lincRNA	LBP	Coding_mRNA	0.42526	3.13448e-08
AC011603.2	NonCoding_antisense	LDHA	Coding_mRNA	0.517653	4.5195e-12
AC125611.3	NonCoding_antisense	LDHA	Coding_mRNA	0.560535	2.75335e-14
AL078612.1	NonCoding_antisense	LDHA	Coding_mRNA	0.531134	9.82325e-13
TAB3-AS2	NonCoding_antisense	LDHA	Coding_mRNA	0.413656	7.98873e-08
TUG1	NonCoding_antisense	LDHA	Coding_mRNA	0.461633	1.31528e-09
AC004448.4	NonCoding_lincRNA	LDHB	Coding_mRNA	0.456547	2.09622e-09
AC011603.2	NonCoding_antisense	LDHB	Coding_mRNA	0.431958	1.79705e-08
AC125611.3	NonCoding_antisense	LDHB	Coding_mRNA	0.41052	1.02251e-07
AF178030.2	NonCoding_antisense	LDHB	Coding_mRNA	0.489289	9.08544e-11
AL078612.1	NonCoding_antisense	LDHB	Coding_mRNA	0.481589	1.95875e-10
GAS5-AS1	NonCoding_lincRNA	LDHB	Coding_mRNA	0.436709	1.20228e-08
MALAT1	NonCoding_lincRNA	LGALS1	Coding_mRNA	0.522976	2.49378e-12
RP11-124N14.3	NonCoding_antisense	LGALS1	Coding_mRNA	0.525078	1.9662e-12
TUG1	NonCoding_antisense	LGALS1	Coding_mRNA	0.457616	1.90191e-09
U62317.1	NonCoding_lincRNA	LGALS9	Coding_mRNA	0.539119	3.85025e-13
XXbac-BPG254F23.7	NonCoding_lincRNA	LGALS9	Coding_mRNA	0.571241	6.88338e-15
AC004448.4	NonCoding_lincRNA	LMAN1	Coding_mRNA	0.508208	1.26614e-11
AC007620.3	NonCoding_antisense	LMAN1	Coding_mRNA	0.410785	1.00146e-07
AC011603.2	NonCoding_antisense	LMAN1	Coding_mRNA	0.463061	1.1524e-09
AC125611.3	NonCoding_antisense	LMAN1	Coding_mRNA	0.404504	1.63022e-07
AL078612.1	NonCoding_antisense	LMAN1	Coding_mRNA	0.438852	1.00087e-08
TUG1	NonCoding_antisense	LMAN1	Coding_mRNA	0.421419	4.28887e-08
AC007620.3	NonCoding_antisense	LPP	Coding_mRNA	0.418542	5.41041e-08
HNRNPU-AS1	NonCoding_lncRNA	LPP	Coding_mRNA	0.436017	1.27529e-08
MALAT1	NonCoding_lincRNA	LPP	Coding_mRNA	0.492398	6.62643e-11
PRO0471	NonCoding_lncRNA	LPP	Coding_mRNA	0.425993	2.951e-08
RP11-124N14.3	NonCoding_antisense	LPP	Coding_mRNA	0.402794	1.8583e-07
RP11-575A19.2	NonCoding_antisense	LPP	Coding_mRNA	0.400452	2.2207e-07
TAB3-AS2	NonCoding_antisense	LPP	Coding_mRNA	0.474786	3.80102e-10
TUG1	NonCoding_antisense	LPP	Coding_mRNA	0.485638	1.3109e-10
AC005152.3	NonCoding_lincRNA	LRP6	Coding_mRNA	0.611791	0
AF178030.2	NonCoding_antisense	LRP6	Coding_mRNA	0.455365	2.33354e-09
LINC01152	NonCoding_lincRNA	LRP6	Coding_mRNA	0.60886	0
RP11-124N14.3	NonCoding_antisense	LRP6	Coding_mRNA	0.415479	6.91235e-08
AC159540.2	NonCoding_lincRNA	LSM14A	Coding_mRNA	0.578641	2.66454e-15
AF178030.2	NonCoding_antisense	LSM14A	Coding_mRNA	0.448427	4.34339e-09
AL078612.1	NonCoding_antisense	LSM14A	Coding_mRNA	0.413295	8.21962e-08
GAS5-AS1	NonCoding_lincRNA	LSM14A	Coding_mRNA	0.42024	4.71856e-08
HNRNPU-AS1	NonCoding_lncRNA	LSM14A	Coding_mRNA	0.590906	4.44089e-16
LOC100093631	NonCoding_lncRNA	LSM14A	Coding_mRNA	0.433162	1.62396e-08
MALAT1	NonCoding_lincRNA	LSM14A	Coding_mRNA	0.493343	6.01628e-11
RP1-178F15.3	NonCoding_antisense	LSM14A	Coding_mRNA	0.421081	4.40813e-08
SCARNA9	NonCoding_antisense	LSM14A	Coding_mRNA	0.443173	6.88882e-09
TUG1	NonCoding_antisense	LSM14A	Coding_mRNA	0.557826	3.88578e-14
PRO0471	NonCoding_lncRNA	LYZ	Coding_mRNA	0.420569	4.59477e-08
U62317.1	NonCoding_lincRNA	LYZ	Coding_mRNA	0.410302	1.04012e-07
XXbac-BPG254F23.7	NonCoding_lincRNA	LYZ	Coding_mRNA	0.557424	4.08562e-14
AC007620.3	NonCoding_antisense	MACF1	Coding_mRNA	0.427984	2.50333e-08
AC159540.2	NonCoding_lincRNA	MACF1	Coding_mRNA	0.440151	8.95034e-09
HNRNPU-AS1	NonCoding_lncRNA	MACF1	Coding_mRNA	0.590106	4.44089e-16
MALAT1	NonCoding_lincRNA	MACF1	Coding_mRNA	0.558701	3.4639e-14
PRO0471	NonCoding_lncRNA	MACF1	Coding_mRNA	0.400822	2.1593e-07
RP11-124N14.3	NonCoding_antisense	MACF1	Coding_mRNA	0.463113	1.14687e-09
SCARNA9	NonCoding_antisense	MACF1	Coding_mRNA	0.453889	2.6664e-09
TUG1	NonCoding_antisense	MACF1	Coding_mRNA	0.52412	2.19158e-12
HNRNPU-AS1	NonCoding_lncRNA	MBNL1	Coding_mRNA	0.447071	4.89621e-09
MALAT1	NonCoding_lincRNA	MBNL1	Coding_mRNA	0.533697	7.29194e-13
PRO0471	NonCoding_lncRNA	MBNL1	Coding_mRNA	0.746124	0
SCARNA9	NonCoding_antisense	MBNL1	Coding_mRNA	0.569468	8.65974e-15
TAB3-AS2	NonCoding_antisense	MBNL1	Coding_mRNA	0.502802	2.25109e-11
TUG1	NonCoding_antisense	MBNL1	Coding_mRNA	0.550616	9.57012e-14
AC005152.3	NonCoding_lincRNA	MBOAT1	Coding_mRNA	0.537175	4.84723e-13
AF178030.2	NonCoding_antisense	MBOAT1	Coding_mRNA	0.558964	3.37508e-14
HNRNPU-AS1	NonCoding_lncRNA	MBOAT1	Coding_mRNA	0.433257	1.61103e-08
LINC01152	NonCoding_lincRNA	MBOAT1	Coding_mRNA	0.525675	1.8372e-12
TUG1	NonCoding_antisense	MBOAT1	Coding_mRNA	0.51488	6.13554e-12
HNRNPU-AS1	NonCoding_lncRNA	MCL1	Coding_mRNA	0.532626	8.26006e-13
MALAT1	NonCoding_lincRNA	MCL1	Coding_mRNA	0.52389	2.24931e-12
RP3-340B19.3	NonCoding_lincRNA	MCL1	Coding_mRNA	0.406041	1.4484e-07
SCARNA9	NonCoding_antisense	MCL1	Coding_mRNA	0.476262	3.29575e-10
XXbac-BPG254F23.7	NonCoding_lincRNA	MCL1	Coding_mRNA	0.410043	1.06142e-07
AC005152.3	NonCoding_lincRNA	MFGE8	Coding_mRNA	0.619111	0
AC159540.2	NonCoding_lincRNA	MFGE8	Coding_mRNA	0.519976	3.49099e-12
AF178030.2	NonCoding_antisense	MFGE8	Coding_mRNA	0.490923	7.69953e-11
AL078612.1	NonCoding_antisense	MFGE8	Coding_mRNA	0.463321	1.12487e-09
LINC01152	NonCoding_lincRNA	MFGE8	Coding_mRNA	0.579526	2.22045e-15
RP11-124N14.3	NonCoding_antisense	MFGE8	Coding_mRNA	0.548539	1.23457e-13
TUG1	NonCoding_antisense	MFGE8	Coding_mRNA	0.427065	2.70134e-08
AL078612.1	NonCoding_antisense	MGP	Coding_mRNA	0.422421	3.95335e-08
RP11-124N14.3	NonCoding_antisense	MGP	Coding_mRNA	0.401121	2.11084e-07
AC004448.4	NonCoding_lincRNA	MKI67	Coding_mRNA	0.428158	2.46751e-08
AC011603.2	NonCoding_antisense	MKI67	Coding_mRNA	0.522292	2.6934e-12
AC125611.3	NonCoding_antisense	MKI67	Coding_mRNA	0.509434	1.1096e-11
AF178030.2	NonCoding_antisense	MKI67	Coding_mRNA	0.462032	1.26773e-09
AL078612.1	NonCoding_antisense	MKI67	Coding_mRNA	0.46132	1.35384e-09
RP1-178F15.3	NonCoding_antisense	MKI67	Coding_mRNA	0.410302	1.04012e-07
TUG1	NonCoding_antisense	MKI67	Coding_mRNA	0.458927	1.68702e-09
AC005162.5	NonCoding_antisense	MLPH	Coding_mRNA	0.536028	5.55112e-13
AC092168.3	NonCoding_lincRNA	MLPH	Coding_mRNA	0.446132	5.31801e-09
AC092168.4	NonCoding_lincRNA	MLPH	Coding_mRNA	0.404504	1.63022e-07
AC093001.1	NonCoding_lincRNA	MLPH	Coding_mRNA	0.614812	0
AC111000.4	NonCoding_lncRNA	MLPH	Coding_mRNA	0.411067	9.79608e-08
AC141930.1	NonCoding_lincRNA	MLPH	Coding_mRNA	0.487851	1.05025e-10
AC144450.1	NonCoding_antisense	MLPH	Coding_mRNA	0.421795	4.15988e-08
AL121790.1	NonCoding_lincRNA	MLPH	Coding_mRNA	0.43576	1.30336e-08
ATP13A4-AS1	NonCoding_antisense	MLPH	Coding_mRNA	0.487882	1.04692e-10
RP11-206M11.7	NonCoding_antisense	MLPH	Coding_mRNA	0.511915	8.4821e-12
RP11-20F24.2	NonCoding_lincRNA	MLPH	Coding_mRNA	0.555654	5.10703e-14
AC005152.3	NonCoding_lincRNA	MMP7	Coding_mRNA	0.490974	7.66009e-11
AF178030.2	NonCoding_antisense	MMP7	Coding_mRNA	0.403088	1.81703e-07
AL078612.1	NonCoding_antisense	MMP7	Coding_mRNA	0.444042	6.38608e-09
LINC01152	NonCoding_lincRNA	MMP7	Coding_mRNA	0.434227	1.48428e-08
MALAT1	NonCoding_lincRNA	MPC2	Coding_mRNA	0.420449	4.63933e-08
AC016745.1	NonCoding_lincRNA	MPV17L	Coding_mRNA	0.476142	3.33431e-10
AC016745.3	NonCoding_antisense	MPV17L	Coding_mRNA	0.423066	3.75109e-08
AC144450.1	NonCoding_antisense	MPV17L	Coding_mRNA	0.505849	1.62945e-11
RP11-561O23.8	NonCoding_antisense	MPV17L	Coding_mRNA	0.408326	1.21341e-07
RP11-619F23.2	NonCoding_antisense	MPV17L	Coding_mRNA	0.435416	1.34207e-08
AC068538.4	NonCoding_lincRNA	MROH9	Coding_mRNA	0.491214	7.47538e-11
AC078864.1	NonCoding_lincRNA	MROH9	Coding_mRNA	0.508087	1.28257e-11
AC092168.3	NonCoding_lincRNA	MROH9	Coding_mRNA	0.518	4.34897e-12
AC092168.4	NonCoding_lincRNA	MROH9	Coding_mRNA	0.488227	1.01125e-10
AC093001.1	NonCoding_lincRNA	MROH9	Coding_mRNA	0.506956	1.44791e-11
AC111000.4	NonCoding_lncRNA	MROH9	Coding_mRNA	0.585437	8.88178e-16
AC141930.1	NonCoding_lincRNA	MROH9	Coding_mRNA	0.409594	1.0993e-07
AL121790.1	NonCoding_lincRNA	MROH9	Coding_mRNA	0.552079	7.99361e-14
AL356804.1	NonCoding_lincRNA	MROH9	Coding_mRNA	0.517735	4.47886e-12
ATP13A4-AS1	NonCoding_antisense	MROH9	Coding_mRNA	0.607681	0
CTC-537E7.2	NonCoding_lincRNA	MROH9	Coding_mRNA	0.407403	1.30355e-07
LINC00624	NonCoding_lincRNA	MROH9	Coding_mRNA	0.474751	3.81378e-10
LINC01193	NonCoding_lincRNA	MROH9	Coding_mRNA	0.538354	4.21663e-13
LINC02203	NonCoding_lincRNA	MROH9	Coding_mRNA	0.422987	3.77534e-08
LINC02522	NonCoding_lincRNA	MROH9	Coding_mRNA	0.52687	1.60338e-12
LOC101928106	NonCoding_lincRNA	MROH9	Coding_mRNA	0.556786	4.44089e-14
LOC727924	NonCoding_lncRNA	MROH9	Coding_mRNA	0.573068	5.32907e-15
RP11-206M11.7	NonCoding_antisense	MROH9	Coding_mRNA	0.479461	2.4138e-10
RP11-20F24.2	NonCoding_lincRNA	MROH9	Coding_mRNA	0.437787	1.09655e-08
RP11-547I7.1	NonCoding_antisense	MROH9	Coding_mRNA	0.401944	1.98277e-07
ZNF350-AS1	NonCoding_lincRNA	MROH9	Coding_mRNA	0.406047	1.4477e-07
AC004448.4	NonCoding_lincRNA	MRPS21	Coding_mRNA	0.464472	1.01064e-09
AC011603.2	NonCoding_antisense	MRPS21	Coding_mRNA	0.400073	2.28536e-07
AC159540.2	NonCoding_lincRNA	MRPS21	Coding_mRNA	0.473917	4.13276e-10
AF178030.2	NonCoding_antisense	MRPS21	Coding_mRNA	0.40325	1.79477e-07
GAS5-AS1	NonCoding_lincRNA	MRPS21	Coding_mRNA	0.407707	1.27323e-07
HNRNPU-AS1	NonCoding_lncRNA	MRPS21	Coding_mRNA	0.462215	1.2464e-09
TUG1	NonCoding_antisense	MRPS21	Coding_mRNA	0.452549	3.00792e-09
U62317.1	NonCoding_lincRNA	MRPS21	Coding_mRNA	0.479958	2.29929e-10
AC004448.4	NonCoding_lincRNA	MSN	Coding	0.417069	6.08876e-08
AC007620.3	NonCoding_antisense	MSN	Coding	0.489444	8.94436e-11
AC011603.2	NonCoding_antisense	MSN	Coding	0.462228	1.2449e-09
AC125611.3	NonCoding_antisense	MSN	Coding	0.413355	8.1807e-08
AF178030.2	NonCoding_antisense	MSN	Coding	0.410738	1.00519e-07
AL078612.1	NonCoding_antisense	MSN	Coding	0.499123	3.31142e-11
HNRNPU-AS1	NonCoding_lncRNA	MSN	Coding	0.422642	3.88286e-08
RP11-124N14.3	NonCoding_antisense	MSN	Coding	0.517463	4.61586e-12
TAB3-AS2	NonCoding_antisense	MSN	Coding	0.416497	6.37364e-08
TUG1	NonCoding_antisense	MSN	Coding	0.524275	2.15339e-12
AC004448.4	NonCoding_lincRNA	MT1F	Coding_mRNA	0.525659	1.84053e-12
AC011603.2	NonCoding_antisense	MT1F	Coding_mRNA	0.537585	4.61853e-13
AC125611.3	NonCoding_antisense	MT1F	Coding_mRNA	0.442497	7.30621e-09
AL078612.1	NonCoding_antisense	MT1F	Coding_mRNA	0.493958	5.64908e-11
LOC100093631	NonCoding_lncRNA	MT1F	Coding_mRNA	0.450241	3.69703e-09
AL078612.1	NonCoding_antisense	MT1G	Coding_mRNA	0.41284	8.52042e-08
AC011603.2	NonCoding_antisense	MT2A	Coding_mRNA	0.464383	1.01909e-09
AL078612.1	NonCoding_antisense	MT2A	Coding_mRNA	0.402349	1.92253e-07
TUG1	NonCoding_antisense	MT2A	Coding_mRNA	0.493136	6.14491e-11
AC004448.4	NonCoding_lincRNA	MTPN	Coding_mRNA	0.663416	0
AC011603.2	NonCoding_antisense	MTPN	Coding_mRNA	0.76665	0
AC125611.3	NonCoding_antisense	MTPN	Coding_mRNA	0.690898	0
AL078612.1	NonCoding_antisense	MTPN	Coding_mRNA	0.511565	8.81162e-12
LOC100093631	NonCoding_lncRNA	MTPN	Coding_mRNA	0.635994	0
AC007620.3	NonCoding_antisense	MTSS1L	Coding_mRNA	0.400506	2.21168e-07
LINC00263	NonCoding_lincRNA	MUC1	Coding_mRNA	0.406847	1.36094e-07
AC005152.3	NonCoding_lincRNA	MUC16	Coding_mRNA	0.465879	8.86143e-10
AF178030.2	NonCoding_antisense	MUC16	Coding_mRNA	0.406038	1.44876e-07
LINC01152	NonCoding_lincRNA	MUC16	Coding_mRNA	0.424548	3.32286e-08
U62317.1	NonCoding_lincRNA	MUC16	Coding_mRNA	0.405905	1.46367e-07
AC005152.3	NonCoding_lincRNA	MUC5B	Coding_mRNA	0.477824	2.83208e-10
LINC01152	NonCoding_lincRNA	MUC5B	Coding_mRNA	0.476029	3.37124e-10
AC005162.5	NonCoding_antisense	MUCL1	Coding_mRNA	0.438931	9.94075e-09
AC068538.4	NonCoding_lincRNA	MUCL1	Coding_mRNA	0.452737	2.95748e-09
AC092168.3	NonCoding_lincRNA	MUCL1	Coding_mRNA	0.454711	2.47574e-09
AC092168.4	NonCoding_lincRNA	MUCL1	Coding_mRNA	0.498725	3.45159e-11
AC093001.1	NonCoding_lincRNA	MUCL1	Coding_mRNA	0.513253	7.33191e-12
AC141930.1	NonCoding_lincRNA	MUCL1	Coding_mRNA	0.51712	4.79394e-12
AC144450.1	NonCoding_antisense	MUCL1	Coding_mRNA	0.531138	9.81881e-13
RP11-206M11.7	NonCoding_antisense	MUCL1	Coding_mRNA	0.474001	4.09946e-10
RP11-20F24.2	NonCoding_lincRNA	MUCL1	Coding_mRNA	0.526573	1.65867e-12
RP11-619F23.2	NonCoding_antisense	MUCL1	Coding_mRNA	0.445106	5.81867e-09
HNRNPU-AS1	NonCoding_lncRNA	MX1	Coding_mRNA	0.456677	2.07167e-09
U62317.1	NonCoding_lincRNA	MX1	Coding_mRNA	0.650516	0
XXbac-BPG254F23.7	NonCoding_lincRNA	MX1	Coding_mRNA	0.662711	0
AC068538.4	NonCoding_lincRNA	MYBPC1	Coding_mRNA	0.410156	1.05202e-07
HNRNPU-AS1	NonCoding_lncRNA	MYH9	Coding_mRNA	0.423259	3.69243e-08
MALAT1	NonCoding_lincRNA	MYH9	Coding_mRNA	0.512055	8.35421e-12
RP11-124N14.3	NonCoding_antisense	MYH9	Coding_mRNA	0.416235	6.50835e-08
TUG1	NonCoding_antisense	MYH9	Coding_mRNA	0.507767	1.32743e-11
MALAT1	NonCoding_lincRNA	MYL9	Coding_mRNA	0.474543	3.89115e-10
RP11-124N14.3	NonCoding_antisense	MYL9	Coding_mRNA	0.499894	3.0552e-11
SCARNA9	NonCoding_antisense	MYL9	Coding_mRNA	0.423012	3.76756e-08
TUG1	NonCoding_antisense	MYL9	Coding_mRNA	0.477084	3.04326e-10
AC159540.2	NonCoding_lincRNA	MYO9B	Coding_mRNA	0.493414	5.97269e-11
AL513314.2	NonCoding_lincRNA	MYO9B	Coding_mRNA	0.417831	5.72835e-08
HNRNPU-AS1	NonCoding_lncRNA	MYO9B	Coding_mRNA	0.539862	3.52607e-13
MALAT1	NonCoding_lincRNA	MYO9B	Coding_mRNA	0.474134	4.04755e-10
RP11-124N14.3	NonCoding_antisense	MYO9B	Coding_mRNA	0.401429	2.06204e-07
SCARNA9	NonCoding_antisense	MYO9B	Coding_mRNA	0.47294	4.53891e-10
TUG1	NonCoding_antisense	MYO9B	Coding_mRNA	0.488612	9.72722e-11
AC004448.4	NonCoding_lincRNA	NAP1L1	Coding_mRNA	0.513698	6.98375e-12
AC011603.2	NonCoding_antisense	NAP1L1	Coding_mRNA	0.474342	3.96701e-10
AF178030.2	NonCoding_antisense	NAP1L1	Coding_mRNA	0.470035	5.98793e-10
AL078612.1	NonCoding_antisense	NAP1L1	Coding_mRNA	0.456727	2.06216e-09
GAS5-AS1	NonCoding_lincRNA	NAP1L1	Coding_mRNA	0.475788	3.45051e-10
HNRNPU-AS1	NonCoding_lncRNA	NAP1L1	Coding_mRNA	0.401931	1.98468e-07
LOC100093631	NonCoding_lncRNA	NAP1L1	Coding_mRNA	0.62176	0
TUG1	NonCoding_antisense	NAP1L1	Coding_mRNA	0.499771	3.09484e-11
AC093752.3	NonCoding_lncRNA	NBPF9	Coding_mRNA	0.499037	3.34102e-11
AC159540.2	NonCoding_lincRNA	NBPF9	Coding_mRNA	0.544117	2.11609e-13
AL513314.2	NonCoding_lincRNA	NBPF9	Coding_mRNA	0.527736	1.45217e-12
HNRNPU-AS1	NonCoding_lncRNA	NBPF9	Coding_mRNA	0.548596	1.22569e-13
MALAT1	NonCoding_lincRNA	NBPF9	Coding_mRNA	0.520605	3.25429e-12
SCARNA9	NonCoding_antisense	NBPF9	Coding_mRNA	0.452941	2.90391e-09
TUG1	NonCoding_antisense	NBPF9	Coding_mRNA	0.603667	0
AC125611.3	NonCoding_antisense	NEK2	Coding_mRNA	0.420635	4.57016e-08
AF178030.2	NonCoding_antisense	NEK2	Coding_mRNA	0.431228	1.91057e-08
AC159540.2	NonCoding_lincRNA	NET1	Coding_mRNA	0.415919	6.67465e-08
AF178030.2	NonCoding_antisense	NET1	Coding_mRNA	0.436778	1.19518e-08
AL078612.1	NonCoding_antisense	NET1	Coding_mRNA	0.404043	1.68898e-07
GAS5-AS1	NonCoding_lincRNA	NET1	Coding_mRNA	0.414164	7.67322e-08
HNRNPU-AS1	NonCoding_lncRNA	NET1	Coding_mRNA	0.459171	1.64981e-09
LOC100093631	NonCoding_lncRNA	NET1	Coding_mRNA	0.402213	1.9426e-07
RP11-124N14.3	NonCoding_antisense	NET1	Coding_mRNA	0.465398	9.26902e-10
TUG1	NonCoding_antisense	NET1	Coding_mRNA	0.53793	4.43201e-13
AF178030.2	NonCoding_antisense	NFIB	Coding_mRNA	0.476898	3.09886e-10
AL078612.1	NonCoding_antisense	NFIB	Coding_mRNA	0.400047	2.2898e-07
HNRNPU-AS1	NonCoding_lncRNA	NFIB	Coding_mRNA	0.429208	2.26151e-08
TUG1	NonCoding_antisense	NFIB	Coding_mRNA	0.493993	5.62896e-11
AC005152.3	NonCoding_lincRNA	NFIX	Coding_mRNA	0.525922	1.78657e-12
AC159540.2	NonCoding_lincRNA	NFIX	Coding_mRNA	0.407605	1.28326e-07
LINC01152	NonCoding_lincRNA	NFIX	Coding_mRNA	0.528944	1.26454e-12
RP11-124N14.3	NonCoding_antisense	NFIX	Coding_mRNA	0.466419	8.42358e-10
AC093001.1	NonCoding_lincRNA	NPNT	Coding_mRNA	0.417591	5.83974e-08
AC141930.1	NonCoding_lincRNA	NPNT	Coding_mRNA	0.419838	4.87408e-08
RP11-206M11.7	NonCoding_antisense	NPNT	Coding_mRNA	0.402997	1.8298e-07
RP11-710F7.2	NonCoding_antisense	NPNT	Coding_mRNA	0.772395	0
LINC00263	NonCoding_lincRNA	NQO1	Coding_mRNA	0.53103	9.94094e-13
MALAT1	NonCoding_lincRNA	NQO1	Coding_mRNA	0.416298	6.4757e-08
AL078612.1	NonCoding_antisense	NRAS	Coding_mRNA	0.421416	4.28997e-08
HNRNPU-AS1	NonCoding_lncRNA	NRAS	Coding_mRNA	0.492804	6.3572e-11
TUG1	NonCoding_antisense	NRAS	Coding_mRNA	0.53703	4.93161e-13
AC004448.4	NonCoding_lincRNA	NUCKS1	Coding_mRNA	0.562615	2.10942e-14
AC011603.2	NonCoding_antisense	NUCKS1	Coding_mRNA	0.638821	0
AC125611.3	NonCoding_antisense	NUCKS1	Coding_mRNA	0.544148	2.10942e-13
AL078612.1	NonCoding_antisense	NUCKS1	Coding_mRNA	0.448711	4.2353e-09
RP1-178F15.3	NonCoding_antisense	NUCKS1	Coding_mRNA	0.401037	2.12436e-07
AC004448.4	NonCoding_lincRNA	NUDT21	Coding_mRNA	0.589916	4.44089e-16
AC011603.2	NonCoding_antisense	NUDT21	Coding_mRNA	0.609615	0
AC125611.3	NonCoding_antisense	NUDT21	Coding_mRNA	0.536499	5.24913e-13
AL078612.1	NonCoding_antisense	NUDT21	Coding_mRNA	0.447696	4.63312e-09
HNRNPU-AS1	NonCoding_lncRNA	NUDT21	Coding_mRNA	0.4044	1.64333e-07
LOC100093631	NonCoding_lncRNA	NUDT21	Coding_mRNA	0.455864	2.23028e-09
RP1-178F15.3	NonCoding_antisense	NUDT21	Coding_mRNA	0.403329	1.78396e-07
TUG1	NonCoding_antisense	NUDT21	Coding_mRNA	0.56423	1.70974e-14
AC005152.3	NonCoding_lincRNA	OGFRL1	Coding_mRNA	0.418286	5.52287e-08
AC007620.3	NonCoding_antisense	OGFRL1	Coding_mRNA	0.410937	9.89617e-08
AF178030.2	NonCoding_antisense	OGFRL1	Coding_mRNA	0.408813	1.16831e-07
AL078612.1	NonCoding_antisense	OGFRL1	Coding_mRNA	0.419949	4.83073e-08
LINC01152	NonCoding_lincRNA	OGFRL1	Coding_mRNA	0.414942	7.21411e-08
LOC101927139	NonCoding_antisense	OGFRL1	Coding_mRNA	0.530183	1.09646e-12
HNRNPU-AS1	NonCoding_lncRNA	OPTN	Coding_mRNA	0.543829	2.18936e-13
U62317.1	NonCoding_lincRNA	OPTN	Coding_mRNA	0.602816	0
XXbac-BPG254F23.7	NonCoding_lincRNA	OPTN	Coding_mRNA	0.522562	2.6128e-12
AC068538.4	NonCoding_lincRNA	OR4M2	Coding_mRNA	0.406088	1.44311e-07
AC092168.3	NonCoding_lincRNA	OR4M2	Coding_mRNA	0.475004	3.72191e-10
AC111000.4	NonCoding_lncRNA	OR4M2	Coding_mRNA	0.431123	1.92734e-08
LINC00624	NonCoding_lincRNA	OR4M2	Coding_mRNA	0.478665	2.60922e-10
LINC01193	NonCoding_lincRNA	OR4M2	Coding_mRNA	0.605744	0
LINC02203	NonCoding_lincRNA	OR4M2	Coding_mRNA	0.408769	1.17234e-07
LOC101928106	NonCoding_lincRNA	OR4M2	Coding_mRNA	0.404397	1.64373e-07
LOC727924	NonCoding_lncRNA	OR4M2	Coding_mRNA	0.52668	1.63847e-12
RP1-27K12.4	NonCoding_antisense	OR4M2	Coding_mRNA	0.454037	2.63094e-09
AC078864.1	NonCoding_lincRNA	OR52E6	Coding_mRNA	0.438207	1.05778e-08
AC004448.4	NonCoding_lincRNA	PABPC1	Coding_mRNA	0.638666	0
AC011603.2	NonCoding_antisense	PABPC1	Coding_mRNA	0.495431	4.85514e-11
AC125611.3	NonCoding_antisense	PABPC1	Coding_mRNA	0.401981	1.97715e-07
AF178030.2	NonCoding_antisense	PABPC1	Coding_mRNA	0.400644	2.18859e-07
AL078612.1	NonCoding_antisense	PABPC1	Coding_mRNA	0.45595	2.21314e-09
GAS5-AS1	NonCoding_lincRNA	PABPC1	Coding_mRNA	0.506703	1.48761e-11
HNRNPU-AS1	NonCoding_lncRNA	PABPC1	Coding_mRNA	0.447263	4.8138e-09
LOC100093631	NonCoding_lncRNA	PABPC1	Coding_mRNA	0.430563	2.01976e-08
TUG1	NonCoding_antisense	PABPC1	Coding_mRNA	0.532908	7.99361e-13
AC007620.3	NonCoding_antisense	PAK2	Coding_mRNA	0.469425	6.34459e-10
AC011603.2	NonCoding_antisense	PAK2	Coding_mRNA	0.419216	5.12494e-08
AC125611.3	NonCoding_antisense	PAK2	Coding_mRNA	0.406388	1.41003e-07
AL513314.2	NonCoding_lincRNA	PAK2	Coding_mRNA	0.414133	7.69247e-08
HNRNPU-AS1	NonCoding_lncRNA	PAK2	Coding_mRNA	0.498415	3.56488e-11
MALAT1	NonCoding_lincRNA	PAK2	Coding_mRNA	0.477673	2.87402e-10
TUG1	NonCoding_antisense	PAK2	Coding_mRNA	0.552917	7.19425e-14
AC005152.3	NonCoding_lincRNA	PAM	Coding_mRNA	0.424966	3.21107e-08
AC159540.2	NonCoding_lincRNA	PAM	Coding_mRNA	0.450197	3.71163e-09
AF178030.2	NonCoding_antisense	PAM	Coding_mRNA	0.472042	4.94602e-10
AL078612.1	NonCoding_antisense	PAM	Coding_mRNA	0.511192	9.17533e-12
HNRNPU-AS1	NonCoding_lncRNA	PAM	Coding_mRNA	0.419978	4.81965e-08
RP11-124N14.3	NonCoding_antisense	PAM	Coding_mRNA	0.52272	2.56684e-12
TUG1	NonCoding_antisense	PAM	Coding_mRNA	0.510392	1.00058e-11
HNRNPU-AS1	NonCoding_lncRNA	PARP14	Coding_mRNA	0.438861	1.00006e-08
MALAT1	NonCoding_lincRNA	PARP14	Coding_mRNA	0.430094	2.10057e-08
SCARNA9	NonCoding_antisense	PARP14	Coding_mRNA	0.42323	3.70112e-08
U62317.1	NonCoding_lincRNA	PARP14	Coding_mRNA	0.601729	0
XXbac-BPG254F23.7	NonCoding_lincRNA	PARP14	Coding_mRNA	0.742792	0
AC004448.4	NonCoding_lincRNA	PDCD5	Coding_mRNA	0.581669	1.77636e-15
AC011603.2	NonCoding_antisense	PDCD5	Coding_mRNA	0.594666	2.22045e-16
AC125611.3	NonCoding_antisense	PDCD5	Coding_mRNA	0.596371	2.22045e-16
AC159540.2	NonCoding_lincRNA	PDCD5	Coding_mRNA	0.4272	2.67116e-08
AF178030.2	NonCoding_antisense	PDCD5	Coding_mRNA	0.45858	1.74158e-09
AL078612.1	NonCoding_antisense	PDCD5	Coding_mRNA	0.516897	4.91385e-12
GAS5-AS1	NonCoding_lincRNA	PDCD5	Coding_mRNA	0.428044	2.4909e-08
LOC100093631	NonCoding_lncRNA	PDCD5	Coding_mRNA	0.477321	2.97397e-10
RP1-178F15.3	NonCoding_antisense	PDCD5	Coding_mRNA	0.409553	1.10284e-07
TUG1	NonCoding_antisense	PDCD5	Coding_mRNA	0.454546	2.51285e-09
AC004448.4	NonCoding_lincRNA	PFN1	Coding_mRNA	0.596469	2.22045e-16
AC011603.2	NonCoding_antisense	PFN1	Coding_mRNA	0.555663	5.10703e-14
AC125611.3	NonCoding_antisense	PFN1	Coding_mRNA	0.488315	1.00228e-10
AL078612.1	NonCoding_antisense	PFN1	Coding_mRNA	0.416052	6.60439e-08
HNRNPU-AS1	NonCoding_lncRNA	PFN1	Coding_mRNA	0.408971	1.15401e-07
TUG1	NonCoding_antisense	PFN1	Coding_mRNA	0.531716	9.18154e-13
AC068538.4	NonCoding_lincRNA	PGC	Coding_mRNA	0.442395	7.37068e-09
AC078864.1	NonCoding_lincRNA	PGC	Coding_mRNA	0.490942	7.6847e-11
AC092168.3	NonCoding_lincRNA	PGC	Coding_mRNA	0.489109	9.25224e-11
AC092168.4	NonCoding_lincRNA	PGC	Coding_mRNA	0.453228	2.82979e-09
AC093001.1	NonCoding_lincRNA	PGC	Coding_mRNA	0.419753	4.90777e-08
AC111000.4	NonCoding_lncRNA	PGC	Coding_mRNA	0.644447	0
AC114812.8	NonCoding_antisense	PGC	Coding_mRNA	0.428184	2.46234e-08
AL121790.1	NonCoding_lincRNA	PGC	Coding_mRNA	0.420132	4.75972e-08
AL356804.1	NonCoding_lincRNA	PGC	Coding_mRNA	0.631006	0
ATP13A4-AS1	NonCoding_antisense	PGC	Coding_mRNA	0.532275	8.60423e-13
LINC00624	NonCoding_lincRNA	PGC	Coding_mRNA	0.551918	8.14904e-14
LINC01193	NonCoding_lincRNA	PGC	Coding_mRNA	0.58086	1.77636e-15
LINC02203	NonCoding_lincRNA	PGC	Coding_mRNA	0.459272	1.63458e-09
LINC02522	NonCoding_lincRNA	PGC	Coding_mRNA	0.623872	0
LOC101928106	NonCoding_lincRNA	PGC	Coding_mRNA	0.500096	2.99125e-11
LOC727924	NonCoding_lncRNA	PGC	Coding_mRNA	0.584265	1.33227e-15
RP1-27K12.4	NonCoding_antisense	PGC	Coding_mRNA	0.545959	1.69198e-13
RP11-20F24.2	NonCoding_lincRNA	PGC	Coding_mRNA	0.412957	8.44214e-08
ZNF350-AS1	NonCoding_lincRNA	PGC	Coding_mRNA	0.608671	0
AC004448.4	NonCoding_lincRNA	PICALM	Coding_mRNA	0.410627	1.01394e-07
AC011603.2	NonCoding_antisense	PICALM	Coding_mRNA	0.406062	1.44607e-07
AL078612.1	NonCoding_antisense	PICALM	Coding_mRNA	0.446871	4.9829e-09
HNRNPU-AS1	NonCoding_lncRNA	PICALM	Coding_mRNA	0.458472	1.75878e-09
LOC100093631	NonCoding_lncRNA	PICALM	Coding_mRNA	0.429151	2.27224e-08
MALAT1	NonCoding_lincRNA	PICALM	Coding_mRNA	0.640131	0
RP11-124N14.3	NonCoding_antisense	PICALM	Coding_mRNA	0.42055	4.60183e-08
RP11-575A19.2	NonCoding_antisense	PICALM	Coding_mRNA	0.459288	1.63221e-09
SCARNA9	NonCoding_antisense	PICALM	Coding_mRNA	0.581344	1.77636e-15
TAB3-AS2	NonCoding_antisense	PICALM	Coding_mRNA	0.496265	4.45477e-11
TUG1	NonCoding_antisense	PICALM	Coding_mRNA	0.584302	1.33227e-15
AC068538.4	NonCoding_lincRNA	PIP	Coding_mRNA	0.432625	1.69913e-08
AC093001.1	NonCoding_lincRNA	PIP	Coding_mRNA	0.437192	1.15368e-08
AC141930.1	NonCoding_lincRNA	PIP	Coding_mRNA	0.47483	3.78484e-10
ATP13A4-AS1	NonCoding_antisense	PIP	Coding_mRNA	0.403091	1.81659e-07
RP11-20F24.2	NonCoding_lincRNA	PIP	Coding_mRNA	0.53115	9.80549e-13
RP11-619F23.2	NonCoding_antisense	PIP	Coding_mRNA	0.429966	2.12299e-08
AC004448.4	NonCoding_lincRNA	PKM	Coding_mRNA	0.49258	6.5046e-11
AC011603.2	NonCoding_antisense	PKM	Coding_mRNA	0.577429	3.10862e-15
AC125611.3	NonCoding_antisense	PKM	Coding_mRNA	0.58874	6.66134e-16
RP11-124N14.3	NonCoding_antisense	PKM	Coding_mRNA	0.400386	2.2319e-07
TUG1	NonCoding_antisense	PKM	Coding_mRNA	0.464671	9.92037e-10
AC005152.3	NonCoding_lincRNA	PLEKHG1	Coding_mRNA	0.40649	1.39905e-07
AC159540.2	NonCoding_lincRNA	PLEKHG1	Coding_mRNA	0.448136	4.45662e-09
TUG1	NonCoding_antisense	PLEKHG1	Coding_mRNA	0.428692	2.36049e-08
AC011603.2	NonCoding_antisense	PLIN2	Coding_mRNA	0.438239	1.05489e-08
AC125611.3	NonCoding_antisense	PLIN2	Coding_mRNA	0.443805	6.51957e-09
TUG1	NonCoding_antisense	PLIN2	Coding_mRNA	0.458965	1.68117e-09
AC004448.4	NonCoding_lincRNA	PLP2	Coding_mRNA	0.600759	0
AC011603.2	NonCoding_antisense	PLP2	Coding_mRNA	0.634005	0
AC125611.3	NonCoding_antisense	PLP2	Coding_mRNA	0.576283	3.55271e-15
AL078612.1	NonCoding_antisense	PLP2	Coding_mRNA	0.479559	2.39076e-10
LOC100093631	NonCoding_lncRNA	PLP2	Coding_mRNA	0.431259	1.90552e-08
RP11-124N14.3	NonCoding_antisense	PLP2	Coding_mRNA	0.457524	1.91788e-09
TUG1	NonCoding_antisense	PLP2	Coding_mRNA	0.434812	1.41259e-08
AC007620.3	NonCoding_antisense	PLSCR1	Coding_mRNA	0.403382	1.77664e-07
HNRNPU-AS1	NonCoding_lncRNA	PLSCR1	Coding_mRNA	0.473879	4.14785e-10
PRO0471	NonCoding_lncRNA	PLSCR1	Coding_mRNA	0.416421	6.41237e-08
U62317.1	NonCoding_lincRNA	PLSCR1	Coding_mRNA	0.597775	2.22045e-16
XXbac-BPG254F23.7	NonCoding_lincRNA	PLSCR1	Coding_mRNA	0.596801	2.22045e-16
MALAT1	NonCoding_lincRNA	PLXDC2	Coding_mRNA	0.427677	2.56798e-08
RP11-124N14.3	NonCoding_antisense	PLXDC2	Coding_mRNA	0.515029	6.03628e-12
RP11-575A19.2	NonCoding_antisense	PLXDC2	Coding_mRNA	0.720463	0
AC093752.3	NonCoding_lncRNA	PMP22	Coding_mRNA	0.405633	1.49467e-07
AL513314.2	NonCoding_lincRNA	PMP22	Coding_mRNA	0.409157	1.13736e-07
RP11-124N14.3	NonCoding_antisense	PMP22	Coding_mRNA	0.654369	0
TUG1	NonCoding_antisense	PMP22	Coding_mRNA	0.439089	9.80701e-09
VCAN-AS1	NonCoding_antisense	PMP22	Coding_mRNA	0.505793	1.63938e-11
AC068538.4	NonCoding_lincRNA	PNLIPRP3	Coding_mRNA	0.526981	1.58318e-12
AC078864.1	NonCoding_lincRNA	PNLIPRP3	Coding_mRNA	0.573406	5.10703e-15
AC092168.3	NonCoding_lincRNA	PNLIPRP3	Coding_mRNA	0.571001	7.10543e-15
AC092168.4	NonCoding_lincRNA	PNLIPRP3	Coding_mRNA	0.449049	4.11016e-09
AC093001.1	NonCoding_lincRNA	PNLIPRP3	Coding_mRNA	0.474309	3.97985e-10
AC111000.4	NonCoding_lncRNA	PNLIPRP3	Coding_mRNA	0.725599	0
AC114812.8	NonCoding_antisense	PNLIPRP3	Coding_mRNA	0.501699	2.52847e-11
AL121790.1	NonCoding_lincRNA	PNLIPRP3	Coding_mRNA	0.649653	0
AL356804.1	NonCoding_lincRNA	PNLIPRP3	Coding_mRNA	0.618672	0
ATP13A4-AS1	NonCoding_antisense	PNLIPRP3	Coding_mRNA	0.648294	0
CTC-537E7.2	NonCoding_lincRNA	PNLIPRP3	Coding_mRNA	0.408693	1.17928e-07
LINC00624	NonCoding_lincRNA	PNLIPRP3	Coding_mRNA	0.657432	0
LINC01193	NonCoding_lincRNA	PNLIPRP3	Coding_mRNA	0.685527	0
LINC02203	NonCoding_lincRNA	PNLIPRP3	Coding_mRNA	0.557409	4.08562e-14
LINC02522	NonCoding_lincRNA	PNLIPRP3	Coding_mRNA	0.680615	0
LOC101928106	NonCoding_lincRNA	PNLIPRP3	Coding_mRNA	0.591241	4.44089e-16
LOC727924	NonCoding_lncRNA	PNLIPRP3	Coding_mRNA	0.726156	0
RP1-27K12.4	NonCoding_antisense	PNLIPRP3	Coding_mRNA	0.48266	1.76216e-10
RP11-206M11.7	NonCoding_antisense	PNLIPRP3	Coding_mRNA	0.437281	1.14499e-08
RP11-20F24.2	NonCoding_lincRNA	PNLIPRP3	Coding_mRNA	0.404988	1.57075e-07
RP11-547I7.1	NonCoding_antisense	PNLIPRP3	Coding_mRNA	0.475656	3.49509e-10
SCHLAP1	NonCoding_lincRNA	PNLIPRP3	Coding_mRNA	0.435308	1.35437e-08
ZNF350-AS1	NonCoding_lincRNA	PNLIPRP3	Coding_mRNA	0.498421	3.56253e-11
AC018804.3	NonCoding_antisense	POTEE	Coding_mRNA	0.720384	0
AC092168.3	NonCoding_lincRNA	POTEE	Coding_mRNA	0.419579	4.97709e-08
AC141930.1	NonCoding_lincRNA	POTEE	Coding_mRNA	0.457382	1.94291e-09
AC018804.3	NonCoding_antisense	POTEF	Coding_mRNA	0.710417	0
AC092168.3	NonCoding_lincRNA	POTEF	Coding_mRNA	0.440518	8.67168e-09
AC141930.1	NonCoding_lincRNA	POTEF	Coding_mRNA	0.472314	4.81915e-10
AC144450.1	NonCoding_antisense	POTEF	Coding_mRNA	0.42922	2.25913e-08
AC004448.4	NonCoding_lincRNA	PRKAR1A	Coding_mRNA	0.613128	0
AC011603.2	NonCoding_antisense	PRKAR1A	Coding_mRNA	0.662263	0
AC125611.3	NonCoding_antisense	PRKAR1A	Coding_mRNA	0.602835	0
AL078612.1	NonCoding_antisense	PRKAR1A	Coding_mRNA	0.507133	1.42075e-11
LOC100093631	NonCoding_lncRNA	PRKAR1A	Coding_mRNA	0.645066	0
VCAN-AS1	NonCoding_antisense	PRKAR1A	Coding_mRNA	0.445873	5.4405e-09
AC004448.4	NonCoding_lincRNA	PRKDC	Coding_mRNA	0.432874	1.66379e-08
AC011603.2	NonCoding_antisense	PRKDC	Coding_mRNA	0.432043	1.78421e-08
AC125611.3	NonCoding_antisense	PRKDC	Coding_mRNA	0.407258	1.31832e-07
AF178030.2	NonCoding_antisense	PRKDC	Coding_mRNA	0.537191	4.83835e-13
GAS5-AS1	NonCoding_lincRNA	PRKDC	Coding_mRNA	0.475121	3.68015e-10
HNRNPU-AS1	NonCoding_lncRNA	PRKDC	Coding_mRNA	0.435836	1.29498e-08
TUG1	NonCoding_antisense	PRKDC	Coding_mRNA	0.471161	5.38021e-10
AC005162.5	NonCoding_antisense	PRLR	Coding_mRNA	0.410747	1.00444e-07
AC005152.3	NonCoding_lincRNA	PROM1	Coding_mRNA	0.54583	1.71863e-13
LINC01152	NonCoding_lincRNA	PROM1	Coding_mRNA	0.540611	3.22409e-13
AC004448.4	NonCoding_lincRNA	PRPF8	Coding_mRNA	0.59615	2.22045e-16
AC011603.2	NonCoding_antisense	PRPF8	Coding_mRNA	0.593675	4.44089e-16
AC093752.3	NonCoding_lncRNA	PRPF8	Coding_mRNA	0.450064	3.75576e-09
AC125611.3	NonCoding_antisense	PRPF8	Coding_mRNA	0.472191	4.87629e-10
AC159540.2	NonCoding_lincRNA	PRPF8	Coding_mRNA	0.449751	3.8618e-09
AL078612.1	NonCoding_antisense	PRPF8	Coding_mRNA	0.493006	6.22711e-11
HNRNPU-AS1	NonCoding_lncRNA	PRPF8	Coding_mRNA	0.416886	6.17869e-08
RP11-124N14.3	NonCoding_antisense	PRPF8	Coding_mRNA	0.473474	4.31222e-10
TUG1	NonCoding_antisense	PRPF8	Coding_mRNA	0.608604	0
AC004448.4	NonCoding_lincRNA	PRRC2C	Coding_mRNA	0.530369	1.07292e-12
AC011603.2	NonCoding_antisense	PRRC2C	Coding_mRNA	0.418397	5.47385e-08
AC159540.2	NonCoding_lincRNA	PRRC2C	Coding_mRNA	0.428158	2.46751e-08
AF178030.2	NonCoding_antisense	PRRC2C	Coding_mRNA	0.417638	5.81759e-08
AL078612.1	NonCoding_antisense	PRRC2C	Coding_mRNA	0.435606	1.32063e-08
AL513314.2	NonCoding_lincRNA	PRRC2C	Coding_mRNA	0.487092	1.13339e-10
GAS5-AS1	NonCoding_lincRNA	PRRC2C	Coding_mRNA	0.476582	3.19535e-10
HNRNPU-AS1	NonCoding_lncRNA	PRRC2C	Coding_mRNA	0.619456	0
LOC100093631	NonCoding_lncRNA	PRRC2C	Coding_mRNA	0.443018	6.98232e-09
MALAT1	NonCoding_lincRNA	PRRC2C	Coding_mRNA	0.517369	4.66382e-12
TUG1	NonCoding_antisense	PRRC2C	Coding_mRNA	0.589477	4.44089e-16
AC004448.4	NonCoding_lincRNA	PSAP	Coding_mRNA	0.416501	6.37187e-08
MALAT1	NonCoding_lincRNA	PSAP	Coding_mRNA	0.475532	3.537e-10
SCARNA9	NonCoding_antisense	PSAP	Coding_mRNA	0.402224	1.94092e-07
HNRNPU-AS1	NonCoding_lncRNA	PSIP1	Coding_mRNA	0.455789	2.24568e-09
RP1-178F15.3	NonCoding_antisense	PSIP1	Coding_mRNA	0.540845	3.13527e-13
XXbac-BPG254F23.7	NonCoding_lincRNA	PSIP1	Coding_mRNA	0.486738	1.17434e-10
AC004448.4	NonCoding_lincRNA	PTMA	Coding_mRNA	0.63577	0
AC011603.2	NonCoding_antisense	PTMA	Coding_mRNA	0.530261	1.08669e-12
AC125611.3	NonCoding_antisense	PTMA	Coding_mRNA	0.425533	3.06475e-08
AL078612.1	NonCoding_antisense	PTMA	Coding_mRNA	0.417564	5.85222e-08
HNRNPU-AS1	NonCoding_lncRNA	PTMA	Coding_mRNA	0.485309	1.35469e-10
TUG1	NonCoding_antisense	PTMA	Coding_mRNA	0.555264	5.37348e-14
HNRNPU-AS1	NonCoding_lncRNA	PTP4A1	Coding_mRNA	0.479904	2.31143e-10
MALAT1	NonCoding_lincRNA	PTP4A1	Coding_mRNA	0.491691	7.12121e-11
TAB3-AS2	NonCoding_antisense	PTP4A1	Coding_mRNA	0.46427	1.02987e-09
TUG1	NonCoding_antisense	PTP4A1	Coding_mRNA	0.513869	6.85452e-12
AC007620.3	NonCoding_antisense	PTPN12	Coding_mRNA	0.41877	5.31229e-08
AF178030.2	NonCoding_antisense	PTPN12	Coding_mRNA	0.42055	4.60183e-08
AL513314.2	NonCoding_lincRNA	PTPN12	Coding_mRNA	0.418369	5.48653e-08
HNRNPU-AS1	NonCoding_lncRNA	PTPN12	Coding_mRNA	0.48506	1.38875e-10
LOC100093631	NonCoding_lncRNA	PTPN12	Coding_mRNA	0.494818	5.17169e-11
MALAT1	NonCoding_lincRNA	PTPN12	Coding_mRNA	0.602392	0
TAB3-AS2	NonCoding_antisense	PTPN12	Coding_mRNA	0.516379	5.20295e-12
TUG1	NonCoding_antisense	PTPN12	Coding_mRNA	0.514719	6.245e-12
AC159540.2	NonCoding_lincRNA	PTPRK	Coding_mRNA	0.42244	3.94736e-08
AF178030.2	NonCoding_antisense	PTPRK	Coding_mRNA	0.568472	9.76996e-15
HNRNPU-AS1	NonCoding_lncRNA	PTPRK	Coding_mRNA	0.483536	1.61583e-10
TUG1	NonCoding_antisense	PTPRK	Coding_mRNA	0.524601	2.07567e-12
AC007620.3	NonCoding_antisense	QKI	Coding_mRNA	0.429034	2.29445e-08
HNRNPU-AS1	NonCoding_lncRNA	QKI	Coding_mRNA	0.56148	2.44249e-14
MALAT1	NonCoding_lincRNA	QKI	Coding_mRNA	0.568673	9.76996e-15
RP11-575A19.2	NonCoding_antisense	QKI	Coding_mRNA	0.405431	1.51815e-07
SCARNA9	NonCoding_antisense	QKI	Coding_mRNA	0.511305	9.06297e-12
TUG1	NonCoding_antisense	QKI	Coding_mRNA	0.458792	1.70815e-09
GAS5-AS1	NonCoding_lincRNA	RAB12	Coding_mRNA	0.407179	1.32641e-07
HNRNPU-AS1	NonCoding_lncRNA	RAB12	Coding_mRNA	0.534106	6.95222e-13
MALAT1	NonCoding_lincRNA	RAB12	Coding_mRNA	0.471578	5.17053e-10
TUG1	NonCoding_antisense	RAB12	Coding_mRNA	0.49741	3.95719e-11
U62317.1	NonCoding_lincRNA	RAB12	Coding_mRNA	0.416327	6.46108e-08
AC007620.3	NonCoding_antisense	RAD21	Coding_mRNA	0.41597	6.64763e-08
AF178030.2	NonCoding_antisense	RAD21	Coding_mRNA	0.688231	0
GAS5-AS1	NonCoding_lincRNA	RAD21	Coding_mRNA	0.449228	4.0454e-09
HNRNPU-AS1	NonCoding_lncRNA	RAD21	Coding_mRNA	0.447131	4.8702e-09
RP1-178F15.3	NonCoding_antisense	RAD21	Coding_mRNA	0.423438	3.63898e-08
TUG1	NonCoding_antisense	RAD21	Coding_mRNA	0.532911	7.99139e-13
AC078864.1	NonCoding_lincRNA	RANBP3L	Coding_mRNA	0.424137	3.43661e-08
AC093001.1	NonCoding_lincRNA	RANBP3L	Coding_mRNA	0.409771	1.08421e-07
AC141930.1	NonCoding_lincRNA	RANBP3L	Coding_mRNA	0.426413	2.85052e-08
AL121790.1	NonCoding_lincRNA	RANBP3L	Coding_mRNA	0.504158	1.95031e-11
LINC02522	NonCoding_lincRNA	RANBP3L	Coding_mRNA	0.436955	1.17726e-08
LOC101928106	NonCoding_lincRNA	RANBP3L	Coding_mRNA	0.410861	9.95521e-08
RP11-206M11.7	NonCoding_antisense	RANBP3L	Coding_mRNA	0.445914	5.4209e-09
U62317.1	NonCoding_lincRNA	RARRES1	Coding_mRNA	0.488666	9.67466e-11
AC005162.5	NonCoding_antisense	REEP6	Coding_mRNA	0.506352	1.54441e-11
AC093001.1	NonCoding_lincRNA	REEP6	Coding_mRNA	0.503823	2.02078e-11
AC141930.1	NonCoding_lincRNA	REEP6	Coding_mRNA	0.405077	1.56009e-07
AL121790.1	NonCoding_lincRNA	REEP6	Coding_mRNA	0.507436	1.37534e-11
ATP13A4-AS1	NonCoding_antisense	REEP6	Coding_mRNA	0.449416	3.97852e-09
RP11-206M11.7	NonCoding_antisense	REEP6	Coding_mRNA	0.482398	1.80845e-10
RP11-20F24.2	NonCoding_lincRNA	REEP6	Coding_mRNA	0.446388	5.19963e-09
AC004448.4	NonCoding_lincRNA	RELA	Coding_mRNA	0.555423	5.26246e-14
AC011603.2	NonCoding_antisense	RELA	Coding_mRNA	0.520923	3.14038e-12
AC125611.3	NonCoding_antisense	RELA	Coding_mRNA	0.459692	1.57273e-09
AL078612.1	NonCoding_antisense	RELA	Coding_mRNA	0.492181	6.77436e-11
AL513314.2	NonCoding_lincRNA	RELA	Coding_mRNA	0.421887	4.12901e-08
HNRNPU-AS1	NonCoding_lncRNA	RELA	Coding_mRNA	0.476863	3.10934e-10
MALAT1	NonCoding_lincRNA	RELA	Coding_mRNA	0.492616	6.48051e-11
RP11-124N14.3	NonCoding_antisense	RELA	Coding_mRNA	0.41351	8.08114e-08
SCARNA9	NonCoding_antisense	RELA	Coding_mRNA	0.403926	1.70419e-07
TAB3-AS2	NonCoding_antisense	RELA	Coding_mRNA	0.426575	2.81286e-08
TUG1	NonCoding_antisense	RELA	Coding_mRNA	0.583661	1.33227e-15
AF178030.2	NonCoding_antisense	RGS10	Coding_mRNA	0.458776	1.71062e-09
U62317.1	NonCoding_lincRNA	RGS10	Coding_mRNA	0.455697	2.26442e-09
XXbac-BPG254F23.7	NonCoding_lincRNA	RGS10	Coding_mRNA	0.429236	2.25616e-08
AF178030.2	NonCoding_antisense	RIPK2	Coding_mRNA	0.426853	2.74902e-08
TUG1	NonCoding_antisense	RIPK2	Coding_mRNA	0.410352	1.03601e-07
U62317.1	NonCoding_lincRNA	RIPK2	Coding_mRNA	0.489564	8.83642e-11
AC078864.1	NonCoding_lincRNA	RND1	Coding_mRNA	0.552449	7.63833e-14
AC092168.3	NonCoding_lincRNA	RND1	Coding_mRNA	0.474549	3.88885e-10
AC093001.1	NonCoding_lincRNA	RND1	Coding_mRNA	0.546295	1.62537e-13
AC141930.1	NonCoding_lincRNA	RND1	Coding_mRNA	0.493528	5.9035e-11
AL121790.1	NonCoding_lincRNA	RND1	Coding_mRNA	0.572104	6.21725e-15
ATP13A4-AS1	NonCoding_antisense	RND1	Coding_mRNA	0.422212	4.02115e-08
LOC727924	NonCoding_lncRNA	RND1	Coding_mRNA	0.43749	1.12476e-08
RP11-206M11.7	NonCoding_antisense	RND1	Coding_mRNA	0.53489	6.34159e-13
RP11-20F24.2	NonCoding_lincRNA	RND1	Coding_mRNA	0.51684	4.94471e-12
AC004448.4	NonCoding_lincRNA	RPL10A	Coding_mRNA	0.767056	0
AC011603.2	NonCoding_antisense	RPL10A	Coding_mRNA	0.460892	1.40835e-09
GAS5-AS1	NonCoding_lincRNA	RPL10A	Coding_mRNA	0.48842	9.91807e-11
LOC100093631	NonCoding_lncRNA	RPL10A	Coding_mRNA	0.408876	1.16257e-07
TUG1	NonCoding_antisense	RPL10A	Coding_mRNA	0.460527	1.45657e-09
AC004448.4	NonCoding_lincRNA	RPL13	Coding_mRNA	0.72834	0
AC011603.2	NonCoding_antisense	RPL13	Coding_mRNA	0.469636	6.21923e-10
GAS5-AS1	NonCoding_lincRNA	RPL13	Coding_mRNA	0.433541	1.57283e-08
TUG1	NonCoding_antisense	RPL13	Coding_mRNA	0.429173	2.26806e-08
AC004448.4	NonCoding_lincRNA	RPL13A	Coding_mRNA	0.554393	5.9952e-14
LOC100093631	NonCoding_lncRNA	RPL13A	Coding_mRNA	0.463653	1.0907e-09
AC004448.4	NonCoding_lincRNA	RPL17	Coding_mRNA	0.669452	0
AC011603.2	NonCoding_antisense	RPL17	Coding_mRNA	0.497433	3.94749e-11
AF178030.2	NonCoding_antisense	RPL17	Coding_mRNA	0.462725	1.18892e-09
AL078612.1	NonCoding_antisense	RPL17	Coding_mRNA	0.473186	4.43319e-10
GAS5-AS1	NonCoding_lincRNA	RPL17	Coding_mRNA	0.494714	5.22686e-11
LOC100093631	NonCoding_lncRNA	RPL17	Coding_mRNA	0.589835	4.44089e-16
AC004448.4	NonCoding_lincRNA	RPL18A	Coding_mRNA	0.705325	0
AC011603.2	NonCoding_antisense	RPL18A	Coding_mRNA	0.443426	6.73856e-09
AC159540.2	NonCoding_lincRNA	RPL18A	Coding_mRNA	0.422797	3.83417e-08
GAS5-AS1	NonCoding_lincRNA	RPL18A	Coding_mRNA	0.464374	1.01991e-09
HNRNPU-AS1	NonCoding_lncRNA	RPL18A	Coding_mRNA	0.47172	5.10068e-10
LOC100093631	NonCoding_lncRNA	RPL18A	Coding_mRNA	0.40036	2.23618e-07
TUG1	NonCoding_antisense	RPL18A	Coding_mRNA	0.515541	5.7061e-12
AC004448.4	NonCoding_lincRNA	RPL19	Coding_mRNA	0.756259	0
AC011603.2	NonCoding_antisense	RPL19	Coding_mRNA	0.516805	4.96403e-12
TUG1	NonCoding_antisense	RPL19	Coding_mRNA	0.459233	1.64041e-09
AC004448.4	NonCoding_lincRNA	RPL21	Coding_mRNA	0.762879	0
AC011603.2	NonCoding_antisense	RPL21	Coding_mRNA	0.612757	0
AC125611.3	NonCoding_antisense	RPL21	Coding_mRNA	0.478452	2.66402e-10
AL078612.1	NonCoding_antisense	RPL21	Coding_mRNA	0.512316	8.12062e-12
LOC100093631	NonCoding_lncRNA	RPL21	Coding_mRNA	0.533575	7.39631e-13
TUG1	NonCoding_antisense	RPL21	Coding_mRNA	0.415799	6.73867e-08
AC004448.4	NonCoding_lincRNA	RPL26	Coding_mRNA	0.791186	0
AC011603.2	NonCoding_antisense	RPL26	Coding_mRNA	0.597486	2.22045e-16
AC125611.3	NonCoding_antisense	RPL26	Coding_mRNA	0.421575	4.23474e-08
AL078612.1	NonCoding_antisense	RPL26	Coding_mRNA	0.472021	4.95617e-10
LOC100093631	NonCoding_lncRNA	RPL26	Coding_mRNA	0.502821	2.2466e-11
TUG1	NonCoding_antisense	RPL26	Coding_mRNA	0.493691	5.80547e-11
AC004448.4	NonCoding_lincRNA	RPL27	Coding_mRNA	0.790078	0
AC011603.2	NonCoding_antisense	RPL27	Coding_mRNA	0.631631	0
AC125611.3	NonCoding_antisense	RPL27	Coding_mRNA	0.489106	9.25522e-11
AL078612.1	NonCoding_antisense	RPL27	Coding_mRNA	0.481759	1.92608e-10
LOC100093631	NonCoding_lncRNA	RPL27	Coding_mRNA	0.486204	1.23884e-10
TUG1	NonCoding_antisense	RPL27	Coding_mRNA	0.42286	3.81446e-08
AC004448.4	NonCoding_lincRNA	RPL4	Coding_mRNA	0.649271	0
AC011603.2	NonCoding_antisense	RPL4	Coding_mRNA	0.438372	1.04295e-08
AL078612.1	NonCoding_antisense	RPL4	Coding_mRNA	0.434569	1.44201e-08
LOC100093631	NonCoding_lncRNA	RPL4	Coding_mRNA	0.42966	2.17796e-08
TUG1	NonCoding_antisense	RPL4	Coding_mRNA	0.447915	4.54468e-09
AC004448.4	NonCoding_lincRNA	RPL5	Coding_mRNA	0.583377	1.33227e-15
AL078612.1	NonCoding_antisense	RPL5	Coding_mRNA	0.456935	2.02362e-09
GAS5-AS1	NonCoding_lincRNA	RPL5	Coding_mRNA	0.511622	8.757e-12
HNRNPU-AS1	NonCoding_lncRNA	RPL5	Coding_mRNA	0.458286	1.78897e-09
LOC100093631	NonCoding_lncRNA	RPL5	Coding_mRNA	0.437221	1.15085e-08
SCARNA9	NonCoding_antisense	RPL5	Coding_mRNA	0.470812	5.56196e-10
TUG1	NonCoding_antisense	RPL5	Coding_mRNA	0.525221	1.93467e-12
AC004448.4	NonCoding_lincRNA	RPL6	Coding_mRNA	0.71678	0
AC011603.2	NonCoding_antisense	RPL6	Coding_mRNA	0.56712	1.17684e-14
AC125611.3	NonCoding_antisense	RPL6	Coding_mRNA	0.420939	4.45924e-08
AL078612.1	NonCoding_antisense	RPL6	Coding_mRNA	0.454388	2.54897e-09
GAS5-AS1	NonCoding_lincRNA	RPL6	Coding_mRNA	0.476768	3.13808e-10
LOC100093631	NonCoding_lncRNA	RPL6	Coding_mRNA	0.565659	1.42109e-14
TUG1	NonCoding_antisense	RPL6	Coding_mRNA	0.408007	1.24389e-07
AC004448.4	NonCoding_lincRNA	RPL7	Coding_mRNA	0.59749	2.22045e-16
AF178030.2	NonCoding_antisense	RPL7	Coding_mRNA	0.492235	6.73734e-11
GAS5-AS1	NonCoding_lincRNA	RPL7	Coding_mRNA	0.535297	6.04627e-13
TUG1	NonCoding_antisense	RPL7	Coding_mRNA	0.457726	1.88281e-09
AC004448.4	NonCoding_lincRNA	RPS11	Coding_mRNA	0.776501	0
AC011603.2	NonCoding_antisense	RPS11	Coding_mRNA	0.536875	5.02265e-13
LOC100093631	NonCoding_lncRNA	RPS11	Coding_mRNA	0.491913	6.96243e-11
TUG1	NonCoding_antisense	RPS11	Coding_mRNA	0.467996	7.26201e-10
[truncated: 799 more rows]

## Sheet: LAR_NCRNA
row	Gene_type_row	column	Gene_type_col	cor	p
AC011603.2	NonCoding_antisense	AC004448.4	NonCoding_lincRNA	0.649883	0
AC125611.3	NonCoding_antisense	AC004448.4	NonCoding_lincRNA	0.533233	7.69607e-13
AL078612.1	NonCoding_antisense	AC004448.4	NonCoding_lincRNA	0.422532	3.91801e-08
LOC100093631	NonCoding_lncRNA	AC004448.4	NonCoding_lincRNA	0.527411	1.50746e-12
TUG1	NonCoding_antisense	AC004448.4	NonCoding_lincRNA	0.4258	2.99822e-08
LINC01152	NonCoding_lincRNA	AC005152.3	NonCoding_lincRNA	0.963614	0
RP11-124N14.3	NonCoding_antisense	AC005152.3	NonCoding_lincRNA	0.425686	3.02642e-08
AC093001.1	NonCoding_lincRNA	AC005162.5	NonCoding_antisense	0.461538	1.32685e-09
ATP13A4-AS1	NonCoding_antisense	AC005162.5	NonCoding_antisense	0.411961	9.13126e-08
RP11-206M11.7	NonCoding_antisense	AC005162.5	NonCoding_antisense	0.42299	3.77437e-08
AC159540.2	NonCoding_lincRNA	AC007620.3	NonCoding_antisense	0.409474	1.10966e-07
AC004448.4	NonCoding_lincRNA	AC011603.2	NonCoding_antisense	0.649883	0
AC125611.3	NonCoding_antisense	AC011603.2	NonCoding_antisense	0.885225	0
AL078612.1	NonCoding_antisense	AC011603.2	NonCoding_antisense	0.577089	3.10862e-15
LOC100093631	NonCoding_lncRNA	AC011603.2	NonCoding_antisense	0.51392	6.81655e-12
RP11-124N14.3	NonCoding_antisense	AC011603.2	NonCoding_antisense	0.407667	1.2771e-07
TUG1	NonCoding_antisense	AC011603.2	NonCoding_antisense	0.408429	1.20372e-07
RP1-178F15.3	NonCoding_antisense	AC012617.1	NonCoding_lincRNA	0.40019	2.26527e-07
AC016745.3	NonCoding_antisense	AC016745.1	NonCoding_lincRNA	0.842187	0
MALAT1	NonCoding_lincRNA	AC016745.1	NonCoding_lincRNA	0.400287	2.24868e-07
RP11-561O23.8	NonCoding_antisense	AC016745.1	NonCoding_lincRNA	0.930518	0
AC016745.1	NonCoding_lincRNA	AC016745.3	NonCoding_antisense	0.842187	0
RP11-561O23.8	NonCoding_antisense	AC016745.3	NonCoding_antisense	0.87055	0
AC078864.1	NonCoding_lincRNA	AC068538.4	NonCoding_lincRNA	0.423679	3.56789e-08
AC092168.3	NonCoding_lincRNA	AC068538.4	NonCoding_lincRNA	0.67154	0
AC092168.4	NonCoding_lincRNA	AC068538.4	NonCoding_lincRNA	0.616254	0
AC093001.1	NonCoding_lincRNA	AC068538.4	NonCoding_lincRNA	0.448269	4.40458e-09
AC111000.4	NonCoding_lncRNA	AC068538.4	NonCoding_lincRNA	0.465442	9.23073e-10
AC141930.1	NonCoding_lincRNA	AC068538.4	NonCoding_lincRNA	0.413595	8.02678e-08
AL356804.1	NonCoding_lincRNA	AC068538.4	NonCoding_lincRNA	0.435223	1.36422e-08
ATP13A4-AS1	NonCoding_antisense	AC068538.4	NonCoding_lincRNA	0.434929	1.39865e-08
LINC00624	NonCoding_lincRNA	AC068538.4	NonCoding_lincRNA	0.45185	3.20227e-09
LINC01193	NonCoding_lincRNA	AC068538.4	NonCoding_lincRNA	0.489731	8.68798e-11
LINC02522	NonCoding_lincRNA	AC068538.4	NonCoding_lincRNA	0.455052	2.40057e-09
LOC101928106	NonCoding_lincRNA	AC068538.4	NonCoding_lincRNA	0.429906	2.13365e-08
RP11-20F24.2	NonCoding_lincRNA	AC068538.4	NonCoding_lincRNA	0.483637	1.5997e-10
ZNF350-AS1	NonCoding_lincRNA	AC068538.4	NonCoding_lincRNA	0.447519	4.70612e-09
AC068538.4	NonCoding_lincRNA	AC078864.1	NonCoding_lincRNA	0.423679	3.56789e-08
AC092168.3	NonCoding_lincRNA	AC078864.1	NonCoding_lincRNA	0.469877	6.07843e-10
AC093001.1	NonCoding_lincRNA	AC078864.1	NonCoding_lincRNA	0.509662	1.08269e-11
AC111000.4	NonCoding_lncRNA	AC078864.1	NonCoding_lincRNA	0.454967	2.41917e-09
AC141930.1	NonCoding_lincRNA	AC078864.1	NonCoding_lincRNA	0.478121	2.7513e-10
AL121790.1	NonCoding_lincRNA	AC078864.1	NonCoding_lincRNA	0.571285	6.66134e-15
AL356804.1	NonCoding_lincRNA	AC078864.1	NonCoding_lincRNA	0.519521	3.67262e-12
ATP13A4-AS1	NonCoding_antisense	AC078864.1	NonCoding_lincRNA	0.439304	9.6275e-09
LINC00624	NonCoding_lincRNA	AC078864.1	NonCoding_lincRNA	0.412913	8.47168e-08
LINC01193	NonCoding_lincRNA	AC078864.1	NonCoding_lincRNA	0.54614	1.65645e-13
LINC02522	NonCoding_lincRNA	AC078864.1	NonCoding_lincRNA	0.478968	2.53304e-10
LOC101928106	NonCoding_lincRNA	AC078864.1	NonCoding_lincRNA	0.403202	1.80129e-07
LOC727924	NonCoding_lncRNA	AC078864.1	NonCoding_lincRNA	0.581966	1.77636e-15
RP11-206M11.7	NonCoding_antisense	AC078864.1	NonCoding_lincRNA	0.470699	5.62187e-10
RP11-20F24.2	NonCoding_lincRNA	AC078864.1	NonCoding_lincRNA	0.440919	8.37617e-09
SCHLAP1	NonCoding_lincRNA	AC078864.1	NonCoding_lincRNA	0.447096	4.88531e-09
ZNF350-AS1	NonCoding_lincRNA	AC078864.1	NonCoding_lincRNA	0.450402	3.64432e-09
AC093752.3	NonCoding_lncRNA	AC087286.3	NonCoding_antisense	0.601916	0
AC159540.2	NonCoding_lincRNA	AC087286.3	NonCoding_antisense	0.41907	5.18545e-08
AL513314.2	NonCoding_lincRNA	AC087286.3	NonCoding_antisense	0.497147	4.06628e-11
RP11-124N14.3	NonCoding_antisense	AC087286.3	NonCoding_antisense	0.45357	2.74419e-09
TAB3-AS2	NonCoding_antisense	AC087286.3	NonCoding_antisense	0.425519	3.06841e-08
TUG1	NonCoding_antisense	AC087286.3	NonCoding_antisense	0.449612	3.90984e-09
AC068538.4	NonCoding_lincRNA	AC092168.3	NonCoding_lincRNA	0.67154	0
AC078864.1	NonCoding_lincRNA	AC092168.3	NonCoding_lincRNA	0.469877	6.07843e-10
AC092168.4	NonCoding_lincRNA	AC092168.3	NonCoding_lincRNA	0.605089	0
AC093001.1	NonCoding_lincRNA	AC092168.3	NonCoding_lincRNA	0.496215	4.47811e-11
AC111000.4	NonCoding_lncRNA	AC092168.3	NonCoding_lincRNA	0.509551	1.0957e-11
AC141930.1	NonCoding_lincRNA	AC092168.3	NonCoding_lincRNA	0.402946	1.83689e-07
AL121790.1	NonCoding_lincRNA	AC092168.3	NonCoding_lincRNA	0.432309	1.7449e-08
AL356804.1	NonCoding_lincRNA	AC092168.3	NonCoding_lincRNA	0.491963	6.92664e-11
ATP13A4-AS1	NonCoding_antisense	AC092168.3	NonCoding_lincRNA	0.461956	1.27666e-09
CTC-537E7.2	NonCoding_lincRNA	AC092168.3	NonCoding_lincRNA	0.412973	8.43162e-08
LINC00624	NonCoding_lincRNA	AC092168.3	NonCoding_lincRNA	0.406113	1.4403e-07
LINC01193	NonCoding_lincRNA	AC092168.3	NonCoding_lincRNA	0.490152	8.32601e-11
LOC101928106	NonCoding_lincRNA	AC092168.3	NonCoding_lincRNA	0.439136	9.76714e-09
LOC727924	NonCoding_lncRNA	AC092168.3	NonCoding_lincRNA	0.44702	4.91809e-09
RP11-206M11.7	NonCoding_antisense	AC092168.3	NonCoding_lincRNA	0.449327	4.00992e-09
RP11-20F24.2	NonCoding_lincRNA	AC092168.3	NonCoding_lincRNA	0.458374	1.77461e-09
RP11-710F7.2	NonCoding_antisense	AC092168.3	NonCoding_lincRNA	0.408908	1.15971e-07
ZNF350-AS1	NonCoding_lincRNA	AC092168.3	NonCoding_lincRNA	0.435321	1.35292e-08
AC068538.4	NonCoding_lincRNA	AC092168.4	NonCoding_lincRNA	0.616254	0
AC092168.3	NonCoding_lincRNA	AC092168.4	NonCoding_lincRNA	0.605089	0
AC093001.1	NonCoding_lincRNA	AC092168.4	NonCoding_lincRNA	0.451964	3.16981e-09
AC111000.4	NonCoding_lncRNA	AC092168.4	NonCoding_lincRNA	0.404631	1.61447e-07
AL121790.1	NonCoding_lincRNA	AC092168.4	NonCoding_lincRNA	0.410956	9.88146e-08
AL356804.1	NonCoding_lincRNA	AC092168.4	NonCoding_lincRNA	0.403945	1.70172e-07
ATP13A4-AS1	NonCoding_antisense	AC092168.4	NonCoding_lincRNA	0.406177	1.43328e-07
LINC00624	NonCoding_lincRNA	AC092168.4	NonCoding_lincRNA	0.409268	1.12759e-07
LINC01193	NonCoding_lincRNA	AC092168.4	NonCoding_lincRNA	0.408563	1.19124e-07
RP11-206M11.7	NonCoding_antisense	AC092168.4	NonCoding_lincRNA	0.419544	4.99106e-08
RP11-20F24.2	NonCoding_lincRNA	AC092168.4	NonCoding_lincRNA	0.492444	6.59548e-11
AC005162.5	NonCoding_antisense	AC093001.1	NonCoding_lincRNA	0.461538	1.32685e-09
AC068538.4	NonCoding_lincRNA	AC093001.1	NonCoding_lincRNA	0.448269	4.40458e-09
AC078864.1	NonCoding_lincRNA	AC093001.1	NonCoding_lincRNA	0.509662	1.08269e-11
AC092168.3	NonCoding_lincRNA	AC093001.1	NonCoding_lincRNA	0.496215	4.47811e-11
AC092168.4	NonCoding_lincRNA	AC093001.1	NonCoding_lincRNA	0.451964	3.16981e-09
AC111000.4	NonCoding_lncRNA	AC093001.1	NonCoding_lincRNA	0.418527	5.41729e-08
AC141930.1	NonCoding_lincRNA	AC093001.1	NonCoding_lincRNA	0.509911	1.05389e-11
AL121790.1	NonCoding_lincRNA	AC093001.1	NonCoding_lincRNA	0.547044	1.48326e-13
ATP13A4-AS1	NonCoding_antisense	AC093001.1	NonCoding_lincRNA	0.469305	6.41719e-10
CTC-537E7.2	NonCoding_lincRNA	AC093001.1	NonCoding_lincRNA	0.444545	6.11172e-09
LOC727924	NonCoding_lncRNA	AC093001.1	NonCoding_lincRNA	0.408244	1.22119e-07
RP11-206M11.7	NonCoding_antisense	AC093001.1	NonCoding_lincRNA	0.777879	0
RP11-20F24.2	NonCoding_lincRNA	AC093001.1	NonCoding_lincRNA	0.599118	0
VCAN-AS1	NonCoding_antisense	AC093110.3	NonCoding_antisense	0.419678	4.93777e-08
AC087286.3	NonCoding_antisense	AC093752.3	NonCoding_lncRNA	0.601916	0
AC159540.2	NonCoding_lincRNA	AC093752.3	NonCoding_lncRNA	0.407618	1.282e-07
AL513314.2	NonCoding_lincRNA	AC093752.3	NonCoding_lncRNA	0.844222	0
MALAT1	NonCoding_lincRNA	AC093752.3	NonCoding_lncRNA	0.405853	1.46957e-07
TUG1	NonCoding_antisense	AC093752.3	NonCoding_lncRNA	0.528204	1.37668e-12
VCAN-AS1	NonCoding_antisense	AC093752.3	NonCoding_lncRNA	0.400322	2.24262e-07
AC068538.4	NonCoding_lincRNA	AC111000.4	NonCoding_lncRNA	0.465442	9.23073e-10
AC078864.1	NonCoding_lincRNA	AC111000.4	NonCoding_lncRNA	0.454967	2.41917e-09
AC092168.3	NonCoding_lincRNA	AC111000.4	NonCoding_lncRNA	0.509551	1.0957e-11
AC092168.4	NonCoding_lincRNA	AC111000.4	NonCoding_lncRNA	0.404631	1.61447e-07
AC093001.1	NonCoding_lincRNA	AC111000.4	NonCoding_lncRNA	0.418527	5.41729e-08
AL121790.1	NonCoding_lincRNA	AC111000.4	NonCoding_lncRNA	0.511517	8.85692e-12
AL356804.1	NonCoding_lincRNA	AC111000.4	NonCoding_lncRNA	0.61216	0
ATP13A4-AS1	NonCoding_antisense	AC111000.4	NonCoding_lncRNA	0.588532	6.66134e-16
LINC00624	NonCoding_lincRNA	AC111000.4	NonCoding_lncRNA	0.582118	1.55431e-15
LINC01193	NonCoding_lincRNA	AC111000.4	NonCoding_lncRNA	0.59792	2.22045e-16
LINC02203	NonCoding_lincRNA	AC111000.4	NonCoding_lncRNA	0.482705	1.75447e-10
LINC02522	NonCoding_lincRNA	AC111000.4	NonCoding_lncRNA	0.541623	2.85549e-13
LOC101928106	NonCoding_lincRNA	AC111000.4	NonCoding_lncRNA	0.513224	7.35501e-12
LOC727924	NonCoding_lncRNA	AC111000.4	NonCoding_lncRNA	0.586629	8.88178e-16
RP1-27K12.4	NonCoding_antisense	AC111000.4	NonCoding_lncRNA	0.453168	2.84511e-09
RP11-547I7.1	NonCoding_antisense	AC111000.4	NonCoding_lncRNA	0.44114	8.21746e-09
ZNF350-AS1	NonCoding_lincRNA	AC111000.4	NonCoding_lncRNA	0.464627	9.96141e-10
LINC01193	NonCoding_lincRNA	AC114812.8	NonCoding_antisense	0.439633	9.35907e-09
LINC02522	NonCoding_lincRNA	AC114812.8	NonCoding_antisense	0.455766	2.25019e-09
LOC727924	NonCoding_lncRNA	AC114812.8	NonCoding_antisense	0.415751	6.76434e-08
AC004448.4	NonCoding_lincRNA	AC125611.3	NonCoding_antisense	0.533233	7.69607e-13
AC011603.2	NonCoding_antisense	AC125611.3	NonCoding_antisense	0.885225	0
AL078612.1	NonCoding_antisense	AC125611.3	NonCoding_antisense	0.511131	9.23528e-12
LOC100093631	NonCoding_lncRNA	AC125611.3	NonCoding_antisense	0.490288	8.21212e-11
AC068538.4	NonCoding_lincRNA	AC141930.1	NonCoding_lincRNA	0.413595	8.02678e-08
AC078864.1	NonCoding_lincRNA	AC141930.1	NonCoding_lincRNA	0.478121	2.7513e-10
AC092168.3	NonCoding_lincRNA	AC141930.1	NonCoding_lincRNA	0.402946	1.83689e-07
AC093001.1	NonCoding_lincRNA	AC141930.1	NonCoding_lincRNA	0.509911	1.05389e-11
AC144450.1	NonCoding_antisense	AC141930.1	NonCoding_lincRNA	0.647554	0
AL121790.1	NonCoding_lincRNA	AC141930.1	NonCoding_lincRNA	0.478045	2.77171e-10
ATP13A4-AS1	NonCoding_antisense	AC141930.1	NonCoding_lincRNA	0.401119	2.11115e-07
RP11-206M11.7	NonCoding_antisense	AC141930.1	NonCoding_lincRNA	0.477366	2.9612e-10
RP11-20F24.2	NonCoding_lincRNA	AC141930.1	NonCoding_lincRNA	0.415293	7.01568e-08
RP11-710F7.2	NonCoding_antisense	AC141930.1	NonCoding_lincRNA	0.461447	1.33813e-09
ZNF350-AS1	NonCoding_lincRNA	AC141930.1	NonCoding_lincRNA	0.493774	5.75626e-11
AC141930.1	NonCoding_lincRNA	AC144450.1	NonCoding_antisense	0.647554	0
AC007620.3	NonCoding_antisense	AC159540.2	NonCoding_lincRNA	0.409474	1.10966e-07
AC087286.3	NonCoding_antisense	AC159540.2	NonCoding_lincRNA	0.41907	5.18545e-08
AC093752.3	NonCoding_lncRNA	AC159540.2	NonCoding_lincRNA	0.407618	1.282e-07
AL513314.2	NonCoding_lincRNA	AC159540.2	NonCoding_lincRNA	0.452239	3.09266e-09
HNRNPU-AS1	NonCoding_lncRNA	AC159540.2	NonCoding_lincRNA	0.505325	1.72311e-11
TUG1	NonCoding_antisense	AC159540.2	NonCoding_lincRNA	0.457385	1.94235e-09
GAS5-AS1	NonCoding_lincRNA	AF178030.2	NonCoding_antisense	0.525049	1.97264e-12
HNRNPU-AS1	NonCoding_lncRNA	AF178030.2	NonCoding_antisense	0.472852	4.57756e-10
LOC100093631	NonCoding_lncRNA	AF178030.2	NonCoding_antisense	0.473528	4.29003e-10
RP1-178F15.3	NonCoding_antisense	AF178030.2	NonCoding_antisense	0.410153	1.05228e-07
TUG1	NonCoding_antisense	AF178030.2	NonCoding_antisense	0.518294	4.20952e-12
AC004448.4	NonCoding_lincRNA	AL078612.1	NonCoding_antisense	0.422532	3.91801e-08
AC011603.2	NonCoding_antisense	AL078612.1	NonCoding_antisense	0.577089	3.10862e-15
AC125611.3	NonCoding_antisense	AL078612.1	NonCoding_antisense	0.511131	9.23528e-12
RP11-124N14.3	NonCoding_antisense	AL078612.1	NonCoding_antisense	0.488628	9.71174e-11
TUG1	NonCoding_antisense	AL078612.1	NonCoding_antisense	0.446144	5.3121e-09
AC078864.1	NonCoding_lincRNA	AL121790.1	NonCoding_lincRNA	0.571285	6.66134e-15
AC092168.3	NonCoding_lincRNA	AL121790.1	NonCoding_lincRNA	0.432309	1.7449e-08
AC092168.4	NonCoding_lincRNA	AL121790.1	NonCoding_lincRNA	0.410956	9.88146e-08
AC093001.1	NonCoding_lincRNA	AL121790.1	NonCoding_lincRNA	0.547044	1.48326e-13
AC111000.4	NonCoding_lncRNA	AL121790.1	NonCoding_lincRNA	0.511517	8.85692e-12
AC141930.1	NonCoding_lincRNA	AL121790.1	NonCoding_lincRNA	0.478045	2.77171e-10
AL356804.1	NonCoding_lincRNA	AL121790.1	NonCoding_lincRNA	0.497226	4.03313e-11
ATP13A4-AS1	NonCoding_antisense	AL121790.1	NonCoding_lincRNA	0.528504	1.33005e-12
LINC01193	NonCoding_lincRNA	AL121790.1	NonCoding_lincRNA	0.463309	1.12619e-09
LINC02522	NonCoding_lincRNA	AL121790.1	NonCoding_lincRNA	0.4148	7.29607e-08
LOC101928106	NonCoding_lincRNA	AL121790.1	NonCoding_lincRNA	0.408889	1.16142e-07
LOC727924	NonCoding_lncRNA	AL121790.1	NonCoding_lincRNA	0.566446	1.28786e-14
RP11-206M11.7	NonCoding_antisense	AL121790.1	NonCoding_lincRNA	0.57156	6.66134e-15
RP11-20F24.2	NonCoding_lincRNA	AL121790.1	NonCoding_lincRNA	0.432675	1.69192e-08
RP11-547I7.1	NonCoding_antisense	AL121790.1	NonCoding_lincRNA	0.404963	1.57381e-07
AC068538.4	NonCoding_lincRNA	AL356804.1	NonCoding_lincRNA	0.435223	1.36422e-08
AC078864.1	NonCoding_lincRNA	AL356804.1	NonCoding_lincRNA	0.519521	3.67262e-12
AC092168.3	NonCoding_lincRNA	AL356804.1	NonCoding_lincRNA	0.491963	6.92664e-11
AC092168.4	NonCoding_lincRNA	AL356804.1	NonCoding_lincRNA	0.403945	1.70172e-07
AC111000.4	NonCoding_lncRNA	AL356804.1	NonCoding_lincRNA	0.61216	0
AL121790.1	NonCoding_lincRNA	AL356804.1	NonCoding_lincRNA	0.497226	4.03313e-11
ATP13A4-AS1	NonCoding_antisense	AL356804.1	NonCoding_lincRNA	0.422984	3.77632e-08
LINC00624	NonCoding_lincRNA	AL356804.1	NonCoding_lincRNA	0.491302	7.40843e-11
LINC01193	NonCoding_lincRNA	AL356804.1	NonCoding_lincRNA	0.540387	3.31069e-13
LINC02203	NonCoding_lincRNA	AL356804.1	NonCoding_lincRNA	0.524518	2.09499e-12
LINC02522	NonCoding_lincRNA	AL356804.1	NonCoding_lincRNA	0.484263	1.50332e-10
LOC101928106	NonCoding_lincRNA	AL356804.1	NonCoding_lincRNA	0.447605	4.67079e-09
LOC727924	NonCoding_lncRNA	AL356804.1	NonCoding_lincRNA	0.584363	1.11022e-15
RP11-20F24.2	NonCoding_lincRNA	AL356804.1	NonCoding_lincRNA	0.422924	3.79485e-08
ZNF350-AS1	NonCoding_lincRNA	AL356804.1	NonCoding_lincRNA	0.46769	7.47496e-10
AC087286.3	NonCoding_antisense	AL513314.2	NonCoding_lincRNA	0.497147	4.06628e-11
AC093752.3	NonCoding_lncRNA	AL513314.2	NonCoding_lincRNA	0.844222	0
AC159540.2	NonCoding_lincRNA	AL513314.2	NonCoding_lincRNA	0.452239	3.09266e-09
HNRNPU-AS1	NonCoding_lncRNA	AL513314.2	NonCoding_lincRNA	0.424842	3.24371e-08
MALAT1	NonCoding_lincRNA	AL513314.2	NonCoding_lincRNA	0.460201	1.50095e-09
TUG1	NonCoding_antisense	AL513314.2	NonCoding_lincRNA	0.463938	1.06221e-09
AC005162.5	NonCoding_antisense	ATP13A4-AS1	NonCoding_antisense	0.411961	9.13126e-08
AC068538.4	NonCoding_lincRNA	ATP13A4-AS1	NonCoding_antisense	0.434929	1.39865e-08
AC078864.1	NonCoding_lincRNA	ATP13A4-AS1	NonCoding_antisense	0.439304	9.6275e-09
AC092168.3	NonCoding_lincRNA	ATP13A4-AS1	NonCoding_antisense	0.461956	1.27666e-09
AC092168.4	NonCoding_lincRNA	ATP13A4-AS1	NonCoding_antisense	0.406177	1.43328e-07
AC093001.1	NonCoding_lincRNA	ATP13A4-AS1	NonCoding_antisense	0.469305	6.41719e-10
AC111000.4	NonCoding_lncRNA	ATP13A4-AS1	NonCoding_antisense	0.588532	6.66134e-16
AC141930.1	NonCoding_lincRNA	ATP13A4-AS1	NonCoding_antisense	0.401119	2.11115e-07
AL121790.1	NonCoding_lincRNA	ATP13A4-AS1	NonCoding_antisense	0.528504	1.33005e-12
AL356804.1	NonCoding_lincRNA	ATP13A4-AS1	NonCoding_antisense	0.422984	3.77632e-08
CTC-537E7.2	NonCoding_lincRNA	ATP13A4-AS1	NonCoding_antisense	0.517653	4.51994e-12
LINC00624	NonCoding_lincRNA	ATP13A4-AS1	NonCoding_antisense	0.437113	1.16149e-08
LINC01193	NonCoding_lincRNA	ATP13A4-AS1	NonCoding_antisense	0.547742	1.36335e-13
LINC02522	NonCoding_lincRNA	ATP13A4-AS1	NonCoding_antisense	0.442901	7.05372e-09
LOC101928106	NonCoding_lincRNA	ATP13A4-AS1	NonCoding_antisense	0.402937	1.83822e-07
LOC727924	NonCoding_lncRNA	ATP13A4-AS1	NonCoding_antisense	0.549067	1.15907e-13
RP1-27K12.4	NonCoding_antisense	ATP13A4-AS1	NonCoding_antisense	0.476291	3.28668e-10
RP11-206M11.7	NonCoding_antisense	ATP13A4-AS1	NonCoding_antisense	0.444494	6.1388e-09
RP11-547I7.1	NonCoding_antisense	ATP13A4-AS1	NonCoding_antisense	0.46481	9.79244e-10
AC092168.3	NonCoding_lincRNA	CTC-537E7.2	NonCoding_lincRNA	0.412973	8.43162e-08
AC093001.1	NonCoding_lincRNA	CTC-537E7.2	NonCoding_lincRNA	0.444545	6.11172e-09
ATP13A4-AS1	NonCoding_antisense	CTC-537E7.2	NonCoding_lincRNA	0.517653	4.51994e-12
AC087286.3	NonCoding_antisense	CTGLF12P	NonCoding	0.481876	1.90399e-10
AC093752.3	NonCoding_lncRNA	CTGLF12P	NonCoding	0.621805	0
AC159540.2	NonCoding_lincRNA	CTGLF12P	NonCoding	0.478854	2.56135e-10
AL078612.1	NonCoding_antisense	CTGLF12P	NonCoding	0.441653	7.86118e-09
AL513314.2	NonCoding_lincRNA	CTGLF12P	NonCoding	0.617088	0
HNRNPU-AS1	NonCoding_lncRNA	CTGLF12P	NonCoding	0.524009	2.21911e-12
MALAT1	NonCoding_lincRNA	CTGLF12P	NonCoding	0.474997	3.72466e-10
SCARNA9	NonCoding_antisense	CTGLF12P	NonCoding	0.459784	1.55954e-09
TUG1	NonCoding_antisense	CTGLF12P	NonCoding	0.624893	0
AF178030.2	NonCoding_antisense	GAS5-AS1	NonCoding_lincRNA	0.525049	1.97264e-12
HNRNPU-AS1	NonCoding_lncRNA	GAS5-AS1	NonCoding_lincRNA	0.520769	3.19478e-12
LOC100093631	NonCoding_lncRNA	GAS5-AS1	NonCoding_lincRNA	0.427308	2.64753e-08
RP1-178F15.3	NonCoding_antisense	GAS5-AS1	NonCoding_lincRNA	0.444191	6.30377e-09
AC159540.2	NonCoding_lincRNA	HNRNPU-AS1	NonCoding_lncRNA	0.505325	1.72311e-11
AF178030.2	NonCoding_antisense	HNRNPU-AS1	NonCoding_lncRNA	0.472852	4.57756e-10
AL513314.2	NonCoding_lincRNA	HNRNPU-AS1	NonCoding_lncRNA	0.424842	3.24371e-08
GAS5-AS1	NonCoding_lincRNA	HNRNPU-AS1	NonCoding_lncRNA	0.520769	3.19478e-12
MALAT1	NonCoding_lincRNA	HNRNPU-AS1	NonCoding_lncRNA	0.587055	8.88178e-16
SCARNA9	NonCoding_antisense	HNRNPU-AS1	NonCoding_lncRNA	0.500077	2.9972e-11
TUG1	NonCoding_antisense	HNRNPU-AS1	NonCoding_lncRNA	0.534811	6.40155e-13
AC068538.4	NonCoding_lincRNA	LINC00624	NonCoding_lincRNA	0.45185	3.20227e-09
AC078864.1	NonCoding_lincRNA	LINC00624	NonCoding_lincRNA	0.412913	8.47168e-08
AC092168.3	NonCoding_lincRNA	LINC00624	NonCoding_lincRNA	0.406113	1.4403e-07
AC092168.4	NonCoding_lincRNA	LINC00624	NonCoding_lincRNA	0.409268	1.12759e-07
AC111000.4	NonCoding_lncRNA	LINC00624	NonCoding_lincRNA	0.582118	1.55431e-15
AL356804.1	NonCoding_lincRNA	LINC00624	NonCoding_lincRNA	0.491302	7.40843e-11
ATP13A4-AS1	NonCoding_antisense	LINC00624	NonCoding_lincRNA	0.437113	1.16149e-08
LINC01193	NonCoding_lincRNA	LINC00624	NonCoding_lincRNA	0.638653	0
LINC02203	NonCoding_lincRNA	LINC00624	NonCoding_lincRNA	0.52864	1.3094e-12
LINC02522	NonCoding_lincRNA	LINC00624	NonCoding_lincRNA	0.561594	2.39808e-14
LOC101928106	NonCoding_lincRNA	LINC00624	NonCoding_lincRNA	0.455299	2.34761e-09
LOC727924	NonCoding_lncRNA	LINC00624	NonCoding_lincRNA	0.608775	0
RP1-27K12.4	NonCoding_antisense	LINC00624	NonCoding_lincRNA	0.406831	1.3626e-07
ZNF350-AS1	NonCoding_lincRNA	LINC00624	NonCoding_lincRNA	0.424991	3.20441e-08
AC087286.3	NonCoding_antisense	LINC01000	NonCoding	0.49802	3.71436e-11
AC093752.3	NonCoding_lncRNA	LINC01000	NonCoding	0.857047	0
AC159540.2	NonCoding_lincRNA	LINC01000	NonCoding	0.525795	1.81233e-12
AL513314.2	NonCoding_lincRNA	LINC01000	NonCoding	0.875842	0
HNRNPU-AS1	NonCoding_lncRNA	LINC01000	NonCoding	0.494549	5.3165e-11
MALAT1	NonCoding_lincRNA	LINC01000	NonCoding	0.483564	1.61126e-10
SCARNA9	NonCoding_antisense	LINC01000	NonCoding	0.459806	1.55638e-09
TUG1	NonCoding_antisense	LINC01000	NonCoding	0.59401	4.44089e-16
AC005152.3	NonCoding_lincRNA	LINC01152	NonCoding_lincRNA	0.963614	0
RP11-124N14.3	NonCoding_antisense	LINC01152	NonCoding_lincRNA	0.402639	1.8804e-07
AC068538.4	NonCoding_lincRNA	LINC01193	NonCoding_lincRNA	0.489731	8.68798e-11
AC078864.1	NonCoding_lincRNA	LINC01193	NonCoding_lincRNA	0.54614	1.65645e-13
AC092168.3	NonCoding_lincRNA	LINC01193	NonCoding_lincRNA	0.490152	8.32601e-11
AC092168.4	NonCoding_lincRNA	LINC01193	NonCoding_lincRNA	0.408563	1.19124e-07
AC111000.4	NonCoding_lncRNA	LINC01193	NonCoding_lincRNA	0.59792	2.22045e-16
AC114812.8	NonCoding_antisense	LINC01193	NonCoding_lincRNA	0.439633	9.35907e-09
AL121790.1	NonCoding_lincRNA	LINC01193	NonCoding_lincRNA	0.463309	1.12619e-09
AL356804.1	NonCoding_lincRNA	LINC01193	NonCoding_lincRNA	0.540387	3.31069e-13
ATP13A4-AS1	NonCoding_antisense	LINC01193	NonCoding_lincRNA	0.547742	1.36335e-13
LINC00624	NonCoding_lincRNA	LINC01193	NonCoding_lincRNA	0.638653	0
LINC02203	NonCoding_lincRNA	LINC01193	NonCoding_lincRNA	0.736366	0
LINC02522	NonCoding_lincRNA	LINC01193	NonCoding_lincRNA	0.546102	1.66311e-13
LOC101928106	NonCoding_lincRNA	LINC01193	NonCoding_lincRNA	0.560449	2.79776e-14
LOC727924	NonCoding_lncRNA	LINC01193	NonCoding_lincRNA	0.791674	0
RP1-27K12.4	NonCoding_antisense	LINC01193	NonCoding_lincRNA	0.409451	1.11158e-07
ZNF350-AS1	NonCoding_lincRNA	LINC01193	NonCoding_lincRNA	0.454123	2.61077e-09
AC111000.4	NonCoding_lncRNA	LINC02203	NonCoding_lincRNA	0.482705	1.75447e-10
AL356804.1	NonCoding_lincRNA	LINC02203	NonCoding_lincRNA	0.524518	2.09499e-12
LINC00624	NonCoding_lincRNA	LINC02203	NonCoding_lincRNA	0.52864	1.3094e-12
LINC01193	NonCoding_lincRNA	LINC02203	NonCoding_lincRNA	0.736366	0
LINC02522	NonCoding_lincRNA	LINC02203	NonCoding_lincRNA	0.412537	8.72679e-08
LOC727924	NonCoding_lncRNA	LINC02203	NonCoding_lincRNA	0.717526	0
AC068538.4	NonCoding_lincRNA	LINC02522	NonCoding_lincRNA	0.455052	2.40057e-09
AC078864.1	NonCoding_lincRNA	LINC02522	NonCoding_lincRNA	0.478968	2.53304e-10
AC111000.4	NonCoding_lncRNA	LINC02522	NonCoding_lincRNA	0.541623	2.85549e-13
AC114812.8	NonCoding_antisense	LINC02522	NonCoding_lincRNA	0.455766	2.25019e-09
AL121790.1	NonCoding_lincRNA	LINC02522	NonCoding_lincRNA	0.4148	7.29607e-08
AL356804.1	NonCoding_lincRNA	LINC02522	NonCoding_lincRNA	0.484263	1.50332e-10
ATP13A4-AS1	NonCoding_antisense	LINC02522	NonCoding_lincRNA	0.442901	7.05372e-09
LINC00624	NonCoding_lincRNA	LINC02522	NonCoding_lincRNA	0.561594	2.39808e-14
LINC01193	NonCoding_lincRNA	LINC02522	NonCoding_lincRNA	0.546102	1.66311e-13
LINC02203	NonCoding_lincRNA	LINC02522	NonCoding_lincRNA	0.412537	8.72679e-08
LOC101928106	NonCoding_lincRNA	LINC02522	NonCoding_lincRNA	0.70987	0
LOC727924	NonCoding_lncRNA	LINC02522	NonCoding_lincRNA	0.551033	9.10383e-14
SCHLAP1	NonCoding_lincRNA	LINC02522	NonCoding_lincRNA	0.493547	5.89204e-11
ZNF350-AS1	NonCoding_lincRNA	LINC02522	NonCoding_lincRNA	0.460419	1.47105e-09
AC004448.4	NonCoding_lincRNA	LOC100093631	NonCoding_lncRNA	0.527411	1.50746e-12
AC011603.2	NonCoding_antisense	LOC100093631	NonCoding_lncRNA	0.51392	6.81655e-12
AC125611.3	NonCoding_antisense	LOC100093631	NonCoding_lncRNA	0.490288	8.21212e-11
AF178030.2	NonCoding_antisense	LOC100093631	NonCoding_lncRNA	0.473528	4.29003e-10
GAS5-AS1	NonCoding_lincRNA	LOC100093631	NonCoding_lncRNA	0.427308	2.64753e-08
RP1-178F15.3	NonCoding_antisense	LOC100093631	NonCoding_lncRNA	0.426157	2.91132e-08
TUG1	NonCoding_antisense	LOC100093631	NonCoding_lncRNA	0.410507	1.02352e-07
AC093752.3	NonCoding_lncRNA	LOC100506123	NonCoding	0.43228	1.74908e-08
AC159540.2	NonCoding_lincRNA	LOC100506123	NonCoding	0.952218	0
AL513314.2	NonCoding_lincRNA	LOC100506123	NonCoding	0.467333	7.73065e-10
HNRNPU-AS1	NonCoding_lncRNA	LOC100506123	NonCoding	0.453446	2.77481e-09
TUG1	NonCoding_antisense	LOC100506123	NonCoding	0.447889	4.55485e-09
U62317.1	NonCoding_lincRNA	LOC101927139	NonCoding_antisense	0.407545	1.28925e-07
AC068538.4	NonCoding_lincRNA	LOC101928106	NonCoding_lincRNA	0.429906	2.13365e-08
AC078864.1	NonCoding_lincRNA	LOC101928106	NonCoding_lincRNA	0.403202	1.80129e-07
AC092168.3	NonCoding_lincRNA	LOC101928106	NonCoding_lincRNA	0.439136	9.76714e-09
AC111000.4	NonCoding_lncRNA	LOC101928106	NonCoding_lincRNA	0.513224	7.35501e-12
AL121790.1	NonCoding_lincRNA	LOC101928106	NonCoding_lincRNA	0.408889	1.16142e-07
AL356804.1	NonCoding_lincRNA	LOC101928106	NonCoding_lincRNA	0.447605	4.67079e-09
ATP13A4-AS1	NonCoding_antisense	LOC101928106	NonCoding_lincRNA	0.402937	1.83822e-07
LINC00624	NonCoding_lincRNA	LOC101928106	NonCoding_lincRNA	0.455299	2.34761e-09
LINC01193	NonCoding_lincRNA	LOC101928106	NonCoding_lincRNA	0.560449	2.79776e-14
LINC02522	NonCoding_lincRNA	LOC101928106	NonCoding_lincRNA	0.70987	0
LOC727924	NonCoding_lncRNA	LOC101928106	NonCoding_lincRNA	0.478589	2.62862e-10
ZNF350-AS1	NonCoding_lincRNA	LOC101928106	NonCoding_lincRNA	0.417604	5.83382e-08
AC018804.3	NonCoding_antisense	LOC101928535	pseudogene	0.431427	1.87896e-08
AC068538.4	NonCoding_lincRNA	LOC101928535	pseudogene	0.489008	9.34719e-11
AC078864.1	NonCoding_lincRNA	LOC101928535	pseudogene	0.619295	0
AC092168.3	NonCoding_lincRNA	LOC101928535	pseudogene	0.578483	2.66454e-15
AC092168.4	NonCoding_lincRNA	LOC101928535	pseudogene	0.482183	1.84725e-10
AC093001.1	NonCoding_lincRNA	LOC101928535	pseudogene	0.573931	4.88498e-15
AC111000.4	NonCoding_lncRNA	LOC101928535	pseudogene	0.55218	7.88258e-14
AC141930.1	NonCoding_lincRNA	LOC101928535	pseudogene	0.475087	3.69252e-10
AL121790.1	NonCoding_lincRNA	LOC101928535	pseudogene	0.665063	0
AL356804.1	NonCoding_lincRNA	LOC101928535	pseudogene	0.511353	9.01634e-12
ATP13A4-AS1	NonCoding_antisense	LOC101928535	pseudogene	0.604587	0
CTC-537E7.2	NonCoding_lincRNA	LOC101928535	pseudogene	0.449953	3.79292e-09
LINC00624	NonCoding_lincRNA	LOC101928535	pseudogene	0.545719	1.74305e-13
LINC01193	NonCoding_lincRNA	LOC101928535	pseudogene	0.662797	0
LINC02203	NonCoding_lincRNA	LOC101928535	pseudogene	0.477034	3.05824e-10
LINC02522	NonCoding_lincRNA	LOC101928535	pseudogene	0.448329	4.38123e-09
LOC101928106	NonCoding_lincRNA	LOC101928535	pseudogene	0.415913	6.67802e-08
LOC727924	NonCoding_lncRNA	LOC101928535	pseudogene	0.684165	0
RP1-27K12.4	NonCoding_antisense	LOC101928535	pseudogene	0.415391	6.9612e-08
RP11-206M11.7	NonCoding_antisense	LOC101928535	pseudogene	0.542182	2.6712e-13
RP11-20F24.2	NonCoding_lincRNA	LOC101928535	pseudogene	0.406467	1.40145e-07
RP11-547I7.1	NonCoding_antisense	LOC101928535	pseudogene	0.467981	7.27285e-10
ZNF350-AS1	NonCoding_lincRNA	LOC101928535	pseudogene	0.429957	2.12467e-08
AC018804.3	NonCoding_antisense	LOC440910	pseudogene	0.702208	0
AC141930.1	NonCoding_lincRNA	LOC440910	pseudogene	0.418644	5.36659e-08
AC144450.1	NonCoding_antisense	LOC440910	pseudogene	0.405197	1.54574e-07
AC087286.3	NonCoding_antisense	LOC613037	NonCoding	0.427605	2.58323e-08
AC093752.3	NonCoding_lncRNA	LOC613037	NonCoding	0.631977	0
AC159540.2	NonCoding_lincRNA	LOC613037	NonCoding	0.438555	1.02672e-08
AL513314.2	NonCoding_lincRNA	LOC613037	NonCoding	0.656595	0
HNRNPU-AS1	NonCoding_lncRNA	LOC613037	NonCoding	0.493461	5.94378e-11
MALAT1	NonCoding_lincRNA	LOC613037	NonCoding	0.53995	3.48832e-13
SCARNA9	NonCoding_antisense	LOC613037	NonCoding	0.493009	6.22511e-11
TUG1	NonCoding_antisense	LOC613037	NonCoding	0.539584	3.64375e-13
AC078864.1	NonCoding_lincRNA	LOC727924	NonCoding_lncRNA	0.581966	1.77636e-15
AC092168.3	NonCoding_lincRNA	LOC727924	NonCoding_lncRNA	0.44702	4.91809e-09
AC093001.1	NonCoding_lincRNA	LOC727924	NonCoding_lncRNA	0.408244	1.22119e-07
AC111000.4	NonCoding_lncRNA	LOC727924	NonCoding_lncRNA	0.586629	8.88178e-16
AC114812.8	NonCoding_antisense	LOC727924	NonCoding_lncRNA	0.415751	6.76434e-08
AL121790.1	NonCoding_lincRNA	LOC727924	NonCoding_lncRNA	0.566446	1.28786e-14
AL356804.1	NonCoding_lincRNA	LOC727924	NonCoding_lncRNA	0.584363	1.11022e-15
ATP13A4-AS1	NonCoding_antisense	LOC727924	NonCoding_lncRNA	0.549067	1.15907e-13
LINC00624	NonCoding_lincRNA	LOC727924	NonCoding_lncRNA	0.608775	0
LINC01193	NonCoding_lincRNA	LOC727924	NonCoding_lncRNA	0.791674	0
LINC02203	NonCoding_lincRNA	LOC727924	NonCoding_lncRNA	0.717526	0
LINC02522	NonCoding_lincRNA	LOC727924	NonCoding_lncRNA	0.551033	9.10383e-14
LOC101928106	NonCoding_lincRNA	LOC727924	NonCoding_lncRNA	0.478589	2.62862e-10
RP11-206M11.7	NonCoding_antisense	LOC727924	NonCoding_lncRNA	0.401255	2.08946e-07
RP11-547I7.1	NonCoding_antisense	LOC727924	NonCoding_lncRNA	0.41364	7.99873e-08
SCHLAP1	NonCoding_lincRNA	LOC727924	NonCoding_lncRNA	0.435264	1.35947e-08
ZNF350-AS1	NonCoding_lincRNA	LOC727924	NonCoding_lncRNA	0.461839	1.29054e-09
AC016745.1	NonCoding_lincRNA	MALAT1	NonCoding_lincRNA	0.400287	2.24868e-07
AC093752.3	NonCoding_lncRNA	MALAT1	NonCoding_lincRNA	0.405853	1.46957e-07
AL513314.2	NonCoding_lincRNA	MALAT1	NonCoding_lincRNA	0.460201	1.50095e-09
HNRNPU-AS1	NonCoding_lncRNA	MALAT1	NonCoding_lincRNA	0.587055	8.88178e-16
PRO0471	NonCoding_lncRNA	MALAT1	NonCoding_lincRNA	0.404918	1.57919e-07
RP3-340B19.3	NonCoding_lincRNA	MALAT1	NonCoding_lincRNA	0.424689	3.28478e-08
SCARNA9	NonCoding_antisense	MALAT1	NonCoding_lincRNA	0.561039	2.57572e-14
TAB3-AS2	NonCoding_antisense	MALAT1	NonCoding_lincRNA	0.509682	1.08034e-11
TUG1	NonCoding_antisense	MALAT1	NonCoding_lincRNA	0.510583	9.80105e-12
AC068538.4	NonCoding_lincRNA	PCAT18	NonCoding	0.401837	1.99906e-07
AC078864.1	NonCoding_lincRNA	PCAT18	NonCoding	0.466963	8.00427e-10
AC092168.3	NonCoding_lincRNA	PCAT18	NonCoding	0.478048	2.77086e-10
AC093001.1	NonCoding_lincRNA	PCAT18	NonCoding	0.51947	3.69349e-12
AC111000.4	NonCoding_lncRNA	PCAT18	NonCoding	0.509213	1.13638e-11
AL121790.1	NonCoding_lincRNA	PCAT18	NonCoding	0.490699	7.87694e-11
ATP13A4-AS1	NonCoding_antisense	PCAT18	NonCoding	0.503027	2.19837e-11
LINC00624	NonCoding_lincRNA	PCAT18	NonCoding	0.423088	3.74432e-08
LINC01193	NonCoding_lincRNA	PCAT18	NonCoding	0.474341	3.96776e-10
LINC02522	NonCoding_lincRNA	PCAT18	NonCoding	0.412103	9.02961e-08
LOC727924	NonCoding_lncRNA	PCAT18	NonCoding	0.522318	2.68541e-12
RP11-206M11.7	NonCoding_antisense	PCAT18	NonCoding	0.475469	3.55865e-10
RP11-20F24.2	NonCoding_lincRNA	PCAT18	NonCoding	0.420632	4.57133e-08
ZNF350-AS1	NonCoding_lincRNA	PCAT18	NonCoding	0.413017	8.40221e-08
MALAT1	NonCoding_lincRNA	PRO0471	NonCoding_lncRNA	0.404918	1.57919e-07
SCARNA9	NonCoding_antisense	PRO0471	NonCoding_lncRNA	0.403755	1.72663e-07
TAB3-AS2	NonCoding_antisense	PRO0471	NonCoding_lncRNA	0.418539	5.41178e-08
XXbac-BPG254F23.7	NonCoding_lincRNA	PRO0471	NonCoding_lncRNA	0.40606	1.44628e-07
AC012617.1	NonCoding_lincRNA	RP1-178F15.3	NonCoding_antisense	0.40019	2.26527e-07
AF178030.2	NonCoding_antisense	RP1-178F15.3	NonCoding_antisense	0.410153	1.05228e-07
GAS5-AS1	NonCoding_lincRNA	RP1-178F15.3	NonCoding_antisense	0.444191	6.30377e-09
LOC100093631	NonCoding_lncRNA	RP1-178F15.3	NonCoding_antisense	0.426157	2.91132e-08
XXbac-BPG254F23.7	NonCoding_lincRNA	RP1-178F15.3	NonCoding_antisense	0.447425	4.74568e-09
AC111000.4	NonCoding_lncRNA	RP1-27K12.4	NonCoding_antisense	0.453168	2.84511e-09
ATP13A4-AS1	NonCoding_antisense	RP1-27K12.4	NonCoding_antisense	0.476291	3.28668e-10
LINC00624	NonCoding_lincRNA	RP1-27K12.4	NonCoding_antisense	0.406831	1.3626e-07
LINC01193	NonCoding_lincRNA	RP1-27K12.4	NonCoding_antisense	0.409451	1.11158e-07
AC005152.3	NonCoding_lincRNA	RP11-124N14.3	NonCoding_antisense	0.425686	3.02642e-08
AC011603.2	NonCoding_antisense	RP11-124N14.3	NonCoding_antisense	0.407667	1.2771e-07
AC087286.3	NonCoding_antisense	RP11-124N14.3	NonCoding_antisense	0.45357	2.74419e-09
AL078612.1	NonCoding_antisense	RP11-124N14.3	NonCoding_antisense	0.488628	9.71174e-11
LINC01152	NonCoding_lincRNA	RP11-124N14.3	NonCoding_antisense	0.402639	1.8804e-07
RP11-575A19.2	NonCoding_antisense	RP11-124N14.3	NonCoding_antisense	0.40331	1.78655e-07
TUG1	NonCoding_antisense	RP11-124N14.3	NonCoding_antisense	0.414174	7.66746e-08
VCAN-AS1	NonCoding_antisense	RP11-124N14.3	NonCoding_antisense	0.456449	2.11497e-09
AC005162.5	NonCoding_antisense	RP11-206M11.7	NonCoding_antisense	0.42299	3.77437e-08
AC078864.1	NonCoding_lincRNA	RP11-206M11.7	NonCoding_antisense	0.470699	5.62187e-10
AC092168.3	NonCoding_lincRNA	RP11-206M11.7	NonCoding_antisense	0.449327	4.00992e-09
AC092168.4	NonCoding_lincRNA	RP11-206M11.7	NonCoding_antisense	0.419544	4.99106e-08
AC093001.1	NonCoding_lincRNA	RP11-206M11.7	NonCoding_antisense	0.777879	0
AC141930.1	NonCoding_lincRNA	RP11-206M11.7	NonCoding_antisense	0.477366	2.9612e-10
AL121790.1	NonCoding_lincRNA	RP11-206M11.7	NonCoding_antisense	0.57156	6.66134e-15
ATP13A4-AS1	NonCoding_antisense	RP11-206M11.7	NonCoding_antisense	0.444494	6.1388e-09
LOC727924	NonCoding_lncRNA	RP11-206M11.7	NonCoding_antisense	0.401255	2.08946e-07
RP11-20F24.2	NonCoding_lincRNA	RP11-206M11.7	NonCoding_antisense	0.498519	3.52638e-11
SCHLAP1	NonCoding_lincRNA	RP11-206M11.7	NonCoding_antisense	0.459389	1.61714e-09
ZNF350-AS1	NonCoding_lincRNA	RP11-206M11.7	NonCoding_antisense	0.422699	3.86491e-08
AC068538.4	NonCoding_lincRNA	RP11-20F24.2	NonCoding_lincRNA	0.483637	1.5997e-10
AC078864.1	NonCoding_lincRNA	RP11-20F24.2	NonCoding_lincRNA	0.440919	8.37617e-09
AC092168.3	NonCoding_lincRNA	RP11-20F24.2	NonCoding_lincRNA	0.458374	1.77461e-09
AC092168.4	NonCoding_lincRNA	RP11-20F24.2	NonCoding_lincRNA	0.492444	6.59548e-11
AC093001.1	NonCoding_lincRNA	RP11-20F24.2	NonCoding_lincRNA	0.599118	0
AC141930.1	NonCoding_lincRNA	RP11-20F24.2	NonCoding_lincRNA	0.415293	7.01568e-08
AL121790.1	NonCoding_lincRNA	RP11-20F24.2	NonCoding_lincRNA	0.432675	1.69192e-08
AL356804.1	NonCoding_lincRNA	RP11-20F24.2	NonCoding_lincRNA	0.422924	3.79485e-08
RP11-206M11.7	NonCoding_antisense	RP11-20F24.2	NonCoding_lincRNA	0.498519	3.52638e-11
AC111000.4	NonCoding_lncRNA	RP11-547I7.1	NonCoding_antisense	0.44114	8.21746e-09
AL121790.1	NonCoding_lincRNA	RP11-547I7.1	NonCoding_antisense	0.404963	1.57381e-07
ATP13A4-AS1	NonCoding_antisense	RP11-547I7.1	NonCoding_antisense	0.46481	9.79244e-10
LOC727924	NonCoding_lncRNA	RP11-547I7.1	NonCoding_antisense	0.41364	7.99873e-08
AC016745.1	NonCoding_lincRNA	RP11-561O23.8	NonCoding_antisense	0.930518	0
AC016745.3	NonCoding_antisense	RP11-561O23.8	NonCoding_antisense	0.87055	0
RP11-124N14.3	NonCoding_antisense	RP11-575A19.2	NonCoding_antisense	0.40331	1.78655e-07
AC092168.3	NonCoding_lincRNA	RP11-710F7.2	NonCoding_antisense	0.408908	1.15971e-07
AC141930.1	NonCoding_lincRNA	RP11-710F7.2	NonCoding_antisense	0.461447	1.33813e-09
MALAT1	NonCoding_lincRNA	RP3-340B19.3	NonCoding_lincRNA	0.424689	3.28478e-08
HNRNPU-AS1	NonCoding_lncRNA	SCARNA9	NonCoding_antisense	0.500077	2.9972e-11
MALAT1	NonCoding_lincRNA	SCARNA9	NonCoding_antisense	0.561039	2.57572e-14
PRO0471	NonCoding_lncRNA	SCARNA9	NonCoding_antisense	0.403755	1.72663e-07
TUG1	NonCoding_antisense	SCARNA9	NonCoding_antisense	0.423512	3.61707e-08
AC078864.1	NonCoding_lincRNA	SCHLAP1	NonCoding_lincRNA	0.447096	4.88531e-09
LINC02522	NonCoding_lincRNA	SCHLAP1	NonCoding_lincRNA	0.493547	5.89204e-11
LOC727924	NonCoding_lncRNA	SCHLAP1	NonCoding_lincRNA	0.435264	1.35947e-08
RP11-206M11.7	NonCoding_antisense	SCHLAP1	NonCoding_lincRNA	0.459389	1.61714e-09
AC087286.3	NonCoding_antisense	TAB3-AS2	NonCoding_antisense	0.425519	3.06841e-08
MALAT1	NonCoding_lincRNA	TAB3-AS2	NonCoding_antisense	0.509682	1.08034e-11
PRO0471	NonCoding_lncRNA	TAB3-AS2	NonCoding_antisense	0.418539	5.41178e-08
TUG1	NonCoding_antisense	TAB3-AS2	NonCoding_antisense	0.500106	2.9883e-11
AC004448.4	NonCoding_lincRNA	TUG1	NonCoding_antisense	0.4258	2.99822e-08
AC011603.2	NonCoding_antisense	TUG1	NonCoding_antisense	0.408429	1.20372e-07
AC087286.3	NonCoding_antisense	TUG1	NonCoding_antisense	0.449612	3.90984e-09
AC093752.3	NonCoding_lncRNA	TUG1	NonCoding_antisense	0.528204	1.37668e-12
AC159540.2	NonCoding_lincRNA	TUG1	NonCoding_antisense	0.457385	1.94235e-09
AF178030.2	NonCoding_antisense	TUG1	NonCoding_antisense	0.518294	4.20952e-12
AL078612.1	NonCoding_antisense	TUG1	NonCoding_antisense	0.446144	5.3121e-09
AL513314.2	NonCoding_lincRNA	TUG1	NonCoding_antisense	0.463938	1.06221e-09
HNRNPU-AS1	NonCoding_lncRNA	TUG1	NonCoding_antisense	0.534811	6.40155e-13
LOC100093631	NonCoding_lncRNA	TUG1	NonCoding_antisense	0.410507	1.02352e-07
MALAT1	NonCoding_lincRNA	TUG1	NonCoding_antisense	0.510583	9.80105e-12
RP11-124N14.3	NonCoding_antisense	TUG1	NonCoding_antisense	0.414174	7.66746e-08
SCARNA9	NonCoding_antisense	TUG1	NonCoding_antisense	0.423512	3.61707e-08
TAB3-AS2	NonCoding_antisense	TUG1	NonCoding_antisense	0.500106	2.9883e-11
LOC101927139	NonCoding_antisense	U62317.1	NonCoding_lincRNA	0.407545	1.28925e-07
XXbac-BPG254F23.7	NonCoding_lincRNA	U62317.1	NonCoding_lincRNA	0.530293	1.08247e-12
AC093110.3	NonCoding_antisense	VCAN-AS1	NonCoding_antisense	0.419678	4.93777e-08
AC093752.3	NonCoding_lncRNA	VCAN-AS1	NonCoding_antisense	0.400322	2.24262e-07
RP11-124N14.3	NonCoding_antisense	VCAN-AS1	NonCoding_antisense	0.456449	2.11497e-09
MALAT1	NonCoding_lincRNA	XIST	NonCoding	0.565233	1.5099e-14
SCARNA9	NonCoding_antisense	XIST	NonCoding	0.53006	1.112e-12
PRO0471	NonCoding_lncRNA	XXbac-BPG254F23.7	NonCoding_lincRNA	0.40606	1.44628e-07
RP1-178F15.3	NonCoding_antisense	XXbac-BPG254F23.7	NonCoding_lincRNA	0.447425	4.74568e-09
U62317.1	NonCoding_lincRNA	XXbac-BPG254F23.7	NonCoding_lincRNA	0.530293	1.08247e-12
AC068538.4	NonCoding_lincRNA	ZNF350-AS1	NonCoding_lincRNA	0.447519	4.70612e-09
AC078864.1	NonCoding_lincRNA	ZNF350-AS1	NonCoding_lincRNA	0.450402	3.64432e-09
AC092168.3	NonCoding_lincRNA	ZNF350-AS1	NonCoding_lincRNA	0.435321	1.35292e-08
AC111000.4	NonCoding_lncRNA	ZNF350-AS1	NonCoding_lincRNA	0.464627	9.96141e-10
AC141930.1	NonCoding_lincRNA	ZNF350-AS1	NonCoding_lincRNA	0.493774	5.75626e-11
AL356804.1	NonCoding_lincRNA	ZNF350-AS1	NonCoding_lincRNA	0.46769	7.47496e-10
LINC00624	NonCoding_lincRNA	ZNF350-AS1	NonCoding_lincRNA	0.424991	3.20441e-08
LINC01193	NonCoding_lincRNA	ZNF350-AS1	NonCoding_lincRNA	0.454123	2.61077e-09
LINC02522	NonCoding_lincRNA	ZNF350-AS1	NonCoding_lincRNA	0.460419	1.47105e-09
LOC101928106	NonCoding_lincRNA	ZNF350-AS1	NonCoding_lincRNA	0.417604	5.83382e-08
LOC727924	NonCoding_lncRNA	ZNF350-AS1	NonCoding_lincRNA	0.461839	1.29054e-09
RP11-206M11.7	NonCoding_antisense	ZNF350-AS1	NonCoding_lincRNA	0.422699	3.86491e-08

## Sheet: M_coding
row	Gene_type_row	column	Gene_type_col	cor	p
AC093001.1	NonCoding_lincRNA	ABCC11	Coding_mRNA	0.721768	0
RP11-206M11.7	NonCoding_antisense	ABCC11	Coding_mRNA	0.651433	0
RP11-20F24.2	NonCoding_lincRNA	ABCC11	Coding_mRNA	0.570995	7.10543e-15
ANO1-AS1	NonCoding_antisense	ADARB1	Coding_mRNA	0.412846	8.51618e-08
RP11-124N14.3	NonCoding_antisense	ADARB1	Coding_mRNA	0.414038	7.75048e-08
AC005152.3	NonCoding_lincRNA	AIF1L	Coding_mRNA	0.471774	5.07458e-10
AC061979.1	NonCoding_antisense	AIF1L	Coding_mRNA	0.41113	9.74762e-08
LINC01152	NonCoding_lincRNA	AIF1L	Coding_mRNA	0.427694	2.56437e-08
AC093001.1	NonCoding_lincRNA	ANKRD30A	Coding_mRNA	0.594275	4.44089e-16
RP11-206M11.7	NonCoding_antisense	ANKRD30A	Coding_mRNA	0.482297	1.82661e-10
RP11-20F24.2	NonCoding_lincRNA	ANKRD30A	Coding_mRNA	0.682227	0
AC090627.1	NonCoding_antisense	APOC1	Coding_mRNA	0.439854	9.18246e-09
RP4-620F22.2	NonCoding_antisense	APOC1	Coding_mRNA	0.548229	1.28342e-13
RP4-620F22.2	NonCoding_antisense	APOE	Coding_mRNA	0.555774	5.01821e-14
AC090627.1	NonCoding_antisense	APOL6	Coding_mRNA	0.550015	1.03029e-13
RP4-620F22.2	NonCoding_antisense	APOL6	Coding_mRNA	0.788251	0
AF178030.2	NonCoding_antisense	APP	Coding_mRNA	0.464586	9.99967e-10
AL078612.1	NonCoding_antisense	APP	Coding_mRNA	0.418675	5.35297e-08
RP11-124N14.3	NonCoding_antisense	APP	Coding_mRNA	0.483684	1.59219e-10
AC090627.1	NonCoding_antisense	ARHGDIB	Coding_mRNA	0.583164	1.33227e-15
RP4-620F22.2	NonCoding_antisense	ARHGDIB	Coding_mRNA	0.492883	6.30607e-11
AC090627.1	NonCoding_antisense	B2M	Coding_mRNA	0.400076	2.28487e-07
RP4-620F22.2	NonCoding_antisense	B2M	Coding_mRNA	0.645854	0
AC061979.1	NonCoding_antisense	BAMBI	Coding_mRNA	0.485951	1.27056e-10
RP11-124N14.3	NonCoding_antisense	BAMBI	Coding_mRNA	0.428452	2.40805e-08
AC090627.1	NonCoding_antisense	BST2	Coding_mRNA	0.443537	6.67411e-09
RP4-620F22.2	NonCoding_antisense	BST2	Coding_mRNA	0.65338	0
AC090627.1	NonCoding_antisense	C1QC	Coding_mRNA	0.600272	0
RP4-620F22.2	NonCoding_antisense	C1QC	Coding_mRNA	0.731868	0
AC090627.1	NonCoding_antisense	C3	Coding_mRNA	0.43278	1.67713e-08
RP4-620F22.2	NonCoding_antisense	C3	Coding_mRNA	0.403629	1.74343e-07
AC090627.1	NonCoding_antisense	CCL2	Coding_mRNA	0.416001	6.63107e-08
RP4-620F22.2	NonCoding_antisense	CCL2	Coding_mRNA	0.528555	1.32228e-12
AC090627.1	NonCoding_antisense	CCL5	Coding_mRNA	0.691535	0
RP4-620F22.2	NonCoding_antisense	CCL5	Coding_mRNA	0.846903	0
AC090627.1	NonCoding_antisense	CD2	Coding_mRNA	0.776153	0
RP4-620F22.2	NonCoding_antisense	CD2	Coding_mRNA	0.814006	0
AC090627.1	NonCoding_antisense	CD52	Coding_mRNA	0.797471	0
RP4-620F22.2	NonCoding_antisense	CD52	Coding_mRNA	0.675497	0
AC090627.1	NonCoding_antisense	CD53	Coding_mRNA	0.738098	0
RP4-620F22.2	NonCoding_antisense	CD53	Coding_mRNA	0.744942	0
AC090627.1	NonCoding_antisense	CD68	Coding_mRNA	0.4798	2.33517e-10
RP4-620F22.2	NonCoding_antisense	CD68	Coding_mRNA	0.563462	1.90958e-14
AC090627.1	NonCoding_antisense	CD74	Coding_mRNA	0.555675	5.10703e-14
RP4-620F22.2	NonCoding_antisense	CD74	Coding_mRNA	0.632865	0
AC005152.3	NonCoding_lincRNA	CDH19	Coding_mRNA	0.509621	1.08749e-11
DLGAP1-AS5	NonCoding_antisense	CDH19	Coding_mRNA	0.530173	1.09757e-12
LINC01152	NonCoding_lincRNA	CDH19	Coding_mRNA	0.526567	1.66001e-12
RP11-286H14.8	NonCoding_antisense	CDH19	Coding_mRNA	0.480919	2.0923e-10
RP11-300E4.2	NonCoding_antisense	CDH19	Coding_mRNA	0.442082	7.57361e-09
AC005152.3	NonCoding_lincRNA	CHMP4C	Coding_mRNA	0.479679	2.36281e-10
AF178030.2	NonCoding_antisense	CHMP4C	Coding_mRNA	0.57756	3.10862e-15
AL078612.1	NonCoding_antisense	CHMP4C	Coding_mRNA	0.433048	1.6396e-08
LINC01152	NonCoding_lincRNA	CHMP4C	Coding_mRNA	0.455172	2.37463e-09
AC005152.3	NonCoding_lincRNA	CHPT1	Coding_mRNA	0.4049	1.58148e-07
AF178030.2	NonCoding_antisense	CHPT1	Coding_mRNA	0.501149	2.67888e-11
AL078612.1	NonCoding_antisense	CHPT1	Coding_mRNA	0.504835	1.81521e-11
LINC01152	NonCoding_lincRNA	CHPT1	Coding_mRNA	0.412201	8.96022e-08
AC005152.3	NonCoding_lincRNA	CHRM3	Coding_mRNA	0.520823	3.17568e-12
LINC01152	NonCoding_lincRNA	CHRM3	Coding_mRNA	0.547736	1.36335e-13
RP11-300E4.2	NonCoding_antisense	CHRM3	Coding_mRNA	0.532162	8.71969e-13
AC093001.1	NonCoding_lincRNA	CLCA2	Coding_mRNA	0.489991	8.46305e-11
RP11-206M11.7	NonCoding_antisense	CLCA2	Coding_mRNA	0.45461	2.49854e-09
RP11-20F24.2	NonCoding_lincRNA	CLCA2	Coding_mRNA	0.442278	7.4459e-09
AC005152.3	NonCoding_lincRNA	COL9A3	Coding_mRNA	0.434357	1.46809e-08
AC061979.1	NonCoding_antisense	COL9A3	Coding_mRNA	0.404653	1.61173e-07
LINC01152	NonCoding_lincRNA	COL9A3	Coding_mRNA	0.451743	3.23323e-09
RP11-300E4.2	NonCoding_antisense	COL9A3	Coding_mRNA	0.416728	6.25724e-08
AC005152.3	NonCoding_lincRNA	CRYAB	Coding_mRNA	0.504161	1.94966e-11
LINC01152	NonCoding_lincRNA	CRYAB	Coding_mRNA	0.4807	2.13764e-10
ANO1-AS1	NonCoding_antisense	CTGF	Coding_mRNA	0.448575	4.28661e-09
RP11-124N14.3	NonCoding_antisense	CTGF	Coding_mRNA	0.458978	1.67922e-09
AC090627.1	NonCoding_antisense	CTSS	Coding_mRNA	0.632852	0
RP4-620F22.2	NonCoding_antisense	CTSS	Coding_mRNA	0.762365	0
AC090627.1	NonCoding_antisense	CXCL10	Coding_mRNA	0.564673	1.62093e-14
RP4-620F22.2	NonCoding_antisense	CXCL10	Coding_mRNA	0.842907	0
AC090627.1	NonCoding_antisense	CXCL11	Coding_mRNA	0.488916	9.43405e-11
RP4-620F22.2	NonCoding_antisense	CXCL11	Coding_mRNA	0.727695	0
AC090627.1	NonCoding_antisense	CXCL13	Coding_mRNA	0.632827	0
RP4-620F22.2	NonCoding_antisense	CXCL13	Coding_mRNA	0.721604	0
AC090627.1	NonCoding_antisense	CXCL9	Coding_mRNA	0.652264	0
RP4-620F22.2	NonCoding_antisense	CXCL9	Coding_mRNA	0.798578	0
AC090627.1	NonCoding_antisense	CYBB	Coding_mRNA	0.631591	0
RP4-620F22.2	NonCoding_antisense	CYBB	Coding_mRNA	0.724	0
AC093001.1	NonCoding_lincRNA	CYP4Z1	Coding_mRNA	0.626265	0
RP11-206M11.7	NonCoding_antisense	CYP4Z1	Coding_mRNA	0.55102	9.10383e-14
RP11-20F24.2	NonCoding_lincRNA	CYP4Z1	Coding_mRNA	0.571665	6.43929e-15
AC005152.3	NonCoding_lincRNA	DSC2	Coding_mRNA	0.517106	4.80171e-12
AF178030.2	NonCoding_antisense	DSC2	Coding_mRNA	0.483318	1.65114e-10
AL078612.1	NonCoding_antisense	DSC2	Coding_mRNA	0.487908	1.04426e-10
DLGAP1-AS5	NonCoding_antisense	DSC2	Coding_mRNA	0.416731	6.25566e-08
LINC01152	NonCoding_lincRNA	DSC2	Coding_mRNA	0.477419	2.94578e-10
AC005152.3	NonCoding_lincRNA	DSG2	Coding_mRNA	0.539508	3.67706e-13
AF178030.2	NonCoding_antisense	DSG2	Coding_mRNA	0.478813	2.57165e-10
AL078612.1	NonCoding_antisense	DSG2	Coding_mRNA	0.510553	9.83258e-12
FLJ23867	NonCoding_lncRNA	DSG2	Coding_mRNA	0.42188	4.13113e-08
LINC01152	NonCoding_lincRNA	DSG2	Coding_mRNA	0.475314	3.61228e-10
AC005152.3	NonCoding_lincRNA	DSG3	Coding_mRNA	0.514861	6.14842e-12
AC061979.1	NonCoding_antisense	DSG3	Coding_mRNA	0.453699	2.71235e-09
LINC01152	NonCoding_lincRNA	DSG3	Coding_mRNA	0.504152	1.95162e-11
RP11-300E4.2	NonCoding_antisense	DSG3	Coding_mRNA	0.53598	5.5822e-13
AC005152.3	NonCoding_lincRNA	DSP	Coding_mRNA	0.433178	1.62179e-08
AL078612.1	NonCoding_antisense	DST	Coding_mRNA	0.400111	2.27887e-07
RP11-124N14.3	NonCoding_antisense	DST	Coding_mRNA	0.584533	1.11022e-15
AC090627.1	NonCoding_antisense	EMB	Coding_mRNA	0.638409	0
RP4-620F22.2	NonCoding_antisense	EMB	Coding_mRNA	0.578319	2.66454e-15
AC005152.3	NonCoding_lincRNA	EPHB3	Coding_mRNA	0.634961	0
AC061979.1	NonCoding_antisense	EPHB3	Coding_mRNA	0.507784	1.32503e-11
DLGAP1-AS5	NonCoding_antisense	EPHB3	Coding_mRNA	0.410033	1.06221e-07
FLJ23867	NonCoding_lncRNA	EPHB3	Coding_mRNA	0.593864	4.44089e-16
LINC01152	NonCoding_lincRNA	EPHB3	Coding_mRNA	0.627343	0
RP11-300E4.2	NonCoding_antisense	EPHB3	Coding_mRNA	0.40801	1.24358e-07
AC090627.1	NonCoding_antisense	EPSTI1	Coding_mRNA	0.645869	0
RP4-620F22.2	NonCoding_antisense	EPSTI1	Coding_mRNA	0.793725	0
AL049829.2	NonCoding_antisense	ERBB3	Coding_mRNA	0.414917	7.22861e-08
AC005152.3	NonCoding_lincRNA	ERRFI1	Coding_mRNA	0.415242	7.04395e-08
LINC01152	NonCoding_lincRNA	ERRFI1	Coding_mRNA	0.415249	7.04041e-08
RP11-124N14.3	NonCoding_antisense	ERRFI1	Coding_mRNA	0.458384	1.77308e-09
AC005152.3	NonCoding_lincRNA	ETV6	Coding_mRNA	0.498791	3.42797e-11
AF178030.2	NonCoding_antisense	ETV6	Coding_mRNA	0.518301	4.20641e-12
AL078612.1	NonCoding_antisense	ETV6	Coding_mRNA	0.51716	4.77329e-12
LINC01152	NonCoding_lincRNA	ETV6	Coding_mRNA	0.455292	2.34895e-09
RP11-124N14.3	NonCoding_antisense	ETV6	Coding_mRNA	0.41265	8.64885e-08
AC090627.1	NonCoding_antisense	EVI2B	Coding_mRNA	0.645933	0
RP4-620F22.2	NonCoding_antisense	EVI2B	Coding_mRNA	0.588582	6.66134e-16
AC005152.3	NonCoding_lincRNA	FARP1	Coding_mRNA	0.438836	1.00223e-08
AL078612.1	NonCoding_antisense	FARP1	Coding_mRNA	0.431218	1.91209e-08
LINC01152	NonCoding_lincRNA	FARP1	Coding_mRNA	0.419254	5.10944e-08
AC005152.3	NonCoding_lincRNA	FAT1	Coding_mRNA	0.439882	9.15999e-09
AF178030.2	NonCoding_antisense	FAT1	Coding_mRNA	0.510082	1.03464e-11
AL078612.1	NonCoding_antisense	FAT1	Coding_mRNA	0.444833	5.95984e-09
LINC01152	NonCoding_lincRNA	FAT1	Coding_mRNA	0.401571	2.03986e-07
RP11-124N14.3	NonCoding_antisense	FAT1	Coding_mRNA	0.527445	1.50147e-12
AC090627.1	NonCoding_antisense	FCER1G	Coding_mRNA	0.457211	1.9733e-09
RP4-620F22.2	NonCoding_antisense	FCER1G	Coding_mRNA	0.646523	0
AC090627.1	NonCoding_antisense	FGL2	Coding_mRNA	0.68921	0
RP4-620F22.2	NonCoding_antisense	FGL2	Coding_mRNA	0.646454	0
AC005152.3	NonCoding_lincRNA	FOXC1	Coding_mRNA	0.660916	0
AC061979.1	NonCoding_antisense	FOXC1	Coding_mRNA	0.435495	1.3331e-08
AF178030.2	NonCoding_antisense	FOXC1	Coding_mRNA	0.40679	1.36694e-07
AL078612.1	NonCoding_antisense	FOXC1	Coding_mRNA	0.483507	1.62039e-10
AP003032.2	NonCoding_antisense	FOXC1	Coding_mRNA	0.414367	7.55115e-08
DLGAP1-AS5	NonCoding_antisense	FOXC1	Coding_mRNA	0.469713	6.17394e-10
FLJ23867	NonCoding_lncRNA	FOXC1	Coding_mRNA	0.419838	4.87408e-08
LINC01152	NonCoding_lincRNA	FOXC1	Coding_mRNA	0.648838	0
RP11-286H14.8	NonCoding_antisense	FOXC1	Coding_mRNA	0.40177	2.00919e-07
RP11-300E4.2	NonCoding_antisense	FOXC1	Coding_mRNA	0.413997	7.77574e-08
AC090627.1	NonCoding_antisense	FPR3	Coding_mRNA	0.512936	7.58948e-12
RP4-620F22.2	NonCoding_antisense	FPR3	Coding_mRNA	0.636345	0
AC090627.1	NonCoding_antisense	FYB	Coding_mRNA	0.733056	0
RP4-620F22.2	NonCoding_antisense	FYB	Coding_mRNA	0.780563	0
AC005152.3	NonCoding_lincRNA	FZD7	Coding_mRNA	0.536119	5.48894e-13
DLGAP1-AS5	NonCoding_antisense	FZD7	Coding_mRNA	0.427798	2.54232e-08
LINC01152	NonCoding_lincRNA	FZD7	Coding_mRNA	0.533202	7.72715e-13
RP11-286H14.8	NonCoding_antisense	FZD7	Coding_mRNA	0.441504	7.96298e-09
AC005152.3	NonCoding_lincRNA	GABRP	Coding_mRNA	0.571118	7.10543e-15
AF178030.2	NonCoding_antisense	GABRP	Coding_mRNA	0.45412	2.61151e-09
AL078612.1	NonCoding_antisense	GABRP	Coding_mRNA	0.485755	1.29568e-10
DLGAP1-AS5	NonCoding_antisense	GABRP	Coding_mRNA	0.413311	8.20936e-08
LINC01152	NonCoding_lincRNA	GABRP	Coding_mRNA	0.499044	3.33882e-11
AC090627.1	NonCoding_antisense	GBP1	Coding_mRNA	0.573109	5.32907e-15
RP4-620F22.2	NonCoding_antisense	GBP1	Coding_mRNA	0.833788	0
AC090627.1	NonCoding_antisense	GBP2	Coding_mRNA	0.572392	5.77316e-15
RP4-620F22.2	NonCoding_antisense	GBP2	Coding_mRNA	0.699139	0
AC090627.1	NonCoding_antisense	GBP4	Coding_mRNA	0.67502	0
RP4-620F22.2	NonCoding_antisense	GBP4	Coding_mRNA	0.880887	0
AC090627.1	NonCoding_antisense	GBP5	Coding_mRNA	0.653974	0
RP4-620F22.2	NonCoding_antisense	GBP5	Coding_mRNA	0.925347	0
AC090627.1	NonCoding_antisense	GIMAP4	Coding_mRNA	0.685989	0
RP4-620F22.2	NonCoding_antisense	GIMAP4	Coding_mRNA	0.681412	0
RP4-620F22.2	NonCoding_antisense	GLUL	Coding_mRNA	0.439168	9.74064e-09
AC090627.1	NonCoding_antisense	GPR174	Coding_mRNA	0.751226	0
RP4-620F22.2	NonCoding_antisense	GPR174	Coding_mRNA	0.747072	0
AC090627.1	NonCoding_antisense	HLA-A	Coding_mRNA	0.484636	1.44857e-10
RP4-620F22.2	NonCoding_antisense	HLA-A	Coding_mRNA	0.6724	0
AC090627.1	NonCoding_antisense	HLA-B	Coding_mRNA	0.492646	6.46065e-11
RP4-620F22.2	NonCoding_antisense	HLA-B	Coding_mRNA	0.684099	0
AC090627.1	NonCoding_antisense	HLA-C	Coding_mRNA	0.52049	3.29625e-12
RP4-620F22.2	NonCoding_antisense	HLA-C	Coding_mRNA	0.708453	0
AC090627.1	NonCoding_antisense	HLA-DMA	Coding_mRNA	0.622623	0
RP4-620F22.2	NonCoding_antisense	HLA-DMA	Coding_mRNA	0.669005	0
AC090627.1	NonCoding_antisense	HLA-DPA1	Coding_mRNA	0.66421	0
RP4-620F22.2	NonCoding_antisense	HLA-DPA1	Coding_mRNA	0.701788	0
AC090627.1	NonCoding_antisense	HLA-DQB1	Coding_mRNA	0.652416	0
RP4-620F22.2	NonCoding_antisense	HLA-DQB1	Coding_mRNA	0.645266	0
AC090627.1	NonCoding_antisense	HLA-DRA	Coding_mRNA	0.626255	0
RP4-620F22.2	NonCoding_antisense	HLA-DRA	Coding_mRNA	0.703191	0
AC090627.1	NonCoding_antisense	HLA-DRB1	Coding_mRNA	0.564403	1.68754e-14
RP4-620F22.2	NonCoding_antisense	HLA-DRB1	Coding_mRNA	0.636693	0
AC090627.1	NonCoding_antisense	HLA-DRB4	Coding	0.470133	5.93248e-10
RP4-620F22.2	NonCoding_antisense	HLA-DRB4	Coding	0.485107	1.38221e-10
AC090627.1	NonCoding_antisense	HLA-DRB5	Coding_mRNA	0.48762	1.0749e-10
RP4-620F22.2	NonCoding_antisense	HLA-DRB5	Coding_mRNA	0.565577	1.44329e-14
AC090627.1	NonCoding_antisense	HLA-E	Coding_mRNA	0.634683	0
RP4-620F22.2	NonCoding_antisense	HLA-E	Coding_mRNA	0.730948	0
RP4-620F22.2	NonCoding_antisense	ICAM1	Coding_mRNA	0.588548	6.66134e-16
AC005152.3	NonCoding_lincRNA	ID4	Coding_mRNA	0.499312	3.24656e-11
LINC01152	NonCoding_lincRNA	ID4	Coding_mRNA	0.516379	5.20295e-12
RP11-124N14.3	NonCoding_antisense	ID4	Coding_mRNA	0.424681	3.28689e-08
RP11-88I18.2	NonCoding_lincRNA	ID4	Coding_mRNA	0.419592	4.97201e-08
AC090627.1	NonCoding_antisense	IFI27	Coding_mRNA	0.43644	1.23013e-08
RP4-620F22.2	NonCoding_antisense	IFI27	Coding_mRNA	0.694173	0
AC090627.1	NonCoding_antisense	IFI30	Coding_mRNA	0.490819	7.78151e-11
RP4-620F22.2	NonCoding_antisense	IFI30	Coding_mRNA	0.676784	0
AC090627.1	NonCoding_antisense	IFI44	Coding_mRNA	0.441093	8.25122e-09
RP4-620F22.2	NonCoding_antisense	IFI44	Coding_mRNA	0.649489	0
AC090627.1	NonCoding_antisense	IFI44L	Coding_mRNA	0.494419	5.38778e-11
RP4-620F22.2	NonCoding_antisense	IFI44L	Coding_mRNA	0.701136	0
RP4-620F22.2	NonCoding_antisense	IFI6	Coding_mRNA	0.554633	5.81757e-14
AC005152.3	NonCoding_lincRNA	IGF1R	Coding_mRNA	0.559229	3.24185e-14
LINC01152	NonCoding_lincRNA	IGF1R	Coding_mRNA	0.555667	5.10703e-14
RP11-88I18.2	NonCoding_lincRNA	IGF1R	Coding_mRNA	0.458997	1.67631e-09
AC090627.1	NonCoding_antisense	IGHV4-61	Coding_mRNA	0.501159	2.67621e-11
RP4-620F22.2	NonCoding_antisense	IGHV4-61	Coding_mRNA	0.534403	6.71463e-13
AC090627.1	NonCoding_antisense	IGJ	Coding_mRNA	0.565001	1.55431e-14
RP4-620F22.2	NonCoding_antisense	IGJ	Coding_mRNA	0.511248	9.11893e-12
AC090627.1	NonCoding_antisense	IGKV2-24	Coding_mRNA	0.477148	3.02463e-10
RP4-620F22.2	NonCoding_antisense	IGKV2-24	Coding_mRNA	0.53116	9.79217e-13
AC090627.1	NonCoding_antisense	IL10RA	Coding_mRNA	0.682218	0
RP4-620F22.2	NonCoding_antisense	IL10RA	Coding_mRNA	0.718329	0
AC090627.1	NonCoding_antisense	IL2RG	Coding_mRNA	0.761338	0
RP4-620F22.2	NonCoding_antisense	IL2RG	Coding_mRNA	0.815043	0
AC005152.3	NonCoding_lincRNA	IRS2	Coding_mRNA	0.482654	1.76326e-10
LINC01152	NonCoding_lincRNA	IRS2	Coding_mRNA	0.469997	6.00953e-10
AC005152.3	NonCoding_lincRNA	IRX1	Coding_mRNA	0.446154	5.30768e-09
LINC01152	NonCoding_lincRNA	IRX1	Coding_mRNA	0.459816	1.55502e-09
AC005152.3	NonCoding_lincRNA	ITGB8	Coding_mRNA	0.475592	3.51651e-10
AF178030.2	NonCoding_antisense	ITGB8	Coding_mRNA	0.527458	1.49925e-12
AL078612.1	NonCoding_antisense	ITGB8	Coding_mRNA	0.530562	1.04938e-12
LINC01152	NonCoding_lincRNA	ITGB8	Coding_mRNA	0.448695	4.24123e-09
AC005152.3	NonCoding_lincRNA	ITPR2	Coding_mRNA	0.417471	5.89621e-08
LINC01152	NonCoding_lincRNA	ITPR2	Coding_mRNA	0.407928	1.25155e-07
RP11-124N14.3	NonCoding_antisense	ITPR2	Coding_mRNA	0.410011	1.06405e-07
RP11-88I18.2	NonCoding_lincRNA	ITPR2	Coding_mRNA	0.403898	1.70791e-07
AC005152.3	NonCoding_lincRNA	KCNK5	Coding_mRNA	0.617958	0
AC061979.1	NonCoding_antisense	KCNK5	Coding_mRNA	0.41529	7.01744e-08
DLGAP1-AS5	NonCoding_antisense	KCNK5	Coding_mRNA	0.432059	1.7819e-08
FLJ23867	NonCoding_lncRNA	KCNK5	Coding_mRNA	0.439275	9.65108e-09
LINC01152	NonCoding_lincRNA	KCNK5	Coding_mRNA	0.600341	0
RP11-286H14.8	NonCoding_antisense	KCNK5	Coding_mRNA	0.413052	8.37918e-08
RP11-300E4.2	NonCoding_antisense	KCNK5	Coding_mRNA	0.453778	2.69312e-09
AC005152.3	NonCoding_lincRNA	KHDRBS3	Coding_mRNA	0.559628	3.10862e-14
DLGAP1-AS5	NonCoding_antisense	KHDRBS3	Coding_mRNA	0.428541	2.39042e-08
FLJ23867	NonCoding_lncRNA	KHDRBS3	Coding_mRNA	0.486103	1.25143e-10
LINC01152	NonCoding_lincRNA	KHDRBS3	Coding_mRNA	0.554023	6.26166e-14
AC005152.3	NonCoding_lincRNA	KLF5	Coding_mRNA	0.5435	2.27818e-13
LINC01152	NonCoding_lincRNA	KLF5	Coding_mRNA	0.542207	2.66454e-13
RP11-300E4.2	NonCoding_antisense	KLF5	Coding_mRNA	0.445743	5.50276e-09
RP11-88I18.2	NonCoding_lincRNA	KLF5	Coding_mRNA	0.41045	1.02809e-07
AC005152.3	NonCoding_lincRNA	KRT14	Coding_mRNA	0.405636	1.49431e-07
LINC01152	NonCoding_lincRNA	KRT14	Coding_mRNA	0.436541	1.21957e-08
AC005152.3	NonCoding_lincRNA	KRT16	Coding_mRNA	0.401075	2.11825e-07
AC005152.3	NonCoding_lincRNA	KRT17	Coding_mRNA	0.414604	7.41047e-08
LINC01152	NonCoding_lincRNA	KRT17	Coding_mRNA	0.415012	7.17435e-08
AC005152.3	NonCoding_lincRNA	KRT6B	Coding_mRNA	0.45613	2.17719e-09
LINC01152	NonCoding_lincRNA	KRT6B	Coding_mRNA	0.463701	1.0859e-09
AC005152.3	NonCoding_lincRNA	KRT6C	Coding_mRNA	0.416813	6.21471e-08
LINC01152	NonCoding_lincRNA	KRT6C	Coding_mRNA	0.429969	2.12243e-08
AC090627.1	NonCoding_antisense	LAPTM5	Coding_mRNA	0.530363	1.07381e-12
RP4-620F22.2	NonCoding_antisense	LAPTM5	Coding_mRNA	0.651076	0
AC090627.1	NonCoding_antisense	LGALS9	Coding_mRNA	0.552092	7.9714e-14
RP4-620F22.2	NonCoding_antisense	LGALS9	Coding_mRNA	0.668625	0
AC005152.3	NonCoding_lincRNA	LOC389831	Coding_mRNA	0.453579	2.74185e-09
LINC01152	NonCoding_lincRNA	LOC389831	Coding_mRNA	0.434164	1.49223e-08
AC005152.3	NonCoding_lincRNA	LRP6	Coding_mRNA	0.611791	0
AF178030.2	NonCoding_antisense	LRP6	Coding_mRNA	0.455365	2.33354e-09
DLGAP1-AS5	NonCoding_antisense	LRP6	Coding_mRNA	0.422171	4.03461e-08
LINC01152	NonCoding_lincRNA	LRP6	Coding_mRNA	0.60886	0
RP11-124N14.3	NonCoding_antisense	LRP6	Coding_mRNA	0.415479	6.91235e-08
RP11-300E4.2	NonCoding_antisense	LRP6	Coding_mRNA	0.413415	8.14196e-08
RP11-88I18.2	NonCoding_lincRNA	LRP6	Coding_mRNA	0.408525	1.19476e-07
AC090627.1	NonCoding_antisense	LYZ	Coding_mRNA	0.642939	0
RP4-620F22.2	NonCoding_antisense	LYZ	Coding_mRNA	0.712522	0
AC005152.3	NonCoding_lincRNA	MFGE8	Coding_mRNA	0.619111	0
AC061979.1	NonCoding_antisense	MFGE8	Coding_mRNA	0.450573	3.58929e-09
AF178030.2	NonCoding_antisense	MFGE8	Coding_mRNA	0.490923	7.69953e-11
AL078612.1	NonCoding_antisense	MFGE8	Coding_mRNA	0.463321	1.12487e-09
FLJ23867	NonCoding_lncRNA	MFGE8	Coding_mRNA	0.43595	1.28251e-08
LINC01152	NonCoding_lincRNA	MFGE8	Coding_mRNA	0.579526	2.22045e-15
RP11-124N14.3	NonCoding_antisense	MFGE8	Coding_mRNA	0.548539	1.23457e-13
AL078612.1	NonCoding_antisense	MGP	Coding_mRNA	0.422421	3.95335e-08
RP11-124N14.3	NonCoding_antisense	MGP	Coding_mRNA	0.401121	2.11084e-07
AC005152.3	NonCoding_lincRNA	MIA	Coding_mRNA	0.654818	0
DLGAP1-AS5	NonCoding_antisense	MIA	Coding_mRNA	0.478589	2.62862e-10
LINC01152	NonCoding_lincRNA	MIA	Coding_mRNA	0.642427	0
RP11-286H14.8	NonCoding_antisense	MIA	Coding_mRNA	0.412786	8.55662e-08
RP11-300E4.2	NonCoding_antisense	MIA	Coding_mRNA	0.412654	8.64669e-08
AC005152.3	NonCoding_lincRNA	MUC5B	Coding_mRNA	0.477824	2.83208e-10
AC061979.1	NonCoding_antisense	MUC5B	Coding_mRNA	0.944869	0
FLJ23867	NonCoding_lncRNA	MUC5B	Coding_mRNA	0.421748	4.17593e-08
LINC01152	NonCoding_lincRNA	MUC5B	Coding_mRNA	0.476029	3.37124e-10
AC093001.1	NonCoding_lincRNA	MUCL1	Coding_mRNA	0.513253	7.33191e-12
RP11-206M11.7	NonCoding_antisense	MUCL1	Coding_mRNA	0.474001	4.09946e-10
RP11-20F24.2	NonCoding_lincRNA	MUCL1	Coding_mRNA	0.526573	1.65867e-12
AC090627.1	NonCoding_antisense	MX1	Coding_mRNA	0.421375	4.3043e-08
RP4-620F22.2	NonCoding_antisense	MX1	Coding_mRNA	0.612031	0
AC005152.3	NonCoding_lincRNA	NDRG2	Coding_mRNA	0.650652	0
FLJ23867	NonCoding_lncRNA	NDRG2	Coding_mRNA	0.446701	5.05838e-09
LINC01152	NonCoding_lincRNA	NDRG2	Coding_mRNA	0.642759	0
RP11-300E4.2	NonCoding_antisense	NDRG2	Coding_mRNA	0.422105	4.05645e-08
RP11-88I18.2	NonCoding_lincRNA	NDRG2	Coding_mRNA	0.423379	3.6565e-08
AC061979.1	NonCoding_antisense	NET1	Coding_mRNA	0.413241	8.2546e-08
AF178030.2	NonCoding_antisense	NET1	Coding_mRNA	0.436778	1.19518e-08
AL078612.1	NonCoding_antisense	NET1	Coding_mRNA	0.404043	1.68898e-07
RP11-124N14.3	NonCoding_antisense	NET1	Coding_mRNA	0.465398	9.26902e-10
AF178030.2	NonCoding_antisense	NFIB	Coding_mRNA	0.476898	3.09886e-10
AL078612.1	NonCoding_antisense	NFIB	Coding_mRNA	0.400047	2.2898e-07
AC005152.3	NonCoding_lincRNA	NFIX	Coding_mRNA	0.525922	1.78657e-12
LINC01152	NonCoding_lincRNA	NFIX	Coding_mRNA	0.528944	1.26454e-12
RP11-124N14.3	NonCoding_antisense	NFIX	Coding_mRNA	0.466419	8.42358e-10
AC090627.1	NonCoding_antisense	NKG7	Coding_mRNA	0.72069	0
RP4-620F22.2	NonCoding_antisense	NKG7	Coding_mRNA	0.799469	0
AC090627.1	NonCoding_antisense	OAS2	Coding_mRNA	0.508663	1.2057e-11
RP4-620F22.2	NonCoding_antisense	OAS2	Coding_mRNA	0.758145	0
AC005152.3	NonCoding_lincRNA	PAM	Coding_mRNA	0.424966	3.21107e-08
AF178030.2	NonCoding_antisense	PAM	Coding_mRNA	0.472042	4.94602e-10
AL078612.1	NonCoding_antisense	PAM	Coding_mRNA	0.511192	9.17533e-12
RP11-124N14.3	NonCoding_antisense	PAM	Coding_mRNA	0.52272	2.56684e-12
AC090627.1	NonCoding_antisense	PARP14	Coding_mRNA	0.602364	0
RP4-620F22.2	NonCoding_antisense	PARP14	Coding_mRNA	0.754987	0
AC093001.1	NonCoding_lincRNA	PIP	Coding_mRNA	0.437192	1.15368e-08
RP11-20F24.2	NonCoding_lincRNA	PIP	Coding_mRNA	0.53115	9.80549e-13
AC090627.1	NonCoding_antisense	PLEK	Coding_mRNA	0.700836	0
RP4-620F22.2	NonCoding_antisense	PLEK	Coding_mRNA	0.748412	0
AC005152.3	NonCoding_lincRNA	PROM1	Coding_mRNA	0.54583	1.71863e-13
AC061979.1	NonCoding_antisense	PROM1	Coding_mRNA	0.574042	4.88498e-15
FLJ23867	NonCoding_lncRNA	PROM1	Coding_mRNA	0.501778	2.50755e-11
LINC01152	NonCoding_lincRNA	PROM1	Coding_mRNA	0.540611	3.22409e-13
AC090627.1	NonCoding_antisense	PTPRC	Coding_mRNA	0.780212	0
RP4-620F22.2	NonCoding_antisense	PTPRC	Coding_mRNA	0.746857	0
AC090627.1	NonCoding_antisense	RARRES3	Coding_mRNA	0.553347	6.81677e-14
RP4-620F22.2	NonCoding_antisense	RARRES3	Coding_mRNA	0.588677	6.66134e-16
RP4-620F22.2	NonCoding_antisense	RGS1	Coding_mRNA	0.517507	4.59321e-12
AC090627.1	NonCoding_antisense	RNF213	Coding_mRNA	0.464725	9.87075e-10
RP4-620F22.2	NonCoding_antisense	RNF213	Coding_mRNA	0.651038	0
AC090627.1	NonCoding_antisense	SAMD9L	Coding_mRNA	0.64341	0
RP4-620F22.2	NonCoding_antisense	SAMD9L	Coding_mRNA	0.824232	0
AC090627.1	NonCoding_antisense	SAMHD1	Coding_mRNA	0.57329	5.32907e-15
RP4-620F22.2	NonCoding_antisense	SAMHD1	Coding_mRNA	0.723602	0
AC005152.3	NonCoding_lincRNA	SCUBE3	Coding_mRNA	0.528207	1.37601e-12
AC061979.1	NonCoding_antisense	SCUBE3	Coding_mRNA	0.487449	1.09348e-10
AF178030.2	NonCoding_antisense	SCUBE3	Coding_mRNA	0.443559	6.66125e-09
DLGAP1-AS5	NonCoding_antisense	SCUBE3	Coding_mRNA	0.449555	3.92966e-09
LINC01152	NonCoding_lincRNA	SCUBE3	Coding_mRNA	0.512503	7.9563e-12
RP11-300E4.2	NonCoding_antisense	SCUBE3	Coding_mRNA	0.402962	1.83467e-07
AC005152.3	NonCoding_lincRNA	SERPINB5	Coding_mRNA	0.547445	1.4122e-13
AC061979.1	NonCoding_antisense	SERPINB5	Coding_mRNA	0.484819	1.42238e-10
AF178030.2	NonCoding_antisense	SERPINB5	Coding_mRNA	0.435331	1.35183e-08
LINC01152	NonCoding_lincRNA	SERPINB5	Coding_mRNA	0.538812	3.99236e-13
RP11-300E4.2	NonCoding_antisense	SERPINB5	Coding_mRNA	0.45918	1.64838e-09
AC090627.1	NonCoding_antisense	SERPING1	Coding_mRNA	0.521888	2.81819e-12
RP4-620F22.2	NonCoding_antisense	SERPING1	Coding_mRNA	0.53366	7.32303e-13
AC005152.3	NonCoding_lincRNA	SERTAD4	Coding_mRNA	0.414202	7.65019e-08
AF178030.2	NonCoding_antisense	SERTAD4	Coding_mRNA	0.502875	2.23386e-11
AL049829.2	NonCoding_antisense	SERTAD4	Coding_mRNA	0.411851	9.21107e-08
AC005152.3	NonCoding_lincRNA	SFRP1	Coding_mRNA	0.649618	0
AF178030.2	NonCoding_antisense	SFRP1	Coding_mRNA	0.440749	8.50061e-09
AL078612.1	NonCoding_antisense	SFRP1	Coding_mRNA	0.456658	2.07525e-09
AP003032.2	NonCoding_antisense	SFRP1	Coding_mRNA	0.417781	5.75163e-08
FLJ23867	NonCoding_lncRNA	SFRP1	Coding_mRNA	0.407906	1.2537e-07
LINC01152	NonCoding_lincRNA	SFRP1	Coding_mRNA	0.62977	0
RP11-124N14.3	NonCoding_antisense	SFRP1	Coding_mRNA	0.449106	4.08946e-09
AC005152.3	NonCoding_lincRNA	SHC4	Coding_mRNA	0.775607	0
AC061979.1	NonCoding_antisense	SHC4	Coding_mRNA	0.560645	2.70894e-14
DLGAP1-AS5	NonCoding_antisense	SHC4	Coding_mRNA	0.44426	6.26559e-09
LINC01152	NonCoding_lincRNA	SHC4	Coding_mRNA	0.746664	0
RP11-286H14.8	NonCoding_antisense	SHC4	Coding_mRNA	0.408083	1.23658e-07
RP11-300E4.2	NonCoding_antisense	SHC4	Coding_mRNA	0.561214	2.53131e-14
RP11-88I18.2	NonCoding_lincRNA	SHC4	Coding_mRNA	0.419061	5.18941e-08
ANO1-AS1	NonCoding_antisense	SLC12A2	Coding_mRNA	0.519141	3.83116e-12
AC005152.3	NonCoding_lincRNA	SOX9	Coding_mRNA	0.450924	3.47868e-09
LINC01152	NonCoding_lincRNA	SOX9	Coding_mRNA	0.435482	1.33453e-08
AC090627.1	NonCoding_antisense	SRGN	Coding_mRNA	0.526361	1.69909e-12
RP4-620F22.2	NonCoding_antisense	SRGN	Coding_mRNA	0.689412	0
AC090627.1	NonCoding_antisense	STAT1	Coding_mRNA	0.609584	0
RP4-620F22.2	NonCoding_antisense	STAT1	Coding_mRNA	0.826603	0
AC005152.3	NonCoding_lincRNA	SYCP3	Coding_mRNA	0.477571	2.90263e-10
AF178030.2	NonCoding_antisense	SYCP3	Coding_mRNA	0.440161	8.94303e-09
LINC01152	NonCoding_lincRNA	SYCP3	Coding_mRNA	0.520839	3.17013e-12
AC005152.3	NonCoding_lincRNA	SYNM	Coding_mRNA	0.655431	0
AF178030.2	NonCoding_antisense	SYNM	Coding_mRNA	0.430434	2.04168e-08
LINC01152	NonCoding_lincRNA	SYNM	Coding_mRNA	0.638169	0
RP11-124N14.3	NonCoding_antisense	SYNM	Coding_mRNA	0.481905	1.89866e-10
RP11-286H14.8	NonCoding_antisense	SYNM	Coding_mRNA	0.436851	1.18779e-08
AC090627.1	NonCoding_antisense	TAP1	Coding_mRNA	0.572781	5.55112e-15
RP4-620F22.2	NonCoding_antisense	TAP1	Coding_mRNA	0.810425	0
ANO1-AS1	NonCoding_antisense	TIMP3	Coding_mRNA	0.546867	1.51434e-13
AC005152.3	NonCoding_lincRNA	TM4SF1	Coding_mRNA	0.497289	4.00679e-11
AC061979.1	NonCoding_antisense	TM4SF1	Coding_mRNA	0.485379	1.34524e-10
AL078612.1	NonCoding_antisense	TM4SF1	Coding_mRNA	0.447832	4.57782e-09
LINC01152	NonCoding_lincRNA	TM4SF1	Coding_mRNA	0.458099	1.81978e-09
RP11-124N14.3	NonCoding_antisense	TM4SF1	Coding_mRNA	0.438185	1.05979e-08
AC093001.1	NonCoding_lincRNA	TM4SF18	Coding_mRNA	0.58679	8.88178e-16
RP11-206M11.7	NonCoding_antisense	TM4SF18	Coding_mRNA	0.673029	0
AL078612.1	NonCoding_antisense	TMEM123	Coding_mRNA	0.497267	4.01599e-11
AP000942.2	NonCoding_antisense	TMEM123	Coding_mRNA	0.44536	5.69053e-09
AC090627.1	NonCoding_antisense	TNFAIP3	Coding_mRNA	0.46493	9.68324e-10
RP4-620F22.2	NonCoding_antisense	TNFAIP3	Coding_mRNA	0.532595	8.29115e-13
RP4-620F22.2	NonCoding_antisense	TNFSF10	Coding_mRNA	0.462493	1.2147e-09
AC005152.3	NonCoding_lincRNA	TRIM2	Coding_mRNA	0.609066	0
AC061979.1	NonCoding_antisense	TRIM2	Coding_mRNA	0.452631	2.98582e-09
AF178030.2	NonCoding_antisense	TRIM2	Coding_mRNA	0.411999	9.10405e-08
FLJ23867	NonCoding_lncRNA	TRIM2	Coding_mRNA	0.434954	1.39566e-08
LINC01152	NonCoding_lincRNA	TRIM2	Coding_mRNA	0.619586	0
RP11-124N14.3	NonCoding_antisense	TRIM2	Coding_mRNA	0.407166	1.32771e-07
RP11-300E4.2	NonCoding_antisense	TRIM2	Coding_mRNA	0.43614	1.26199e-08
AC005152.3	NonCoding_lincRNA	TRPS1	Coding_mRNA	0.401125	2.11013e-07
AF178030.2	NonCoding_antisense	TRPS1	Coding_mRNA	0.909371	0
AC090627.1	NonCoding_antisense	TYROBP	Coding_mRNA	0.489444	8.94436e-11
RP4-620F22.2	NonCoding_antisense	TYROBP	Coding_mRNA	0.622092	0
AC090627.1	NonCoding_antisense	UBD	Coding_mRNA	0.474992	3.72645e-10
RP4-620F22.2	NonCoding_antisense	UBD	Coding_mRNA	0.733821	0
AC090627.1	NonCoding_antisense	UBE2L6	Coding_mRNA	0.504237	1.93405e-11
RP4-620F22.2	NonCoding_antisense	UBE2L6	Coding_mRNA	0.718863	0
AC090627.1	NonCoding_antisense	UCP2	Coding_mRNA	0.455242	2.35973e-09
AC093001.1	NonCoding_lincRNA	UGT2B11	Coding_mRNA	0.504421	1.89679e-11
RP11-206M11.7	NonCoding_antisense	UGT2B11	Coding_mRNA	0.450861	3.49837e-09
AC093001.1	NonCoding_lincRNA	UGT2B28	Coding_mRNA	0.539925	3.49942e-13
RP11-206M11.7	NonCoding_antisense	UGT2B28	Coding_mRNA	0.480504	2.17919e-10
RP11-20F24.2	NonCoding_lincRNA	UGT2B28	Coding_mRNA	0.401451	2.05857e-07
AC005152.3	NonCoding_lincRNA	VTCN1	Coding_mRNA	0.464243	1.03242e-09
AF178030.2	NonCoding_antisense	VTCN1	Coding_mRNA	0.434242	1.48245e-08
LINC01152	NonCoding_lincRNA	VTCN1	Coding_mRNA	0.418886	5.26307e-08
AC090627.1	NonCoding_antisense	WARS	Coding_mRNA	0.560282	2.84217e-14
RP4-620F22.2	NonCoding_antisense	WARS	Coding_mRNA	0.807994	0
AC090627.1	NonCoding_antisense	XBP1	Coding_mRNA	0.43376	1.54413e-08
AC005152.3	NonCoding_lincRNA	ZBTB20	Coding_mRNA	0.481911	1.89747e-10
AL078612.1	NonCoding_antisense	ZBTB20	Coding_mRNA	0.434022	1.51028e-08
LINC01152	NonCoding_lincRNA	ZBTB20	Coding_mRNA	0.485866	1.28144e-10
RP11-124N14.3	NonCoding_antisense	ZBTB20	Coding_mRNA	0.579994	2.22045e-15
AC005152.3	NonCoding_lincRNA	ZNF462	Coding_mRNA	0.535753	5.73319e-13
AF178030.2	NonCoding_antisense	ZNF462	Coding_mRNA	0.464247	1.032e-09
AL078612.1	NonCoding_antisense	ZNF462	Coding_mRNA	0.413302	8.21552e-08
LINC01152	NonCoding_lincRNA	ZNF462	Coding_mRNA	0.506434	1.53091e-11
RP11-124N14.3	NonCoding_antisense	ZNF462	Coding_mRNA	0.464652	9.93794e-10
AC005152.3	NonCoding_lincRNA	ZNF521	Coding_mRNA	0.582381	1.55431e-15
LINC01152	NonCoding_lincRNA	ZNF521	Coding_mRNA	0.557778	3.90799e-14
RP11-124N14.3	NonCoding_antisense	ZNF521	Coding_mRNA	0.545593	1.7697e-13

## Sheet: M_LNCRNA
row	Gene_type_row	column	Gene_type_col	cor	p
AC061979.1	NonCoding_antisense	AC005152.3	NonCoding_lincRNA	0.486864	1.16e-10
DLGAP1-AS5	NonCoding_antisense	AC005152.3	NonCoding_lincRNA	0.487348	1.1e-10
FLJ23867	NonCoding_lncRNA	AC005152.3	NonCoding_lincRNA	0.49172	7.1e-11
LINC01152	NonCoding_lincRNA	AC005152.3	NonCoding_lincRNA	0.963614	0
RP11-124N14.3	NonCoding_antisense	AC005152.3	NonCoding_lincRNA	0.425686	3.03e-08
RP11-286H14.8	NonCoding_antisense	AC005152.3	NonCoding_lincRNA	0.448145	4.45e-09
RP11-300E4.2	NonCoding_antisense	AC005152.3	NonCoding_lincRNA	0.517295	4.7e-12
RP11-88I18.2	NonCoding_lincRNA	AC005152.3	NonCoding_lincRNA	0.454603	2.5e-09
AC005152.3	NonCoding_lincRNA	AC061979.1	NonCoding_antisense	0.486864	1.16e-10
FLJ23867	NonCoding_lncRNA	AC061979.1	NonCoding_antisense	0.412612	8.67e-08
LINC01152	NonCoding_lincRNA	AC061979.1	NonCoding_antisense	0.496856	4.19e-11
RP4-620F22.2	NonCoding_antisense	AC090627.1	NonCoding_antisense	0.664399	0
RP11-206M11.7	NonCoding_antisense	AC093001.1	NonCoding_lincRNA	0.777879	0
RP11-20F24.2	NonCoding_lincRNA	AC093001.1	NonCoding_lincRNA	0.599118	0
RP11-286H14.8	NonCoding_antisense	AL049829.2	NonCoding_antisense	0.415881	6.69e-08
RP11-124N14.3	NonCoding_antisense	AL078612.1	NonCoding_antisense	0.488628	9.71e-11
DLGAP1-AS5	NonCoding_antisense	AP003032.2	NonCoding_antisense	0.44273	7.16e-09
AC005152.3	NonCoding_lincRNA	DLGAP1-AS5	NonCoding_antisense	0.487348	1.1e-10
AP003032.2	NonCoding_antisense	DLGAP1-AS5	NonCoding_antisense	0.44273	7.16e-09
LINC01152	NonCoding_lincRNA	DLGAP1-AS5	NonCoding_antisense	0.501819	2.5e-11
AC005152.3	NonCoding_lincRNA	FLJ23867	NonCoding_lncRNA	0.49172	7.1e-11
AC061979.1	NonCoding_antisense	FLJ23867	NonCoding_lncRNA	0.412612	8.67e-08
LINC01152	NonCoding_lincRNA	FLJ23867	NonCoding_lncRNA	0.480938	2.09e-10
AC005152.3	NonCoding_lincRNA	LINC01152	NonCoding_lincRNA	0.963614	0
AC061979.1	NonCoding_antisense	LINC01152	NonCoding_lincRNA	0.496856	4.19e-11
DLGAP1-AS5	NonCoding_antisense	LINC01152	NonCoding_lincRNA	0.501819	2.5e-11
FLJ23867	NonCoding_lncRNA	LINC01152	NonCoding_lincRNA	0.480938	2.09e-10
RP11-124N14.3	NonCoding_antisense	LINC01152	NonCoding_lincRNA	0.402639	1.88e-07
RP11-286H14.8	NonCoding_antisense	LINC01152	NonCoding_lincRNA	0.450974	3.46e-09
RP11-300E4.2	NonCoding_antisense	LINC01152	NonCoding_lincRNA	0.533205	7.72e-13
RP11-88I18.2	NonCoding_lincRNA	LINC01152	NonCoding_lincRNA	0.455842	2.23e-09
AC005152.3	NonCoding_lincRNA	RP11-124N14.3	NonCoding_antisense	0.425686	3.03e-08
AL078612.1	NonCoding_antisense	RP11-124N14.3	NonCoding_antisense	0.488628	9.71e-11
LINC01152	NonCoding_lincRNA	RP11-124N14.3	NonCoding_antisense	0.402639	1.88e-07
AC093001.1	NonCoding_lincRNA	RP11-206M11.7	NonCoding_antisense	0.777879	0
RP11-20F24.2	NonCoding_lincRNA	RP11-206M11.7	NonCoding_antisense	0.498519	3.53e-11
AC093001.1	NonCoding_lincRNA	RP11-20F24.2	NonCoding_lincRNA	0.599118	0
RP11-206M11.7	NonCoding_antisense	RP11-20F24.2	NonCoding_lincRNA	0.498519	3.53e-11
AC005152.3	NonCoding_lincRNA	RP11-286H14.8	NonCoding_antisense	0.448145	4.45e-09
AL049829.2	NonCoding_antisense	RP11-286H14.8	NonCoding_antisense	0.415881	6.69e-08
LINC01152	NonCoding_lincRNA	RP11-286H14.8	NonCoding_antisense	0.450974	3.46e-09
AC005152.3	NonCoding_lincRNA	RP11-300E4.2	NonCoding_antisense	0.517295	4.7e-12
LINC01152	NonCoding_lincRNA	RP11-300E4.2	NonCoding_antisense	0.533205	7.72e-13
AC005152.3	NonCoding_lincRNA	RP11-88I18.2	NonCoding_lincRNA	0.454603	2.5e-09
LINC01152	NonCoding_lincRNA	RP11-88I18.2	NonCoding_lincRNA	0.455842	2.23e-09
AC090627.1	NonCoding_antisense	RP4-620F22.2	NonCoding_antisense	0.664399	0

[truncated: 3 more sheets: MSL_coding, MSL_NonCoding, LncKLHDC7B]
