# Supplementary material for: Expression of long non‐coding RNA ENSG00000226738 (LncKLHDC7B) is enriched in the immunomodulatory triple‐negative breast cancer subtype and its alteration promotes cell migration, invasion, and resistance to cell death
Source: Mol Oncol. 2019 Feb 9;13(4):909–27. doi: 10.1002/1878-0261.12446 (PMC6441920; doi:10.1002/1878-0261.12446)
Supplement: Supplementary file 4 — Table S4. Correlation analysis of coding and non‐coding genes co‐expressed positively in the immunomodulatory phenotype. [file MOL2-13-909-s004.xls]

## Sheet: LncRNA-coding pair IMsubtype
LncRNA-coding pair expression (In the Im subtype from our data)
Transcript_Cluster_ID	IM_Bi-weight_Avg_Signal_(log2)	others156_Bi-weight_Avg_Signal_(log2)	Fold_Change_(linear)_(IM_vs._other156)	ANOVA_p-value_(IM_vs._other156)	FDR_p-value_(IM_vs._other156)	Gene_Symbol	#_Pair	type
TC02004780.hg	7.69	6.81	1.84	1.25e-14	2.26e-12	CFLAR-AS1	1	Noncoding
TC02001174.hg	8.09	7.47	1.54	8.75e-12	8.18e-10	CFLAR	1	Coding
TC03001283.hg	6.84	6.07	1.7	1.22e-10	9.72e-09	TRANK1	2	Coding
TC03002857.hg	5.62	4.99	1.55	1.69e-08	9.87e-07	TCONS_l2_00019220-XLOC_l2_010150_	2	Noncoding
TC03002858.hg	6.76	6.16	1.51	2.38e-09	1.57e-07	TCONS_l2_00019221-XLOC_l2_010151_	2	Noncoding
TC04000179.hg	6.81	5.82	1.98	4.91e-13	5.95e-11	RP11-302F12.10	3	Noncoding
TC04001092.hg	7.21	6.29	1.9	4.99e-13	6e-11	SEL1L3	3	Coding
TC04000145.hg	7.31	5.63	3.2	0	0	CD38	4	Coding
TC04002476.hg	5.27	4.54	1.65	8.62e-12	8.09e-10	TCONS_00008443-XLOC_003894_	4	Noncoding
TC06002156.hg	4.98	4.3	1.6	1.61e-10	1.26e-08	RP11-10J5.1	5	Noncoding
TC06001027.hg	8.58	7.54	2.06	2.72e-08	2e-06	TNFAIP3	5	Coding
TC07002893.hg	7.3	6.65	1.57	8.09e-07	3.8e-05	ELMO1	6	Coding
TC07000240.hg	8.06	7.29	1.71	7.48e-10	5.31e-08	ELMO1-AS1	6	Noncoding
TC08000305.hg	6.48	5.17	2.47	2.82e-12	2.9e-10	IDO1	7	Coding
TC02002395.hg	5.54	4.79	1.69	8.37e-09	5.12e-07	RP11-44K6.4	7	Noncoding
TC10000081.hg	7.32	6.6	1.64	4.57e-07	2.3e-05	CELF2	8	Coding
TC10001035.hg	6.88	6.19	1.62	7.64e-10	5.4e-08	RP3-323N1.2	8	Noncoding
TC11001753.hg	8.82	8.11	1.64	1.91e-07	1e-05	PTPRJ-AS1	9	Noncoding
TC11000412.hg	7.44	6.76	1.6	1.34e-07	7e-06	PTPRJ	9	Coding
TC12000334.hg	6.5	5.88	1.53	0	0	PCED1B	10	Coding
TC12001432.hg	8.83	8.08	1.69	2.22e-16	5.45e-14	PCED1B-AS1	10	Noncoding
TC12002948.hg	6.05	4.82	2.35	0	0	IFNG	11	Coding
TC12002432.hg	5.92	5.06	1.82	6.93e-12	6.63e-10	IFNG-AS1	11	Noncoding
TC15001217.hg	6.57	5.94	1.55	3.84e-07	1.9e-05	RASGRP1	12	Noncoding
TC15002146.hg	5.83	5.03	1.73	1e-06	5e-05	RP11-102L12.2	12	Noncoding
TC16001412.hg	7.22	6.43	1.73	2.89e-09	1.88e-07	DEXI	13	Coding
TC16001767.hg	5.96	5.33	1.54	5.7e-08	3e-06	RP11-876N24.5	13	Noncoding
TC22000429.hg	7.15	5.78	2.58	3.93e-08	2e-06	CTA-384D8.31	14	Noncoding
TC22001419.hg	7.04	6.36	1.61	4e-06	0.000179	CTA-384D8.34	14	Noncoding
TC22000430.hg	8.34	5.71	6.17	2.35e-10	1.79e-08	KLHDC7B	14	Coding
TC01002850.hg	9.5	6.25	9.52	0	0	GBP5	15	Coding
TC01000834.hg	9.32	6.02	9.87	0	0	RP4-620F22.2	15	Noncoding
TC01003225.hg	7.93	7.32	1.52	3.86e-08	2e-06	RFX5	16	Coding
TC01001207.hg	9	7.82	2.27	7.97e-07	3.8e-05	RP11-126K1.8	16	Noncoding
TC01003407.hg	6.52	5.4	2.16	0	0	CD48	17	Coding
TC01001371.hg	6.39	5.56	1.79	0	0	RP11-404F10.2	17	Noncoding
TC01001640.hg	9.78	7.58	4.59	0	0	PTPRC	18	Coding
TC01003669.hg	9.13	6.88	4.73	0	0	RP11-553K8.5	18	Noncoding
TC01002977.hg	6.64	5.54	2.14	0	0	KCNA3	19	Coding
TC01005698.hg	5.35	4.34	2.02	4.12e-11	3.48e-09	RP11-284N8.3	19	Noncoding
TC02002853.hg	7.42	6.44	1.98	0	0	SP110	20	Coding
TC02001375.hg	6.28	5.31	1.96	5.29e-12	5.14e-10	AC009950.2	20	Noncoding
TC02000904.hg	6.23	5.45	1.72	2.22e-15	4.66e-13	ARHGAP15	21	Noncoding
TC02002395.hg	5.54	4.79	1.69	8.37e-09	5.12e-07	AC092652.1	21	Noncoding
TC02004761.hg	7	6.02	1.97	5.1e-09	3.19e-07	ANKRD44	22	Coding
TC02004764.hg	8.19	6.67	2.87	1.11e-16	2.87e-14	ANKRD44-IT1	22	Noncoding
TC06001574.hg	9.31	6.94	5.19	3.33e-16	7.89e-14	TAP1	23	Coding
TC06004083.hg	7.55	6.4	2.22	0	0	PSMB8-AS1	23	Noncoding
TC08001886.hg	8.43	7.44	1.99	1.93e-09	1.29e-07	PLEKHA2	24	Coding
TC08001155.hg	8.26	7.26	2.01	1.39e-07	7e-06	CTD-2544N14.3	24	Noncoding
TC09002375.hg	10.21	9.35	1.81	0.002124	0.043259	SMARCA2	25	Coding
TC09000871.hg	8.23	7.54	1.62	0.000116	0.003661	RP11-264I13.2	25	Noncoding
TC10000081.hg	7.32	6.6	1.64	4.57e-07	2.3e-05	CELF2	26	Coding
TC10001036.hg	6.39	5.73	1.57	2.57e-08	1e-06	CELF2-AS1	26	Noncoding
TC12000467.hg	8.46	7	2.74	0	0	NCKAP1L	27	Coding
TC12001573.hg	8.56	7.28	2.43	2.83e-14	4.67e-12	RP11-1049A21.2	27	Noncoding
TC12000884.hg	7.97	7	1.96	8.67e-12	8.12e-10	OAS1	28	Coding
TC12000886.hg	8.35	6.5	3.58	6.59e-12	6.33e-10	OAS2	28	Coding
TC12000885.hg	7.24	6.09	2.22	2.21e-09	1.47e-07	OAS3	28	Coding
TC12001981.hg	6.92	6.18	1.67	2.89e-09	1.88e-07	RP1-71H24.1	28	Noncoding
TC14001509.hg	10.25	8.16	4.23	1.44e-15	3.15e-13	WARS	30	Coding
TC14000637.hg	9.28	7.21	4.2	0	0	RP11-638I2.8	30	Noncoding
TC14000638.hg	7.81	6.39	2.67	0	0	RP11-638I2.9	30	Noncoding
TC14000523.hg	7.57	6.56	2	3.91e-14	6.19e-12	GPR65	31	Coding
TC14001389.hg	6.49	5.47	2.02	1.88e-12	2e-10	RP11-300J18.2	31	Noncoding
TC17001455.hg	7.82	5.94	3.68	0	0	IKZF3	32	Coding
TC17002191.hg	9.98	8.04	3.82	0	0	TCONS_00025171	32	Noncoding
TC19001977.hg	11.86	9.69	4.52	6.53e-08	4e-06	ICAM1	33	Coding
TC19002333.hg	9.36	8.25	2.17	7.14e-10	5.08e-08	CTD-2369P2.8	33	Noncoding

## Sheet: correlation  LncRNA-coding IM
	X	CFLAR.AS1	CFLAR	TRANK1	TCONS_l2_00019220.XLOC_l2_010150_	TCONS_l2_00019221.XLOC_l2_010151_	RP11.302F12.10	SEL1L3	CD38	TCONS_00008443.XLOC_003894_	RP11.10J5.1	TNFAIP3	ELMO1	ELMO1.AS1	IDO1	RP11.44K6.4	CELF2	RP3.323N1.2	PTPRJ.AS1	PTPRJ	PCED1B	PCED1B.AS1	IFNG	IFNG.AS1	RASGRP1	RP11.102L12.2	DEXI	RP11.876N24.5	CTA.384D8.31	CTA.384D8.34	KLHDC7B	GBP5	RP4.620F22.2	RFX5	RP11.126K1.8	CD48	RP11.404F10.2	PTPRC	RP11.553K8.5	KCNA3	RP11.284N8.3	SP110	AC009950.2	ARHGAP15	AC092652.1	ANKRD44	ANKRD44.IT1	TAP1	PSMB8.AS1
X	1	-0.3	-0.2	-0.2	0.1	-0.2	-0.1	-0.1	-0.2	0	-0.2	-0.1	-0.1	-0.1	-0.1	-0.4	-0.1	-0.2	-0.3	-0.1	0	-0.3	-0.2	-0.2	-0.1	-0.3	-0.2	-0.1	-0.1	-0.1	-0.1	-0.1	-0.1	-0.1	0.1	-0.2	-0.2	-0.2	-0.3	0	-0.1	-0.2	-0.2	-0.2	-0.4	-0.2	-0.3	-0.1	0
CFLAR.AS1	-0.3	1	0.8	0.5	0.4	0.5	0.5	0.4	0.6	0.5	0.4	0.4	0.4	0.6	0.4	0.6	0.3	0.5	0.5	0.3	0.5	0.7	0.4	0.5	0.3	0.5	0.5	0.4	0.3	0.3	0.3	0.5	0.6	0.3	0.3	0.6	0.5	0.7	0.7	0.6	0.4	0.6	0.6	0.6	0.6	0.5	0.6	0.4	0.5
CFLAR	-0.2	0.8	1	0.7	0.5	0.6	0.5	0.5	0.6	0.2	0.2	0.7	0.6	0.5	0.4	0.4	0.5	0.4	0.4	0.6	0.5	0.6	0.3	0.5	0.4	0.4	0.5	0.4	0.3	0.4	0.4	0.6	0.6	0.5	0.3	0.7	0.4	0.8	0.6	0.5	0.3	0.6	0.5	0.6	0.4	0.6	0.6	0.6	0.5
TRANK1	-0.2	0.5	0.7	1	0.8	0.9	0.4	0.5	0.6	0.2	0.2	0.7	0.6	0.5	0.5	0.5	0.6	0.5	0.4	0.6	0.6	0.6	0.4	0.5	0.3	0.3	0.5	0.3	0.3	0.3	0.3	0.6	0.6	0.4	0.2	0.7	0.5	0.8	0.7	0.5	0.3	0.8	0.6	0.8	0.5	0.7	0.7	0.6	0.6
TCONS_l2_00019220.XLOC_l2_010150_	0.1	0.4	0.5	0.8	1	0.7	0.4	0.5	0.5	0.2	0.2	0.6	0.4	0.3	0.4	0.3	0.4	0.3	0.2	0.4	0.5	0.5	0.3	0.4	0.2	0.1	0.3	0.2	0.2	0.3	0.3	0.5	0.4	0.3	0.2	0.6	0.5	0.6	0.5	0.6	0.3	0.7	0.5	0.6	0.3	0.5	0.6	0.5	0.5
TCONS_l2_00019221.XLOC_l2_010151_	-0.2	0.5	0.6	0.9	0.7	1	0.4	0.5	0.6	0.2	0.2	0.7	0.5	0.4	0.5	0.5	0.5	0.4	0.4	0.6	0.5	0.6	0.4	0.5	0.3	0.3	0.5	0.3	0.3	0.4	0.3	0.6	0.6	0.4	0.2	0.7	0.5	0.8	0.6	0.5	0.3	0.8	0.6	0.8	0.5	0.6	0.7	0.6	0.5
RP11.302F12.10	-0.1	0.5	0.5	0.4	0.4	0.4	1	0.7	0.7	0.5	0.3	0.4	0.3	0.5	0.4	0.5	0.3	0.5	0.3	0.3	0.6	0.6	0.5	0.7	0.4	0.4	0.3	0.2	0.2	0.3	0.2	0.5	0.5	0.3	0.4	0.6	0.6	0.6	0.6	0.7	0.6	0.5	0.4	0.5	0.5	0.5	0.6	0.4	0.6
SEL1L3	-0.1	0.4	0.5	0.5	0.5	0.5	0.7	1	0.8	0.4	0.3	0.6	0.4	0.3	0.5	0.3	0.4	0.4	0.2	0.5	0.6	0.5	0.5	0.7	0.4	0.3	0.3	0.2	0.3	0.4	0.3	0.6	0.6	0.4	0.4	0.7	0.5	0.7	0.5	0.7	0.6	0.5	0.3	0.6	0.3	0.5	0.5	0.6	0.6
CD38	-0.2	0.6	0.6	0.6	0.5	0.6	0.7	0.8	1	0.6	0.5	0.6	0.4	0.4	0.7	0.5	0.4	0.5	0.4	0.5	0.7	0.7	0.7	0.8	0.5	0.4	0.4	0.4	0.4	0.5	0.5	0.8	0.8	0.6	0.4	0.8	0.7	0.8	0.7	0.8	0.7	0.7	0.5	0.7	0.5	0.6	0.7	0.7	0.7
TCONS_00008443.XLOC_003894_	0	0.5	0.2	0.2	0.2	0.2	0.5	0.4	0.6	1	0.5	0.1	0.1	0.4	0.4	0.4	0.1	0.4	0.3	0	0.5	0.5	0.5	0.6	0.3	0.3	0.3	0.2	0.1	0.3	0.3	0.5	0.5	0.2	0.3	0.5	0.6	0.4	0.5	0.6	0.6	0.3	0.4	0.4	0.4	0.2	0.4	0.4	0.5
RP11.10J5.1	-0.2	0.4	0.2	0.2	0.2	0.2	0.3	0.3	0.5	0.5	1	0.1	0	0.3	0.4	0.4	0.1	0.4	0.2	0.1	0.3	0.4	0.6	0.5	0.3	0.3	0.3	0.3	0.2	0.3	0.3	0.4	0.5	0.3	0.2	0.5	0.5	0.3	0.4	0.4	0.5	0.3	0.3	0.3	0.4	0.2	0.4	0.3	0.4
TNFAIP3	-0.1	0.4	0.7	0.7	0.6	0.7	0.4	0.6	0.6	0.1	0.1	1	0.5	0.3	0.5	0.3	0.6	0.3	0.2	0.6	0.5	0.5	0.3	0.4	0.4	0.3	0.4	0.2	0.4	0.5	0.4	0.6	0.5	0.5	0.3	0.6	0.4	0.7	0.5	0.5	0.3	0.6	0.4	0.6	0.3	0.6	0.5	0.6	0.5
ELMO1	-0.1	0.4	0.6	0.6	0.4	0.5	0.3	0.4	0.4	0.1	0	0.5	1	0.6	0.3	0.4	0.6	0.4	0.3	0.5	0.4	0.5	0.3	0.3	0.3	0.3	0.4	0.3	0.2	0.1	0.2	0.4	0.4	0.3	0.2	0.5	0.4	0.7	0.5	0.4	0.3	0.4	0.3	0.7	0.4	0.6	0.6	0.4	0.3
ELMO1.AS1	-0.1	0.6	0.5	0.5	0.3	0.4	0.5	0.3	0.4	0.4	0.3	0.3	0.6	1	0.2	0.6	0.5	0.6	0.5	0.3	0.4	0.6	0.4	0.4	0.2	0.4	0.5	0.3	0.1	0	0.1	0.4	0.4	0.2	0.2	0.6	0.6	0.7	0.7	0.5	0.4	0.4	0.5	0.6	0.6	0.5	0.7	0.2	0.3
IDO1	-0.1	0.4	0.4	0.5	0.4	0.5	0.4	0.5	0.7	0.4	0.4	0.5	0.3	0.2	1	0.2	0.3	0.3	0.2	0.4	0.4	0.4	0.5	0.4	0.4	0.3	0.4	0.4	0.5	0.6	0.5	0.8	0.7	0.6	0.4	0.6	0.5	0.5	0.4	0.5	0.3	0.5	0.3	0.4	0.2	0.4	0.4	0.8	0.7
RP11.44K6.4	-0.4	0.6	0.4	0.5	0.3	0.5	0.5	0.3	0.5	0.4	0.4	0.3	0.4	0.6	0.2	1	0.4	0.6	0.5	0.2	0.4	0.7	0.5	0.6	0.2	0.5	0.5	0.3	0.2	0.1	0.2	0.4	0.4	0.2	0.2	0.7	0.6	0.6	0.8	0.6	0.5	0.5	0.6	0.7	1	0.5	0.7	0.2	0.4
CELF2	-0.1	0.3	0.5	0.6	0.4	0.5	0.3	0.4	0.4	0.1	0.1	0.6	0.6	0.5	0.3	0.4	1	0.5	0.3	0.4	0.3	0.4	0.3	0.3	0.5	0.4	0.3	0.2	0.2	0.1	0.2	0.4	0.4	0.3	0.3	0.5	0.4	0.6	0.5	0.4	0.3	0.4	0.4	0.6	0.4	0.6	0.6	0.3	0.3
RP3.323N1.2	-0.2	0.5	0.4	0.5	0.3	0.4	0.5	0.4	0.5	0.4	0.4	0.3	0.4	0.6	0.3	0.6	0.5	1	0.4	0.2	0.4	0.6	0.5	0.5	0.3	0.4	0.3	0.2	0.1	0.1	0.1	0.4	0.4	0.2	0.1	0.6	0.5	0.6	0.7	0.5	0.5	0.4	0.4	0.6	0.6	0.5	0.6	0.3	0.3
PTPRJ.AS1	-0.3	0.5	0.4	0.4	0.2	0.4	0.3	0.2	0.4	0.3	0.2	0.2	0.3	0.5	0.2	0.5	0.3	0.4	1	0.4	0.3	0.6	0.3	0.3	0.2	0.5	0.5	0.3	0.2	0.1	0.2	0.3	0.4	0.2	0.1	0.4	0.4	0.5	0.6	0.3	0.2	0.4	0.5	0.5	0.5	0.4	0.5	0.2	0.3
PTPRJ	-0.1	0.3	0.6	0.6	0.4	0.6	0.3	0.5	0.5	0	0.1	0.6	0.5	0.3	0.4	0.2	0.4	0.2	0.4	1	0.4	0.3	0.2	0.2	0.4	0.2	0.4	0.3	0.3	0.4	0.3	0.5	0.4	0.5	0.3	0.5	0.3	0.6	0.4	0.3	0.2	0.4	0.3	0.5	0.2	0.5	0.4	0.5	0.4
PCED1B	0	0.5	0.5	0.6	0.5	0.5	0.6	0.6	0.7	0.5	0.3	0.5	0.4	0.4	0.4	0.4	0.3	0.4	0.3	0.4	1	0.7	0.5	0.6	0.3	0.3	0.4	0.3	0.3	0.2	0.3	0.6	0.6	0.3	0.3	0.7	0.6	0.7	0.6	0.7	0.5	0.7	0.5	0.7	0.4	0.5	0.6	0.6	0.7
PCED1B.AS1	-0.3	0.7	0.6	0.6	0.5	0.6	0.6	0.5	0.7	0.5	0.4	0.5	0.5	0.6	0.4	0.7	0.4	0.6	0.6	0.3	0.7	1	0.6	0.7	0.3	0.5	0.6	0.4	0.3	0.2	0.3	0.5	0.5	0.3	0.1	0.8	0.7	0.8	0.8	0.7	0.5	0.7	0.7	0.8	0.7	0.6	0.8	0.4	0.5
IFNG	-0.2	0.4	0.3	0.4	0.3	0.4	0.5	0.5	0.7	0.5	0.6	0.3	0.3	0.4	0.5	0.5	0.3	0.5	0.3	0.2	0.5	0.6	1	0.6	0.3	0.3	0.4	0.3	0.3	0.3	0.4	0.6	0.6	0.4	0.2	0.6	0.6	0.5	0.5	0.6	0.5	0.5	0.4	0.5	0.5	0.4	0.6	0.5	0.5
IFNG.AS1	-0.2	0.5	0.5	0.5	0.4	0.5	0.7	0.7	0.8	0.6	0.5	0.4	0.3	0.4	0.4	0.6	0.3	0.5	0.3	0.2	0.6	0.7	0.6	1	0.4	0.5	0.3	0.2	0.1	0.3	0.2	0.6	0.5	0.3	0.2	0.7	0.6	0.6	0.6	0.8	0.7	0.5	0.4	0.6	0.6	0.5	0.6	0.4	0.5
RASGRP1	-0.1	0.3	0.4	0.3	0.2	0.3	0.4	0.4	0.5	0.3	0.3	0.4	0.3	0.2	0.4	0.2	0.5	0.3	0.2	0.4	0.3	0.3	0.3	0.4	1	0.6	0.2	0.2	0.2	0.4	0.3	0.5	0.5	0.5	0.4	0.5	0.4	0.5	0.4	0.4	0.4	0.3	0.2	0.4	0.2	0.4	0.4	0.4	0.4
RP11.102L12.2	-0.3	0.5	0.4	0.3	0.1	0.3	0.4	0.3	0.4	0.3	0.3	0.3	0.3	0.4	0.3	0.5	0.4	0.4	0.5	0.2	0.3	0.5	0.3	0.5	0.6	1	0.4	0.3	0.2	0.2	0.2	0.4	0.4	0.3	0.3	0.5	0.4	0.5	0.6	0.3	0.4	0.3	0.4	0.5	0.5	0.4	0.5	0.3	0.3
DEXI	-0.2	0.5	0.5	0.5	0.3	0.5	0.3	0.3	0.4	0.3	0.3	0.4	0.4	0.5	0.4	0.5	0.3	0.3	0.5	0.4	0.4	0.6	0.4	0.3	0.2	0.4	1	0.6	0.3	0.2	0.3	0.6	0.6	0.5	0.3	0.5	0.5	0.6	0.6	0.4	0.2	0.5	0.5	0.6	0.5	0.4	0.6	0.5	0.5
RP11.876N24.5	-0.1	0.4	0.4	0.3	0.2	0.3	0.2	0.2	0.4	0.2	0.3	0.2	0.3	0.3	0.4	0.3	0.2	0.2	0.3	0.3	0.3	0.4	0.3	0.2	0.2	0.3	0.6	1	0.2	0.1	0.2	0.5	0.5	0.5	0.3	0.4	0.3	0.4	0.4	0.2	0.2	0.4	0.3	0.3	0.3	0.2	0.4	0.4	0.4
CTA.384D8.31	-0.1	0.3	0.3	0.3	0.2	0.3	0.2	0.3	0.4	0.1	0.2	0.4	0.2	0.1	0.5	0.2	0.2	0.1	0.2	0.3	0.3	0.3	0.3	0.1	0.2	0.2	0.3	0.2	1	0.6	0.9	0.5	0.5	0.4	0.3	0.4	0.2	0.4	0.3	0.2	0.1	0.3	0.3	0.3	0.2	0.3	0.3	0.5	0.4
CTA.384D8.34	-0.1	0.3	0.4	0.3	0.3	0.4	0.3	0.4	0.5	0.3	0.3	0.5	0.1	0	0.6	0.1	0.1	0.1	0.1	0.4	0.2	0.2	0.3	0.3	0.4	0.2	0.2	0.1	0.6	1	0.6	0.6	0.5	0.5	0.4	0.4	0.3	0.4	0.2	0.3	0.2	0.4	0.3	0.2	0.1	0.2	0.3	0.6	0.5
KLHDC7B	-0.1	0.3	0.4	0.3	0.3	0.3	0.2	0.3	0.5	0.3	0.3	0.4	0.2	0.1	0.5	0.2	0.2	0.1	0.2	0.3	0.3	0.3	0.4	0.2	0.3	0.2	0.3	0.2	0.9	0.6	1	0.6	0.5	0.5	0.3	0.4	0.3	0.4	0.3	0.3	0.2	0.4	0.3	0.3	0.2	0.3	0.3	0.6	0.5
GBP5	-0.1	0.5	0.6	0.6	0.5	0.6	0.5	0.6	0.8	0.5	0.4	0.6	0.4	0.4	0.8	0.4	0.4	0.4	0.3	0.5	0.6	0.5	0.6	0.6	0.5	0.4	0.6	0.5	0.5	0.6	0.6	1	1	0.7	0.6	0.7	0.6	0.7	0.6	0.6	0.5	0.7	0.5	0.6	0.4	0.5	0.6	0.9	0.8
RP4.620F22.2	-0.1	0.6	0.6	0.6	0.4	0.6	0.5	0.6	0.8	0.5	0.5	0.5	0.4	0.4	0.7	0.4	0.4	0.4	0.4	0.4	0.6	0.5	0.6	0.5	0.5	0.4	0.6	0.5	0.5	0.5	0.5	1	1	0.6	0.6	0.7	0.6	0.7	0.6	0.6	0.5	0.6	0.5	0.6	0.4	0.5	0.6	0.8	0.8
RFX5	-0.1	0.3	0.5	0.4	0.3	0.4	0.3	0.4	0.6	0.2	0.3	0.5	0.3	0.2	0.6	0.2	0.3	0.2	0.2	0.5	0.3	0.3	0.4	0.3	0.5	0.3	0.5	0.5	0.4	0.5	0.5	0.7	0.6	1	0.7	0.5	0.4	0.5	0.4	0.4	0.3	0.4	0.3	0.4	0.2	0.3	0.4	0.7	0.6
RP11.126K1.8	0.1	0.3	0.3	0.2	0.2	0.2	0.4	0.4	0.4	0.3	0.2	0.3	0.2	0.2	0.4	0.2	0.3	0.1	0.1	0.3	0.3	0.1	0.2	0.2	0.4	0.3	0.3	0.3	0.3	0.4	0.3	0.6	0.6	0.7	1	0.4	0.3	0.4	0.3	0.4	0.3	0.3	0.4	0.2	0.2	0.3	0.3	0.5	0.6
CD48	-0.2	0.6	0.7	0.7	0.6	0.7	0.6	0.7	0.8	0.5	0.5	0.6	0.5	0.6	0.6	0.7	0.5	0.6	0.4	0.5	0.7	0.8	0.6	0.7	0.5	0.5	0.5	0.4	0.4	0.4	0.4	0.7	0.7	0.5	0.4	1	0.7	0.9	0.8	0.8	0.7	0.8	0.6	0.8	0.7	0.7	0.8	0.6	0.7
RP11.404F10.2	-0.2	0.5	0.4	0.5	0.5	0.5	0.6	0.5	0.7	0.6	0.5	0.4	0.4	0.6	0.5	0.6	0.4	0.5	0.4	0.3	0.6	0.7	0.6	0.6	0.4	0.4	0.5	0.3	0.2	0.3	0.3	0.6	0.6	0.4	0.3	0.7	1	0.7	0.7	0.7	0.6	0.6	0.6	0.7	0.6	0.5	0.7	0.5	0.6
PTPRC	-0.2	0.7	0.8	0.8	0.6	0.8	0.6	0.7	0.8	0.4	0.3	0.7	0.7	0.7	0.5	0.6	0.6	0.6	0.5	0.6	0.7	0.8	0.5	0.6	0.5	0.5	0.6	0.4	0.4	0.4	0.4	0.7	0.7	0.5	0.4	0.9	0.7	1	0.9	0.7	0.5	0.8	0.7	0.9	0.6	0.8	0.9	0.7	0.7
RP11.553K8.5	-0.3	0.7	0.6	0.7	0.5	0.6	0.6	0.5	0.7	0.5	0.4	0.5	0.5	0.7	0.4	0.8	0.5	0.7	0.6	0.4	0.6	0.8	0.5	0.6	0.4	0.6	0.6	0.4	0.3	0.2	0.3	0.6	0.6	0.4	0.3	0.8	0.7	0.9	1	0.7	0.6	0.7	0.7	0.8	0.8	0.7	0.9	0.5	0.6
KCNA3	0	0.6	0.5	0.5	0.6	0.5	0.7	0.7	0.8	0.6	0.4	0.5	0.4	0.5	0.5	0.6	0.4	0.5	0.3	0.3	0.7	0.7	0.6	0.8	0.4	0.3	0.4	0.2	0.2	0.3	0.3	0.6	0.6	0.4	0.4	0.8	0.7	0.7	0.7	1	0.7	0.6	0.5	0.7	0.6	0.5	0.7	0.5	0.7
RP11.284N8.3	-0.1	0.4	0.3	0.3	0.3	0.3	0.6	0.6	0.7	0.6	0.5	0.3	0.3	0.4	0.3	0.5	0.3	0.5	0.2	0.2	0.5	0.5	0.5	0.7	0.4	0.4	0.2	0.2	0.1	0.2	0.2	0.5	0.5	0.3	0.3	0.7	0.6	0.5	0.6	0.7	1	0.4	0.3	0.5	0.5	0.4	0.6	0.3	0.5
SP110	-0.2	0.6	0.6	0.8	0.7	0.8	0.5	0.5	0.7	0.3	0.3	0.6	0.4	0.4	0.5	0.5	0.4	0.4	0.4	0.4	0.7	0.7	0.5	0.5	0.3	0.3	0.5	0.4	0.3	0.4	0.4	0.7	0.6	0.4	0.3	0.8	0.6	0.8	0.7	0.6	0.4	1	0.8	0.7	0.5	0.6	0.7	0.7	0.7
AC009950.2	-0.2	0.6	0.5	0.6	0.5	0.6	0.4	0.3	0.5	0.4	0.3	0.4	0.3	0.5	0.3	0.6	0.4	0.4	0.5	0.3	0.5	0.7	0.4	0.4	0.2	0.4	0.5	0.3	0.3	0.3	0.3	0.5	0.5	0.3	0.4	0.6	0.6	0.7	0.7	0.5	0.3	0.8	1	0.6	0.6	0.4	0.7	0.5	0.6
ARHGAP15	-0.2	0.6	0.6	0.8	0.6	0.8	0.5	0.6	0.7	0.4	0.3	0.6	0.7	0.6	0.4	0.7	0.6	0.6	0.5	0.5	0.7	0.8	0.5	0.6	0.4	0.5	0.6	0.3	0.3	0.2	0.3	0.6	0.6	0.4	0.2	0.8	0.7	0.9	0.8	0.7	0.5	0.7	0.6	1	0.7	0.7	0.8	0.5	0.5
AC092652.1	-0.4	0.6	0.4	0.5	0.3	0.5	0.5	0.3	0.5	0.4	0.4	0.3	0.4	0.6	0.2	1	0.4	0.6	0.5	0.2	0.4	0.7	0.5	0.6	0.2	0.5	0.5	0.3	0.2	0.1	0.2	0.4	0.4	0.2	0.2	0.7	0.6	0.6	0.8	0.6	0.5	0.5	0.6	0.7	1	0.5	0.7	0.2	0.4
ANKRD44	-0.2	0.5	0.6	0.7	0.5	0.6	0.5	0.5	0.6	0.2	0.2	0.6	0.6	0.5	0.4	0.5	0.6	0.5	0.4	0.5	0.5	0.6	0.4	0.5	0.4	0.4	0.4	0.2	0.3	0.2	0.3	0.5	0.5	0.3	0.3	0.7	0.5	0.8	0.7	0.5	0.4	0.6	0.4	0.7	0.5	1	0.8	0.4	0.5
ANKRD44.IT1	-0.3	0.6	0.6	0.7	0.6	0.7	0.6	0.5	0.7	0.4	0.4	0.5	0.6	0.7	0.4	0.7	0.6	0.6	0.5	0.4	0.6	0.8	0.6	0.6	0.4	0.5	0.6	0.4	0.3	0.3	0.3	0.6	0.6	0.4	0.3	0.8	0.7	0.9	0.9	0.7	0.6	0.7	0.7	0.8	0.7	0.8	1	0.5	0.5
TAP1	-0.1	0.4	0.6	0.6	0.5	0.6	0.4	0.6	0.7	0.4	0.3	0.6	0.4	0.2	0.8	0.2	0.3	0.3	0.2	0.5	0.6	0.4	0.5	0.4	0.4	0.3	0.5	0.4	0.5	0.6	0.6	0.9	0.8	0.7	0.5	0.6	0.5	0.7	0.5	0.5	0.3	0.7	0.5	0.5	0.2	0.4	0.5	1	0.9
PSMB8.AS1	0	0.5	0.5	0.6	0.5	0.5	0.6	0.6	0.7	0.5	0.4	0.5	0.3	0.3	0.7	0.4	0.3	0.3	0.3	0.4	0.7	0.5	0.5	0.5	0.4	0.3	0.5	0.4	0.4	0.5	0.5	0.8	0.8	0.6	0.6	0.7	0.6	0.7	0.6	0.7	0.5	0.7	0.6	0.5	0.4	0.5	0.5	0.9	1
PLEKHA2	0	0.3	0.5	0.6	0.5	0.6	0.4	0.6	0.5	0.1	0.1	0.6	0.5	0.3	0.4	0.2	0.5	0.2	0.2	0.6	0.5	0.4	0.2	0.3	0.3	0.2	0.4	0.3	0.4	0.3	0.3	0.5	0.5	0.5	0.3	0.5	0.3	0.7	0.4	0.4	0.2	0.6	0.3	0.5	0.2	0.6	0.4	0.6	0.5
CTD.2544N14.3	-0.3	0.5	0.4	0.5	0.3	0.5	0.4	0.5	0.5	0.1	0.2	0.4	0.4	0.4	0.3	0.5	0.4	0.4	0.5	0.4	0.3	0.4	0.2	0.2	0.2	0.4	0.4	0.3	0.3	0.2	0.3	0.4	0.4	0.4	0.4	0.5	0.4	0.6	0.6	0.3	0.3	0.5	0.5	0.5	0.5	0.5	0.5	0.4	0.4
SMARCA2	0.3	0.1	0.1	0.1	0.2	0.1	0.2	0.2	0.2	0.2	0.1	0.1	0.1	0.2	0.1	0	0.2	0	0	0.2	0.2	0	0	0	0.2	0.1	0.1	0	0	0.1	0.1	0.2	0.3	0.2	0.5	0.3	0.3	0.2	0.2	0.3	0.2	0.2	0.2	0.1	0	0.2	0.1	0.2	0.4
RP11.264I13.2	-0.2	0.5	0.4	0.4	0.3	0.4	0.3	0.2	0.3	0.1	0.1	0.3	0.2	0.4	0.2	0.4	0.4	0.3	0.4	0.3	0.2	0.4	0.1	0.2	0.2	0.3	0.3	0.2	0.1	0.1	0.1	0.3	0.3	0.3	0.3	0.4	0.3	0.5	0.5	0.3	0.1	0.5	0.4	0.3	0.4	0.4	0.4	0.3	0.3
CELF2.1	-0.1	0.3	0.5	0.6	0.4	0.5	0.3	0.4	0.4	0.1	0.1	0.6	0.6	0.5	0.3	0.4	1	0.5	0.3	0.4	0.3	0.4	0.3	0.3	0.5	0.4	0.3	0.2	0.2	0.1	0.2	0.4	0.4	0.3	0.3	0.5	0.4	0.6	0.5	0.4	0.3	0.4	0.4	0.6	0.4	0.6	0.6	0.3	0.3
CELF2.AS1	-0.2	0.5	0.4	0.5	0.4	0.5	0.5	0.3	0.4	0.3	0.2	0.4	0.5	0.6	0.2	0.6	0.7	0.6	0.4	0.2	0.4	0.6	0.4	0.4	0.4	0.5	0.4	0.3	0.1	0.1	0.1	0.4	0.4	0.2	0.2	0.5	0.5	0.6	0.7	0.5	0.4	0.4	0.5	0.6	0.6	0.6	0.7	0.2	0.3
NCKAP1L	-0.2	0.6	0.7	0.8	0.6	0.7	0.5	0.6	0.8	0.4	0.3	0.7	0.7	0.6	0.5	0.5	0.6	0.5	0.5	0.7	0.7	0.7	0.5	0.5	0.4	0.4	0.6	0.4	0.4	0.4	0.4	0.7	0.7	0.5	0.3	0.8	0.6	0.9	0.8	0.7	0.5	0.7	0.6	0.8	0.5	0.7	0.7	0.6	0.6
RP11.1049A21.2	-0.3	0.7	0.5	0.6	0.4	0.5	0.5	0.5	0.6	0.5	0.4	0.4	0.5	0.7	0.3	0.7	0.5	0.6	0.6	0.4	0.5	0.7	0.5	0.5	0.2	0.4	0.5	0.3	0.2	0.1	0.2	0.5	0.6	0.3	0.3	0.7	0.7	0.8	0.9	0.6	0.5	0.6	0.6	0.7	0.7	0.6	0.8	0.4	0.5
OAS1	-0.3	0.5	0.5	0.7	0.6	0.6	0.4	0.5	0.7	0.3	0.4	0.5	0.3	0.2	0.6	0.4	0.2	0.3	0.3	0.4	0.5	0.5	0.4	0.4	0.3	0.2	0.4	0.3	0.4	0.6	0.5	0.7	0.6	0.5	0.4	0.7	0.6	0.6	0.5	0.5	0.4	0.8	0.6	0.5	0.4	0.4	0.5	0.7	0.7
OAS2	-0.2	0.5	0.5	0.7	0.6	0.7	0.4	0.6	0.7	0.3	0.4	0.6	0.3	0.2	0.7	0.4	0.3	0.3	0.2	0.5	0.5	0.5	0.4	0.4	0.4	0.2	0.4	0.4	0.5	0.7	0.5	0.8	0.7	0.6	0.5	0.7	0.5	0.6	0.5	0.5	0.4	0.8	0.6	0.5	0.4	0.5	0.5	0.8	0.7
OAS3	-0.2	0.4	0.5	0.7	0.6	0.6	0.3	0.5	0.6	0.3	0.3	0.5	0.3	0.2	0.6	0.3	0.3	0.3	0.3	0.4	0.4	0.4	0.4	0.3	0.3	0.2	0.3	0.4	0.4	0.6	0.5	0.7	0.6	0.5	0.4	0.6	0.5	0.6	0.5	0.4	0.3	0.8	0.6	0.4	0.3	0.4	0.5	0.7	0.7
RP1.71H24.1	-0.4	0.6	0.4	0.6	0.4	0.6	0.4	0.3	0.6	0.3	0.4	0.4	0.2	0.3	0.4	0.6	0.3	0.4	0.4	0.3	0.3	0.5	0.4	0.4	0.3	0.4	0.4	0.4	0.4	0.5	0.4	0.5	0.6	0.4	0.3	0.6	0.5	0.5	0.6	0.4	0.3	0.7	0.7	0.5	0.6	0.4	0.5	0.5	0.5
WARS	-0.1	0.4	0.5	0.6	0.5	0.6	0.5	0.6	0.7	0.4	0.3	0.6	0.4	0.3	0.7	0.2	0.3	0.3	0.3	0.5	0.5	0.4	0.4	0.4	0.4	0.3	0.5	0.5	0.5	0.5	0.5	0.9	0.8	0.6	0.5	0.6	0.5	0.7	0.5	0.5	0.3	0.6	0.5	0.5	0.2	0.4	0.5	0.9	0.8
RP11.638I2.8	-0.1	0.5	0.4	0.4	0.4	0.4	0.5	0.5	0.6	0.6	0.4	0.4	0.3	0.3	0.6	0.3	0.2	0.3	0.3	0.3	0.5	0.4	0.5	0.4	0.4	0.3	0.5	0.4	0.4	0.5	0.5	0.8	0.8	0.5	0.6	0.5	0.5	0.6	0.5	0.5	0.4	0.5	0.5	0.4	0.3	0.3	0.4	0.8	0.8
RP11.638I2.9	-0.2	0.5	0.5	0.5	0.4	0.5	0.5	0.5	0.6	0.5	0.5	0.4	0.3	0.4	0.6	0.4	0.3	0.3	0.4	0.4	0.5	0.5	0.5	0.4	0.3	0.3	0.5	0.5	0.4	0.5	0.5	0.8	0.8	0.5	0.4	0.5	0.5	0.6	0.6	0.5	0.3	0.6	0.6	0.5	0.4	0.3	0.5	0.7	0.7
GPR65	-0.2	0.6	0.6	0.7	0.5	0.6	0.4	0.5	0.7	0.4	0.3	0.6	0.5	0.4	0.5	0.5	0.5	0.4	0.4	0.6	0.6	0.6	0.4	0.5	0.4	0.4	0.4	0.3	0.5	0.4	0.5	0.7	0.6	0.5	0.4	0.8	0.6	0.8	0.7	0.6	0.5	0.7	0.6	0.7	0.5	0.6	0.6	0.6	0.6
RP11.300J18.2	-0.2	0.6	0.5	0.5	0.4	0.5	0.4	0.4	0.6	0.5	0.3	0.4	0.4	0.5	0.4	0.4	0.4	0.4	0.5	0.4	0.5	0.6	0.5	0.5	0.3	0.3	0.4	0.2	0.4	0.4	0.4	0.6	0.6	0.4	0.4	0.6	0.5	0.6	0.6	0.5	0.4	0.6	0.6	0.6	0.4	0.4	0.6	0.4	0.5
IKZF3	-0.1	0.6	0.7	0.7	0.5	0.7	0.6	0.7	0.8	0.4	0.3	0.6	0.6	0.6	0.6	0.6	0.5	0.5	0.4	0.5	0.7	0.7	0.6	0.7	0.5	0.5	0.6	0.5	0.4	0.4	0.4	0.7	0.7	0.6	0.5	0.8	0.7	0.9	0.7	0.7	0.6	0.7	0.6	0.8	0.6	0.7	0.8	0.7	0.7
TCONS_00025171	-0.2	0.7	0.5	0.5	0.4	0.5	0.6	0.5	0.7	0.6	0.5	0.4	0.4	0.6	0.4	0.7	0.3	0.5	0.5	0.3	0.6	0.8	0.7	0.7	0.3	0.5	0.6	0.4	0.3	0.3	0.4	0.6	0.6	0.5	0.4	0.7	0.7	0.7	0.8	0.7	0.6	0.6	0.6	0.7	0.7	0.5	0.8	0.5	0.6
ICAM1	-0.1	0.4	0.6	0.5	0.5	0.5	0.3	0.5	0.5	0.1	0.2	0.7	0.4	0.2	0.6	0.1	0.3	0.2	0.2	0.6	0.4	0.3	0.2	0.2	0.3	0.1	0.4	0.3	0.5	0.5	0.5	0.7	0.6	0.5	0.5	0.5	0.3	0.6	0.4	0.3	0.2	0.5	0.3	0.4	0.1	0.4	0.3	0.7	0.6
CTD.2369P2.8	-0.2	0.5	0.5	0.4	0.3	0.3	0.3	0.4	0.5	0.4	0.4	0.4	0.2	0.3	0.5	0.3	0.2	0.3	0.4	0.3	0.4	0.4	0.3	0.3	0.2	0.2	0.5	0.3	0.5	0.4	0.5	0.6	0.6	0.4	0.4	0.5	0.4	0.5	0.5	0.4	0.2	0.5	0.4	0.3	0.3	0.2	0.3	0.6	0.6
[truncated: 21 more columns]

## Sheet: pvalue corr LncRNA-coding
	X	CFLAR.AS1	CFLAR	TRANK1	TCONS_l2_00019220.XLOC_l2_010150_	TCONS_l2_00019221.XLOC_l2_010151_	RP11.302F12.10	SEL1L3	CD38	TCONS_00008443.XLOC_003894_	RP11.10J5.1	TNFAIP3	ELMO1	ELMO1.AS1	IDO1	RP11.44K6.4	CELF2	RP3.323N1.2	PTPRJ.AS1	PTPRJ	PCED1B	PCED1B.AS1	IFNG	IFNG.AS1	RASGRP1	RP11.102L12.2	DEXI	RP11.876N24.5	CTA.384D8.31	CTA.384D8.34	KLHDC7B	GBP5	RP4.620F22.2	RFX5	RP11.126K1.8	CD48	RP11.404F10.2	PTPRC	RP11.553K8.5	KCNA3	RP11.284N8.3	SP110	AC009950.2	ARHGAP15	AC092652.1	ANKRD44	ANKRD44.IT1	TAP1	PSMB8.AS1
X	0	5.92729e-09	0.165003	0.0295834	0.399029	0.0168314	0.143057	0.265205	0.369212	0.198167	0.0054498	0.501611	0.123978	1.56742e-05	0.147625	7.02542e-11	0.0650931	2.45421e-06	5.95956e-14	0.607024	0.501399	7.21746e-07	0.0435819	0.0191962	0.193945	8.93887e-07	0.000722905	0.0224392	0.85899	0.21669	0.536453	0.441281	0.834393	0.0875753	0.00750509	0.00256629	0.00327953	0.0245705	1.27887e-08	0.199683	0.074336	0.00402078	1.99534e-08	0.00050457	7.02542e-11	0.0154702	3.61712e-05	0.13579	0.31532
CFLAR.AS1	5.92729e-09	0	2.46635e-05	0.000129927	0.00176378	8.13495e-05	1.09094e-08	0.0524001	3.60828e-05	3.6822e-06	0.000128905	0.379036	0.000355625	7.22753e-13	0.848743	2.1656e-17	0.00434228	5.24383e-11	1.70839e-17	0.696374	5.75125e-08	9.70654e-21	1.70646e-06	4.83643e-09	0.974908	1.10717e-08	1.43414e-09	0.000372216	0.898512	0.349633	0.978384	0.154089	0.00416224	0.501143	0.531112	3.67646e-12	8.29147e-13	7.18174e-10	7.57629e-24	5.83042e-09	5.94475e-07	1.78043e-07	6.69625e-17	2.57415e-11	2.1656e-17	5.35263e-06	1.31482e-13	0.757514	0.0368743
CFLAR	0.165003	2.46635e-05	0	5.00216e-17	7.55124e-14	1.20299e-16	0.00673318	2.30658e-07	7.32148e-06	0.915008	0.493215	2.12558e-17	1.32209e-13	0.000877157	0.00158667	0.0336943	4.16509e-07	0.0107064	0.00268383	3.16284e-14	1.46766e-09	3.15945e-05	0.0966662	0.00671051	0.00189195	0.0571425	6.21588e-07	0.000283392	0.00136956	0.0520711	0.0165362	3.85863e-05	5.7905e-05	0.002829	0.308527	7.04922e-09	0.00345223	3.34781e-20	3.74301e-05	0.000237687	0.0969984	9.05206e-11	4.73077e-05	1.95108e-10	0.0336943	1.15352e-12	1.24911e-06	4.40848e-05	0.000362778
TRANK1	0.0295834	0.000129927	5.00216e-17	0	3.94355e-25	2.37892e-38	0.0151974	1.81915e-06	2.62805e-05	0.527128	0.440357	2.99186e-17	5.95556e-13	0.00256893	0.0118519	0.00437002	3.9062e-09	0.00291691	0.00379064	1.20768e-11	1.60221e-08	1.0275e-05	0.112719	0.0150563	0.0427654	0.192022	7.67479e-05	0.00244805	0.0105321	0.128863	0.0627124	0.000463126	0.000875895	0.0385253	0.823621	9.60039e-12	0.000217136	1.45051e-18	6.27152e-06	0.000210693	0.0963857	5.36761e-20	1.8427e-09	1.19776e-12	0.00437002	3.3372e-16	1.13222e-08	0.000113732	0.00102207
TCONS_l2_00019220.XLOC_l2_010150_	0.399029	0.00176378	7.55124e-14	3.94355e-25	0	6.62964e-26	0.000497041	4.39607e-11	7.81155e-09	0.516542	0.956324	1.92717e-18	1.39657e-07	0.0750275	2.86579e-05	0.0540331	5.72132e-05	0.0360721	0.252996	1.31483e-09	4.91978e-13	4.23318e-05	0.0128769	0.00122672	0.0166176	0.942684	0.00223965	0.0178518	0.00232995	0.00399906	0.00451449	6.69407e-07	7.82207e-06	0.00664545	0.297852	2.04006e-12	3.44218e-05	9.29585e-16	0.00028811	1.11778e-06	0.0175039	9.60192e-24	9.53537e-08	4.01226e-09	0.0540331	2.63451e-10	2.24521e-06	1.69908e-07	1.18123e-07
TCONS_l2_00019221.XLOC_l2_010151_	0.0168314	8.13495e-05	1.20299e-16	2.37892e-38	6.62964e-26	0	0.00699796	1.81908e-07	1.07888e-06	0.758794	0.755826	2.09303e-17	1.71664e-10	0.00965047	0.00134521	0.00465936	2.54562e-07	0.00939685	0.00460129	1.20572e-11	3.02706e-09	7.82723e-06	0.0392772	0.00598651	0.023639	0.151077	9.60534e-06	0.000328713	0.0011783	0.018811	0.0131894	3.68031e-05	0.000103851	0.0050973	0.783884	7.59095e-12	0.000147932	3.43107e-17	1.02002e-05	0.000113276	0.0921059	2.29917e-22	5.46159e-10	1.01704e-11	0.00465936	1.81958e-13	4.69058e-08	9.70071e-06	0.000130024
RP11.302F12.10	0.143057	1.09094e-08	0.00673318	0.0151974	0.000497041	0.00699796	0	1.82875e-10	5.2128e-14	2.57462e-13	4.15734e-07	0.179681	0.00374198	6.64876e-07	0.193739	8.5562e-09	0.0197189	1.03499e-10	0.00342049	0.98896	1.32972e-16	4.0944e-13	2.17133e-14	3.9513e-25	0.00140495	1.66056e-06	0.00509253	0.0761107	0.488026	0.859156	0.850445	0.00956895	0.000452051	0.972878	0.643963	1.35816e-14	4.71088e-18	2.76977e-08	2.3751e-11	3.45348e-29	4.65269e-23	0.000279438	4.69183e-05	1.61306e-08	8.5562e-09	5.7388e-06	2.62416e-10	0.228672	0.000158192
SEL1L3	0.265205	0.0524001	2.30658e-07	1.81915e-06	4.39607e-11	1.81908e-07	1.82875e-10	0	2.51205e-21	0.000589144	0.0227792	9.69595e-10	0.000833448	0.399787	7.05927e-08	0.300981	0.0393114	0.0461622	0.627567	2.04718e-06	1.63907e-17	0.00277036	5.93842e-06	6.92016e-08	6.62183e-07	0.521747	0.0812521	0.0437467	0.00200255	0.00041441	0.00145691	6.61011e-10	6.46634e-09	3.91037e-05	0.00214974	5.7713e-11	3.02889e-06	6.37767e-09	0.0154197	1.10352e-11	3.63331e-07	1.24208e-07	0.0453618	0.000118034	0.300981	6.3212e-06	0.00209443	2.17743e-08	2.43506e-11
CD38	0.369212	3.60828e-05	7.32148e-06	2.62805e-05	7.81155e-09	1.07888e-06	5.2128e-14	2.51205e-21	0	1.68496e-09	1.23125e-07	3.0351e-05	0.0297572	0.101095	3.93103e-09	0.00583975	0.323109	0.00143291	0.318585	0.0038217	7.68948e-22	1.50396e-06	3.54733e-15	1.4992e-14	5.18641e-06	0.0460609	0.00157447	0.000780594	0.000770152	8.18918e-05	5.54587e-05	1.3392e-12	1.58425e-13	0.000129722	0.00490873	1.14772e-18	1.18594e-13	2.22557e-08	6.41046e-05	8.86976e-19	7.77258e-13	5.41845e-10	9.28817e-05	7.30889e-06	0.00583975	0.000279461	3.02641e-05	5.66155e-08	2.42043e-14
TCONS_00008443.XLOC_003894_	0.198167	3.6822e-06	0.915008	0.527128	0.516542	0.758794	2.57462e-13	0.000589144	1.68496e-09	0	1.92763e-21	0.0868795	0.508534	0.00264469	0.0460592	4.34726e-05	0.162539	3.06695e-05	0.0286604	0.0117606	4.23642e-08	1.11188e-06	8.07723e-21	1.96499e-14	0.0980901	0.00134422	0.021008	0.0503102	0.946934	0.463036	0.23148	0.00251927	2.03504e-05	0.837386	0.1952	8.53782e-06	1.15534e-14	0.0450286	2.17802e-05	6.63581e-14	4.06173e-16	0.052299	0.00161254	0.0174268	4.34726e-05	0.867307	0.0009432	0.277383	3.15533e-05
RP11.10J5.1	0.0054498	0.000128905	0.493215	0.440357	0.956324	0.755826	4.15734e-07	0.0227792	1.23125e-07	1.92763e-21	0	0.0341569	0.0569066	0.116701	0.00527053	0.000187506	0.0159161	0.00136273	0.0981163	0.00362364	0.000503202	0.000331731	4.49899e-17	3.79719e-09	0.250748	0.0125887	0.0250457	0.00297363	0.372282	0.0789655	0.0286165	0.00136559	2.70127e-05	0.317859	0.302788	0.000111534	3.10933e-10	0.549079	0.00159467	1.21958e-07	8.01697e-11	0.0692109	0.00439625	0.237385	0.000187506	0.422821	0.0303108	0.126762	0.000271728
TNFAIP3	0.501611	0.379036	2.12558e-17	2.99186e-17	1.92717e-18	2.09303e-17	0.179681	9.69595e-10	3.0351e-05	0.0868795	0.0341569	0	1.733e-09	0.788814	1.11823e-06	0.565761	4.95006e-06	0.688656	0.799407	2.93599e-24	4.77522e-06	0.182771	0.749934	0.223757	1.60655e-05	0.585685	0.0264253	0.0394546	2.7703e-06	9.56949e-05	8.7186e-05	5.87051e-07	6.14446e-05	8.16329e-06	0.052313	9.87525e-06	0.264203	1.02444e-10	0.20639	0.0222474	0.74118	7.50288e-09	0.0365317	2.36224e-05	0.565761	2.49452e-09	0.0116001	2.68819e-09	5.15507e-05
ELMO1	0.123978	0.000355625	1.32209e-13	5.95556e-13	1.39657e-07	1.71664e-10	0.00374198	0.000833448	0.0297572	0.508534	0.0569066	1.733e-09	0	1.03975e-10	0.68836	0.000119746	1.73644e-22	1.01597e-07	3.31542e-05	4.16557e-08	1.87274e-05	1.45475e-06	0.191079	0.00828473	0.0146178	0.000295978	2.31199e-05	0.0805995	0.990656	0.0542924	0.26277	0.517403	0.341152	0.885998	0.0735687	4.17779e-07	0.00208444	1.59637e-18	7.36833e-08	0.000822131	0.0279913	0.000371457	0.00102943	2.55169e-18	0.000119746	3.12667e-25	1.77328e-12	0.652265	0.941637
ELMO1.AS1	1.56742e-05	7.22753e-13	0.000877157	0.00256893	0.0750275	0.00965047	6.64876e-07	0.399787	0.101095	0.00264469	0.116701	0.788814	1.03975e-10	0	0.00124276	5.80654e-22	1.64472e-09	3.89848e-25	8.75602e-17	0.960814	0.000207002	6.47149e-19	0.000167656	4.55593e-07	0.751273	2.17339e-13	2.47109e-06	0.167575	0.00166976	6.0032e-07	0.0001673	0.0910031	0.791108	0.000954414	0.000994184	1.87822e-06	4.48414e-09	7.59246e-09	9.6692e-23	9.3703e-07	2.13723e-06	0.034129	5.46256e-07	1.01924e-16	5.80654e-22	1.32507e-10	4.38724e-22	0.00358487	0.233844
IDO1	0.147625	0.848743	0.00158667	0.0118519	2.86579e-05	0.00134521	0.193739	7.05927e-08	3.93103e-09	0.0460592	0.00527053	1.11823e-06	0.68836	0.00124276	0	0.0132364	0.0901114	0.01982	0.0141964	1.67903e-05	0.000164237	0.475641	0.00315393	0.242299	0.000113036	0.0118583	0.0442842	2.76283e-05	1.09878e-17	5.29809e-24	3.43749e-24	7.91089e-30	3.5815e-19	1.50341e-18	1.46389e-08	0.0105817	0.137995	0.0502438	0.275014	0.0480837	0.36665	3.06601e-05	0.255924	0.869036	0.0132364	0.882302	0.389464	2.10659e-30	3.29682e-19
RP11.44K6.4	7.02542e-11	2.1656e-17	0.0336943	0.00437002	0.0540331	0.00465936	8.5562e-09	0.300981	0.00583975	4.34726e-05	0.000187506	0.565761	0.000119746	5.80654e-22	0.0132364	0	7.10491e-05	6.53565e-26	5.06692e-16	0.15728	7.16583e-05	1.31856e-25	3.51723e-07	1.04543e-10	0.957697	2.69826e-15	2.17761e-05	0.107483	0.00868401	0.00023309	0.00419938	0.246325	0.8476	0.00206731	0.00116283	1.09973e-09	2.70563e-14	1.49764e-06	8.05661e-30	7.21007e-09	1.18403e-09	0.00108672	2.9413e-11	3.15816e-14	0	1.24385e-07	1.36924e-21	0.011974	0.673637
CELF2	0.0650931	0.00434228	4.16509e-07	3.9062e-09	5.72132e-05	2.54562e-07	0.0197189	0.0393114	0.323109	0.162539	0.0159161	4.95006e-06	1.73644e-22	1.64472e-09	0.0901114	7.10491e-05	0	4.45199e-08	0.000159023	4.46399e-05	0.00852791	6.17801e-05	0.64613	0.0279642	0.00257749	9.25317e-06	0.0281741	0.990259	0.196516	0.0108098	0.0160584	0.414467	0.606845	0.412266	0.0366483	6.14626e-05	0.0245342	7.30972e-11	5.67579e-07	0.0125617	0.0403379	0.0101476	0.00769106	5.06498e-13	7.10491e-05	6.85307e-22	2.62611e-10	0.356146	0.186567
RP3.323N1.2	2.45421e-06	5.24383e-11	0.0107064	0.00291691	0.0360721	0.00939685	1.03499e-10	0.0461622	0.00143291	3.06695e-05	0.00136273	0.688656	1.01597e-07	3.89848e-25	0.01982	6.53565e-26	4.45199e-08	0	3.77453e-10	0.419842	2.18524e-05	7.82361e-19	4.19436e-08	4.46788e-13	0.139492	9.01111e-15	0.00256518	0.560297	0.00258251	6.4955e-05	0.0011965	0.222048	0.943412	0.000534859	0.000640923	3.95243e-10	3.45508e-13	1.85927e-07	3.63126e-22	1.4854e-10	1.01021e-12	0.0181069	3.24669e-06	1.41433e-15	6.53565e-26	1.1025e-10	6.99964e-23	0.00751817	0.513606
PTPRJ.AS1	5.95956e-14	1.70839e-17	0.00268383	0.00379064	0.252996	0.00460129	0.00342049	0.627567	0.318585	0.0286604	0.0981163	0.799407	3.31542e-05	8.75602e-17	0.0141964	5.06692e-16	0.000159023	3.77453e-10	0	0.81258	0.011915	7.92927e-13	0.0151598	0.00242628	0.253817	1.09035e-10	6.74277e-10	0.00372232	0.270524	0.00170361	0.0665016	0.335271	0.736518	0.0370042	0.0131116	0.000190882	9.67882e-06	4.18711e-06	1.85855e-18	0.00814208	0.0163942	0.00333509	2.40986e-11	3.47557e-09	5.06692e-16	4.18113e-05	4.562e-11	0.0669156	0.435555
PTPRJ	0.607024	0.696374	3.16284e-14	1.20768e-11	1.31483e-09	1.20572e-11	0.98896	2.04718e-06	0.0038217	0.0117606	0.00362364	2.93599e-24	4.16557e-08	0.960814	1.67903e-05	0.15728	4.46399e-05	0.419842	0.81258	0	0.00182497	0.703042	0.371064	0.788798	0.000988844	0.439336	0.00716753	0.00671407	9.35828e-07	0.000272081	0.000179039	4.57595e-06	9.54773e-05	9.18333e-08	0.0141465	0.00434754	0.947016	3.98461e-08	0.586499	0.500219	0.354526	5.17641e-06	0.172433	0.00190607	0.15728	3.2817e-06	0.175941	1.85964e-08	0.000903097
PCED1B	0.501399	5.75125e-08	1.46766e-09	1.60221e-08	4.91978e-13	3.02706e-09	1.32972e-16	1.63907e-17	7.68948e-22	4.23642e-08	0.000503202	4.77522e-06	1.87274e-05	0.000207002	0.000164237	7.16583e-05	0.00852791	2.18524e-05	0.011915	0.00182497	0	1.62217e-12	5.43457e-12	3.24057e-15	0.00286585	0.0169443	8.38992e-06	0.00261568	0.0541763	0.0953604	0.0266355	1.31152e-07	7.91473e-09	0.0364532	0.23933	8.44575e-22	1.3956e-16	4.57884e-17	3.80032e-09	1.73833e-24	1.37794e-11	3.41194e-13	1.16577e-07	3.52492e-12	7.16583e-05	2.01996e-08	5.58949e-10	3.41334e-05	2.43023e-10
PCED1B.AS1	7.21746e-07	9.70654e-21	3.15945e-05	1.0275e-05	4.23318e-05	7.82723e-06	4.0944e-13	0.00277036	1.50396e-06	1.11188e-06	0.000331731	0.182771	1.45475e-06	6.47149e-19	0.475641	1.31856e-25	6.17801e-05	7.82361e-19	7.92927e-13	0.703042	1.62217e-12	0	4.59738e-10	4.56596e-16	0.605955	2.37181e-10	1.89226e-07	0.0259307	0.209027	0.0255996	0.175307	0.407526	0.0557295	0.0800952	0.0119499	6.10151e-17	8.44804e-20	1.31921e-12	1.52884e-30	2.6202e-16	2.59626e-11	1.8153e-07	3.1918e-13	1.05407e-22	1.31856e-25	2.44193e-10	1.37414e-27	0.623023	0.133319
IFNG	0.0435819	1.70646e-06	0.0966662	0.112719	0.0128769	0.0392772	2.17133e-14	5.93842e-06	3.54733e-15	8.07723e-21	4.49899e-17	0.749934	0.191079	0.000167656	0.00315393	3.51723e-07	0.64613	4.19436e-08	0.0151598	0.371064	5.43457e-12	4.59738e-10	0	3.09116e-20	0.0137016	0.000373812	0.000509538	0.00297299	0.473915	0.270095	0.0891144	0.00013894	1.56162e-06	0.344647	0.69919	2.13056e-11	4.72938e-21	0.000201424	1.36991e-07	5.26707e-18	1.66946e-19	0.000500119	7.02572e-05	5.19152e-06	3.51723e-07	0.0179143	7.07951e-08	0.0496915	1.63505e-05
IFNG.AS1	0.0191962	4.83643e-09	0.00671051	0.0150563	0.00122672	0.00598651	3.9513e-25	6.92016e-08	1.4992e-14	1.96499e-14	3.79719e-09	0.223757	0.00828473	4.55593e-07	0.242299	1.04543e-10	0.0279642	4.46788e-13	0.00242628	0.788798	3.24057e-15	4.56596e-16	3.09116e-20	0	0.00218205	3.42322e-07	0.00985847	0.240508	0.36432	0.718889	0.819934	0.0360423	0.00269362	0.553704	0.493196	7.66129e-18	5.83495e-21	6.35842e-07	1.70062e-11	2.43193e-28	2.06821e-30	0.000248931	8.30117e-05	1.8829e-10	1.04543e-10	1.57907e-05	7.86143e-12	0.591204	0.0032362
RASGRP1	0.193945	0.974908	0.00189195	0.0427654	0.0166176	0.023639	0.00140495	6.62183e-07	5.18641e-06	0.0980901	0.250748	1.60655e-05	0.0146178	0.751273	0.000113036	0.957697	0.00257749	0.139492	0.253817	0.000988844	0.00286585	0.605955	0.0137016	0.00218205	0	0.00455381	0.659133	0.112376	0.0285298	0.00143475	0.0173022	4.63362e-05	0.000259398	1.8627e-05	0.000274552	0.00278212	0.0602458	0.00808057	0.456583	0.00306756	0.00025247	0.281106	0.916897	0.0620902	0.957697	0.00215558	0.128815	0.00113433	0.00140849
RP11.102L12.2	8.93887e-07	1.10717e-08	0.0571425	0.192022	0.942684	0.151077	1.66056e-06	0.521747	0.0460609	0.00134422	0.0125887	0.585685	0.000295978	2.17339e-13	0.0118583	2.69826e-15	9.25317e-06	9.01111e-15	1.09035e-10	0.439336	0.0169443	2.37181e-10	0.000373812	3.42322e-07	0.00455381	0	0.00019082	0.0474836	0.021039	0.00160905	0.00698644	0.243516	0.943663	0.0991897	0.0845001	7.81976e-05	1.63512e-06	0.000284515	2.59935e-13	5.43509e-05	3.61406e-07	0.34934	0.000206357	8.05815e-08	2.69826e-15	8.81784e-06	1.51343e-10	0.00844879	0.281364
DEXI	0.000722905	1.43414e-09	6.21588e-07	7.67479e-05	0.00223965	9.60534e-06	0.00509253	0.0812521	0.00157447	0.021008	0.0250457	0.0264253	2.31199e-05	2.47109e-06	0.0442842	2.17761e-05	0.0281741	0.00256518	6.74277e-10	0.00716753	8.38992e-06	1.89226e-07	0.000509538	0.00985847	0.659133	0.00019082	0	1.12749e-15	0.0199115	0.806509	0.0795704	0.000551463	4.06039e-06	0.0100374	0.565694	1.20228e-05	9.83022e-06	7.85727e-09	1.67276e-08	0.00156468	0.0818617	3.23143e-06	2.02187e-09	3.47972e-07	2.17761e-05	0.000731362	5.72373e-07	0.00459479	0.00135607
RP11.876N24.5	0.0224392	0.000372216	0.000283392	0.00244805	0.0178518	0.000328713	0.0761107	0.0437467	0.000780594	0.0503102	0.00297363	0.0394546	0.0805995	0.167575	2.76283e-05	0.107483	0.990259	0.560297	0.00372232	0.00671407	0.00261568	0.0259307	0.00297299	0.240508	0.112376	0.0474836	1.12749e-15	0	9.50464e-05	0.00625056	0.000183391	6.70933e-08	7.33304e-11	1.12849e-07	0.00617669	0.00401547	0.00565375	0.000747823	0.0104218	0.0729891	0.334936	2.77995e-05	1.34747e-05	0.0483213	0.107483	0.191086	0.0385944	4.90258e-07	1.16024e-06
CTA.384D8.31	0.85899	0.898512	0.00136956	0.0105321	0.00232995	0.0011783	0.488026	0.00200255	0.000770152	0.946934	0.372282	2.7703e-06	0.990656	0.00166976	1.09878e-17	0.00868401	0.196516	0.00258251	0.270524	9.35828e-07	0.0541763	0.209027	0.473915	0.36432	0.0285298	0.021039	0.0199115	9.50464e-05	0	8.03251e-21	1.2927e-31	1.22391e-14	3.84506e-11	1.09481e-15	1.07515e-07	0.199014	0.810553	0.100087	0.253519	0.893962	0.17753	0.000149709	0.141697	0.619204	0.00868401	0.860129	0.160461	3.01759e-19	9.72239e-10
CTA.384D8.34	0.21669	0.349633	0.0520711	0.128863	0.00399906	0.018811	0.859156	0.00041441	8.18918e-05	0.463036	0.0789655	9.56949e-05	0.0542924	6.0032e-07	5.29809e-24	0.00023309	0.0108098	6.4955e-05	0.00170361	0.000272081	0.0953604	0.0255996	0.270095	0.718889	0.00143475	0.00160905	0.806509	0.00625056	8.03251e-21	0	9.50533e-30	1.47524e-16	9.23298e-11	1.50037e-16	2.24749e-09	0.356879	0.752509	0.816905	0.0130394	0.838496	0.586384	0.00245785	0.570631	0.0574325	0.00023309	0.122849	0.00971923	2.11813e-20	2.94783e-11
KLHDC7B	0.536453	0.978384	0.0165362	0.0627124	0.00451449	0.0131894	0.850445	0.00145691	5.54587e-05	0.23148	0.0286165	8.7186e-05	0.26277	0.0001673	3.43749e-24	0.00419938	0.0160584	0.0011965	0.0665016	0.000179039	0.0266355	0.175307	0.0891144	0.819934	0.0173022	0.00698644	0.0795704	0.000183391	1.2927e-31	9.50533e-30	0	1.23704e-18	5.47259e-13	2.14758e-16	1.66894e-08	0.169065	0.68957	0.321726	0.142464	0.639075	0.617301	0.000419035	0.181594	0.28988	0.00419938	0.252921	0.0961119	5.66263e-22	2.63911e-12
GBP5	0.441281	0.154089	3.85863e-05	0.000463126	6.69407e-07	3.68031e-05	0.00956895	6.61011e-10	1.3392e-12	0.00251927	0.00136559	5.87051e-07	0.517403	0.0910031	7.91089e-30	0.246325	0.414467	0.222048	0.335271	4.57595e-06	1.31152e-07	0.407526	0.00013894	0.0360423	4.63362e-05	0.243516	0.000551463	6.70933e-08	1.22391e-14	1.47524e-16	1.23704e-18	0	3.80598e-30	4.30842e-19	2.09039e-09	6.6856e-05	0.00373489	0.00074212	0.569127	0.000742407	0.0551516	7.1922e-08	0.00693572	0.232515	0.246325	0.426822	0.535437	8.18183e-32	6.47779e-28
RP4.620F22.2	0.834393	0.00416224	5.7905e-05	0.000875895	7.82207e-06	0.000103851	0.000452051	6.46634e-09	1.58425e-13	2.03504e-05	2.70127e-05	6.14446e-05	0.341152	0.791108	3.5815e-19	0.8476	0.606845	0.943412	0.736518	9.54773e-05	7.91473e-09	0.0557295	1.56162e-06	0.00269362	0.000259398	0.943663	4.06039e-06	7.33304e-11	3.84506e-11	9.23298e-11	5.47259e-13	3.80598e-30	0	8.9264e-14	3.77194e-08	5.58608e-06	0.000105717	5.89226e-05	0.0724552	4.46412e-05	0.00611312	1.6333e-08	0.000186568	0.0547005	0.8476	0.243119	0.118911	6.0326e-20	4.06408e-25
RFX5	0.0875753	0.501143	0.002829	0.0385253	0.00664545	0.0050973	0.972878	3.91037e-05	0.000129722	0.837386	0.317859	8.16329e-06	0.885998	0.000954414	1.50341e-18	0.00206731	0.412266	0.000534859	0.0370042	9.18333e-08	0.0364532	0.0800952	0.344647	0.553704	1.8627e-05	0.0991897	0.0100374	1.12849e-07	1.09481e-15	1.50037e-16	2.14758e-16	4.30842e-19	8.9264e-14	0	3.47344e-12	0.194983	0.967613	0.116266	0.0919928	0.735283	0.633414	0.00320238	0.618922	0.434474	0.00206731	0.890064	0.144552	1.33352e-20	2.93086e-11
RP11.126K1.8	0.00750509	0.531112	0.308527	0.823621	0.297852	0.783884	0.643963	0.00214974	0.00490873	0.1952	0.302788	0.052313	0.0735687	0.000994184	1.46389e-08	0.00116283	0.0366483	0.000640923	0.0131116	0.0141465	0.23933	0.0119499	0.69919	0.493196	0.000274552	0.0845001	0.565694	0.00617669	1.07515e-07	2.24749e-09	1.66894e-08	2.09039e-09	3.77194e-08	3.47344e-12	0	0.850537	0.984973	0.891112	0.0635144	0.789139	0.852211	0.143095	0.980986	0.0253997	0.00116283	0.0664587	0.0244804	2.03306e-09	3.60341e-11
CD48	0.00256629	3.67646e-12	7.04922e-09	9.60039e-12	2.04006e-12	7.59095e-12	1.35816e-14	5.7713e-11	1.14772e-18	8.53782e-06	0.000111534	9.87525e-06	4.17779e-07	1.87822e-06	0.0105817	1.09973e-09	6.14626e-05	3.95243e-10	0.000190882	0.00434754	8.44575e-22	6.10151e-17	2.13056e-11	7.66129e-18	0.00278212	7.81976e-05	1.20228e-05	0.00401547	0.199014	0.356879	0.169065	6.6856e-05	5.58608e-06	0.194983	0.850537	0	5.29085e-21	2.51068e-18	3.07412e-15	2.08096e-22	3.12826e-14	2.33373e-14	6.00239e-11	1.35533e-18	1.09973e-09	1.9067e-12	7.55582e-17	0.00606324	6.46833e-06
RP11.404F10.2	0.00327953	8.29147e-13	0.00345223	0.000217136	3.44218e-05	0.000147932	4.71088e-18	3.02889e-06	1.18594e-13	1.15534e-14	3.10933e-10	0.264203	0.00208444	4.48414e-09	0.137995	2.70563e-14	0.0245342	3.45508e-13	9.67882e-06	0.947016	1.3956e-16	8.44804e-20	4.72938e-21	5.83495e-21	0.0602458	1.63512e-06	9.83022e-06	0.00565375	0.810553	0.752509	0.68957	0.00373489	0.000105717	0.967613	0.984973	5.29085e-21	0	2.02169e-09	7.19567e-17	1.1933e-26	1.14104e-21	8.38632e-08	3.77126e-11	2.4414e-12	2.70563e-14	9.37079e-06	9.01262e-17	0.203079	6.22095e-05
PTPRC	0.0245705	7.18174e-10	3.34781e-20	1.45051e-18	9.29585e-16	3.43107e-17	2.76977e-08	6.37767e-09	2.22557e-08	0.0450286	0.549079	1.02444e-10	1.59637e-18	7.59246e-09	0.0502438	1.49764e-06	7.30972e-11	1.85927e-07	4.18711e-06	3.98461e-08	4.57884e-17	1.31921e-12	0.000201424	6.35842e-07	0.00808057	0.000284515	7.85727e-09	0.000747823	0.100087	0.816905	0.321726	0.00074212	5.89226e-05	0.116266	0.891112	2.51068e-18	2.02169e-09	0	1.71578e-13	3.40642e-10	3.46416e-05	7.84765e-14	8.65633e-10	3.48947e-23	1.49764e-06	4.76861e-22	1.48562e-16	0.00276678	0.000322707
RP11.553K8.5	1.27887e-08	7.57629e-24	3.74301e-05	6.27152e-06	0.00028811	1.02002e-05	2.3751e-11	0.0154197	6.41046e-05	2.17802e-05	0.00159467	0.20639	7.36833e-08	9.6692e-23	0.275014	8.05661e-30	5.67579e-07	3.63126e-22	1.85855e-18	0.586499	3.80032e-09	1.52884e-30	1.36991e-07	1.70062e-11	0.456583	2.59935e-13	1.67276e-08	0.0104218	0.253519	0.0130394	0.142464	0.569127	0.0724552	0.0919928	0.0635144	3.07412e-15	7.19567e-17	1.71578e-13	0	6.66838e-12	1.12532e-09	9.16892e-07	1.31387e-15	1.9708e-21	8.05661e-30	2.36453e-11	7.05493e-29	0.475978	0.203357
KCNA3	0.199683	5.83042e-09	0.000237687	0.000210693	1.11778e-06	0.000113276	3.45348e-29	1.10352e-11	8.86976e-19	6.63581e-14	1.21958e-07	0.0222474	0.000822131	9.3703e-07	0.0480837	7.21007e-09	0.0125617	1.4854e-10	0.00814208	0.500219	1.73833e-24	2.6202e-16	5.26707e-18	2.43193e-28	0.00306756	5.43509e-05	0.00156468	0.0729891	0.893962	0.838496	0.639075	0.000742407	4.46412e-05	0.735283	0.789139	2.08096e-22	1.1933e-26	3.40642e-10	6.66838e-12	0	5.22163e-25	6.0793e-07	1.35777e-06	6.27805e-12	7.21007e-09	4.11253e-07	9.57698e-13	0.0764265	8.9961e-06
RP11.284N8.3	0.074336	5.94475e-07	0.0969984	0.0963857	0.0175039	0.0921059	4.65269e-23	3.63331e-07	7.77258e-13	4.06173e-16	8.01697e-11	0.74118	0.0279913	2.13723e-06	0.36665	1.18403e-09	0.0403379	1.01021e-12	0.0163942	0.354526	1.37794e-11	2.59626e-11	1.66946e-19	2.06821e-30	0.00025247	3.61406e-07	0.0818617	0.334936	0.17753	0.586384	0.617301	0.0551516	0.00611312	0.633414	0.852211	3.12826e-14	1.14104e-21	3.46416e-05	1.12532e-09	5.22163e-25	0	0.00978586	0.000792732	1.25799e-07	1.18403e-09	0.000122899	1.80883e-09	0.89954	0.00556801
SP110	0.00402078	1.78043e-07	9.05206e-11	5.36761e-20	9.60192e-24	2.29917e-22	0.000279438	1.24208e-07	5.41845e-10	0.052299	0.0692109	7.50288e-09	0.000371457	0.034129	3.06601e-05	0.00108672	0.0101476	0.0181069	0.00333509	5.17641e-06	3.41194e-13	1.8153e-07	0.000500119	0.000248931	0.281106	0.34934	3.23143e-06	2.77995e-05	0.000149709	0.00245785	0.000419035	7.1922e-08	1.6333e-08	0.00320238	0.143095	2.33373e-14	8.38632e-08	7.84765e-14	9.16892e-07	6.0793e-07	0.00978586	0	1.04401e-16	1.67663e-08	0.00108672	7.6491e-07	2.80601e-07	7.00142e-08	5.58615e-10
AC009950.2	1.99534e-08	6.69625e-17	4.73077e-05	1.8427e-09	9.53537e-08	5.46159e-10	4.69183e-05	0.0453618	9.28817e-05	0.00161254	0.00439625	0.0365317	0.00102943	5.46256e-07	0.255924	2.9413e-11	0.00769106	3.24669e-06	2.40986e-11	0.172433	1.16577e-07	3.1918e-13	7.02572e-05	8.30117e-05	0.916897	0.000206357	2.02187e-09	1.34747e-05	0.141697	0.570631	0.181594	0.00693572	0.000186568	0.618922	0.980986	6.00239e-11	3.77126e-11	8.65633e-10	1.31387e-15	1.35777e-06	0.000792732	1.04401e-16	0	2.85969e-10	2.9413e-11	1.75006e-05	1.21835e-11	0.0518533	0.000547688
ARHGAP15	0.00050457	2.57415e-11	1.95108e-10	1.19776e-12	4.01226e-09	1.01704e-11	1.61306e-08	0.000118034	7.30889e-06	0.0174268	0.237385	2.36224e-05	2.55169e-18	1.01924e-16	0.869036	3.15816e-14	5.06498e-13	1.41433e-15	3.47557e-09	0.00190607	3.52492e-12	1.05407e-22	5.19152e-06	1.8829e-10	0.0620902	8.05815e-08	3.47972e-07	0.0483213	0.619204	0.0574325	0.28988	0.232515	0.0547005	0.434474	0.0253997	1.35533e-18	2.4414e-12	3.48947e-23	1.9708e-21	6.27805e-12	1.25799e-07	1.67663e-08	2.85969e-10	0	3.15816e-14	3.99019e-23	2.85082e-32	0.730964	0.169594
AC092652.1	7.02542e-11	2.1656e-17	0.0336943	0.00437002	0.0540331	0.00465936	8.5562e-09	0.300981	0.00583975	4.34726e-05	0.000187506	0.565761	0.000119746	5.80654e-22	0.0132364	0	7.10491e-05	6.53565e-26	5.06692e-16	0.15728	7.16583e-05	1.31856e-25	3.51723e-07	1.04543e-10	0.957697	2.69826e-15	2.17761e-05	0.107483	0.00868401	0.00023309	0.00419938	0.246325	0.8476	0.00206731	0.00116283	1.09973e-09	2.70563e-14	1.49764e-06	8.05661e-30	7.21007e-09	1.18403e-09	0.00108672	2.9413e-11	3.15816e-14	0	1.24385e-07	1.36924e-21	0.011974	0.673637
ANKRD44	0.0154702	5.35263e-06	1.15352e-12	3.3372e-16	2.63451e-10	1.81958e-13	5.7388e-06	6.3212e-06	0.000279461	0.867307	0.422821	2.49452e-09	3.12667e-25	1.32507e-10	0.882302	1.24385e-07	6.85307e-22	1.1025e-10	4.18113e-05	3.2817e-06	2.01996e-08	2.44193e-10	0.0179143	1.57907e-05	0.00215558	8.81784e-06	0.000731362	0.191086	0.860129	0.122849	0.252921	0.426822	0.243119	0.890064	0.0664587	1.9067e-12	9.37079e-06	4.76861e-22	2.36453e-11	4.11253e-07	0.000122899	7.6491e-07	1.75006e-05	3.99019e-23	1.24385e-07	0	8.53872e-17	0.57054	0.469854
ANKRD44.IT1	3.61712e-05	1.31482e-13	1.24911e-06	1.13222e-08	2.24521e-06	4.69058e-08	2.62416e-10	0.00209443	3.02641e-05	0.0009432	0.0303108	0.0116001	1.77328e-12	4.38724e-22	0.389464	1.36924e-21	2.62611e-10	6.99964e-23	4.562e-11	0.175941	5.58949e-10	1.37414e-27	7.07951e-08	7.86143e-12	0.128815	1.51343e-10	5.72373e-07	0.0385944	0.160461	0.00971923	0.0961119	0.535437	0.118911	0.144552	0.0244804	7.55582e-17	9.01262e-17	1.48562e-16	7.05493e-29	9.57698e-13	1.80883e-09	2.80601e-07	1.21835e-11	2.85082e-32	1.36924e-21	8.53872e-17	0	0.561229	0.268385
TAP1	0.13579	0.757514	4.40848e-05	0.000113732	1.69908e-07	9.70071e-06	0.228672	2.17743e-08	5.66155e-08	0.277383	0.126762	2.68819e-09	0.652265	0.00358487	2.10659e-30	0.011974	0.356146	0.00751817	0.0669156	1.85964e-08	3.41334e-05	0.623023	0.0496915	0.591204	0.00113433	0.00844879	0.00459479	4.90258e-07	3.01759e-19	2.11813e-20	5.66263e-22	8.18183e-32	6.0326e-20	1.33352e-20	2.03306e-09	0.00606324	0.203079	0.00276678	0.475978	0.0764265	0.89954	7.00142e-08	0.0518533	0.730964	0.011974	0.57054	0.561229	0	6.20881e-23
PSMB8.AS1	0.31532	0.0368743	0.000362778	0.00102207	1.18123e-07	0.000130024	0.000158192	2.43506e-11	2.42043e-14	3.15533e-05	0.000271728	5.15507e-05	0.941637	0.233844	3.29682e-19	0.673637	0.186567	0.513606	0.435555	0.000903097	2.43023e-10	0.133319	1.63505e-05	0.0032362	0.00140849	0.281364	0.00135607	1.16024e-06	9.72239e-10	2.94783e-11	2.63911e-12	6.47779e-28	4.06408e-25	2.93086e-11	3.60341e-11	6.46833e-06	6.22095e-05	0.000322707	0.203357	8.9961e-06	0.00556801	5.58615e-10	0.000547688	0.169594	0.673637	0.469854	0.268385	6.20881e-23	0
PLEKHA2	0.462053	0.723998	5.93462e-12	2.31035e-13	2.08911e-12	7.53472e-13	0.528172	2.5279e-08	0.00119511	0.0129328	0.00307937	2.90096e-25	6.53981e-08	0.761005	2.32291e-05	0.227246	9.23784e-05	0.617324	0.959051	2.73207e-23	0.000183496	0.785198	0.509706	0.850447	0.00452821	0.188626	0.0324238	0.0154922	2.79325e-06	0.000696824	0.000333105	1.06471e-05	0.000286661	9.36128e-06	0.0100797	0.00168499	0.794778	2.56946e-08	0.482464	0.267177	0.571376	2.60277e-07	0.0789646	0.00194798	0.227246	6.26235e-07	0.136457	1.15915e-08	0.000110935
CTD.2544N14.3	1.84611e-07	2.11962e-07	1.37242e-05	6.18322e-07	0.000484893	1.99103e-07	0.0209653	0.129494	0.125959	0.628163	0.426209	0.00370541	3.21172e-07	7.12736e-07	0.413775	4.94013e-07	8.69016e-08	3.84026e-05	4.48702e-10	0.000388707	0.00895645	4.76362e-06	0.527047	0.0843144	0.893865	5.39961e-05	1.03522e-05	0.00673463	0.356415	0.249517	0.55774	0.83914	0.220994	0.849195	0.779225	9.8363e-05	0.00781216	1.82246e-09	9.17088e-10	0.0365847	0.186131	5.63557e-06	3.98818e-08	4.88969e-08	4.94013e-07	8.69721e-10	2.71133e-07	0.63215	0.497069
SMARCA2	4.01935e-06	0.520613	0.42751	0.915911	0.248227	0.958689	0.271476	0.0154991	0.164581	0.559946	0.280053	0.180788	0.983535	0.396107	0.204635	0.0515723	0.723312	0.143867	0.0619147	0.166367	0.0876988	0.193307	0.705714	0.885349	0.012306	0.150565	0.497805	0.645958	0.780583	0.516438	0.584259	0.0793183	0.0972002	0.0463039	2.43372e-07	0.583934	0.591661	0.25743	0.466274	0.229805	0.366966	0.564888	0.583385	0.668369	0.0515723	0.797465	0.616981	0.0827345	0.00255049
RP11.264I13.2	4.2288e-05	8.5041e-07	0.000149363	6.90979e-05	0.00981935	0.000169359	0.174901	0.778597	0.923034	0.249946	0.0800107	0.0699267	5.36919e-06	6.67958e-08	0.0126331	2.52919e-06	6.50763e-07	3.73343e-05	4.1765e-09	0.111418	0.171984	4.55919e-05	0.729951	0.400435	0.680359	8.91376e-05	0.000268303	0.129671	0.165474	0.00453107	0.0209453	0.151817	0.489572	0.120633	0.593379	0.00398634	0.0436261	6.64743e-06	5.12147e-08	0.172248	0.594673	0.00131103	6.52041e-07	4.66082e-06	2.52919e-06	1.41693e-07	4.8781e-07	0.157813	0.519031
CELF2.1	0.0650931	0.00434228	4.16509e-07	3.9062e-09	5.72132e-05	2.54562e-07	0.0197189	0.0393114	0.323109	0.162539	0.0159161	4.95006e-06	1.73644e-22	1.64472e-09	0.0901114	7.10491e-05	0	4.45199e-08	0.000159023	4.46399e-05	0.00852791	6.17801e-05	0.64613	0.0279642	0.00257749	9.25317e-06	0.0281741	0.990259	0.196516	0.0108098	0.0160584	0.414467	0.606845	0.412266	0.0366483	6.14626e-05	0.0245342	7.30972e-11	5.67579e-07	0.0125617	0.0403379	0.0101476	0.00769106	5.06498e-13	7.10491e-05	6.85307e-22	2.62611e-10	0.356146	0.186567
CELF2.AS1	5.05219e-05	1.00925e-07	0.00357043	0.000320665	0.0342547	0.00237873	2.46401e-05	0.437824	0.308246	0.174572	0.728419	0.312855	6.10255e-12	1.39374e-26	0.000184389	4.37034e-18	3.50775e-16	8.45131e-24	2.42574e-11	0.899605	0.00500268	1.01629e-12	0.0110676	1.71762e-05	0.234111	1.66375e-14	0.00128645	0.803206	0.000532868	1.78325e-07	1.03252e-05	0.0111565	0.17582	0.000388234	0.000248735	1.06237e-05	2.72845e-06	9.95488e-08	4.88448e-17	4.73548e-05	3.17924e-05	0.0414646	1.69501e-05	6.35712e-16	4.37034e-18	3.17386e-14	3.00557e-20	0.000661489	0.0394479
NCKAP1L	0.154655	4.79678e-07	2.46504e-21	2.10209e-18	2.05657e-14	3.62172e-17	5.68701e-05	2.22098e-08	5.4348e-07	0.176394	0.96781	2.34955e-13	3.82101e-20	5.22357e-07	0.0311419	0.000304082	2.22332e-11	2.71774e-05	6.52896e-05	1.2926e-11	8.08258e-14	5.71499e-09	0.00264909	8.59756e-05	0.0053643	0.0146018	2.94564e-07	0.00233564	0.0244813	0.598206	0.161546	0.000496283	6.95478e-05	0.0473848	0.885464	3.859e-13	1.77268e-06	1.97291e-29	3.68825e-09	2.42233e-07	0.00174453	2.61659e-11	6.40812e-07	2.93106e-19	0.000304082	1.77746e-19	3.737e-12	0.00176997	0.0011039
RP11.1049A21.2	2.47711e-07	3.12347e-20	0.00011105	0.000120429	0.00354818	0.000255471	2.15247e-09	0.0386915	0.000407108	1.84191e-05	0.00289838	0.313347	7.86234e-09	5.04485e-26	0.163105	2.55628e-23	5.70962e-07	3.52376e-22	1.49567e-18	0.54909	7.31048e-08	6.93619e-23	6.20949e-07	3.53644e-09	0.711817	3.24093e-11	4.03179e-08	0.0372064	0.254995	0.00364405	0.115014	0.87413	0.121013	0.043307	0.0551356	1.71444e-11	3.93054e-14	4.17471e-12	2.7928e-34	2.61697e-10	7.34443e-09	0.000113288	4.04697e-12	7.16042e-19	2.55628e-23	1.22758e-10	5.53578e-22	0.264658	0.438477
OAS1	0.320491	0.013659	1.9264e-05	3.42997e-08	8.2474e-13	5.81912e-11	0.0241851	4.25227e-07	3.30191e-10	0.0438325	0.00718538	1.11823e-07	0.462423	0.229893	1.62737e-15	0.771125	0.797464	0.586699	0.94036	1.14966e-05	3.16775e-07	0.0606243	0.00142122	0.0236197	0.0368595	0.238074	0.00355654	7.56665e-06	1.49085e-11	2.6383e-13	4.07278e-13	2.06387e-16	5.70715e-14	3.4778e-09	0.000143291	8.46613e-07	0.00078456	5.42432e-05	0.105587	0.0009998	0.133062	6.697e-19	3.70022e-07	0.0257867	0.771125	0.0887628	0.0950898	1.10738e-18	8.69866e-18
OAS2	0.998718	0.241844	1.55517e-05	4.1469e-07	6.08298e-11	1.99636e-09	0.207092	6.75905e-07	2.30922e-08	0.33373	0.0765233	1.04585e-09	0.631659	0.0115412	2.29238e-21	0.207316	0.610602	0.0811507	0.244243	1.84673e-07	3.80961e-05	0.714036	0.0334828	0.262413	0.00954581	0.0313906	0.0143248	1.8736e-05	3.72606e-16	2.12775e-19	3.06915e-17	7.67688e-20	1.1946e-14	7.11759e-13	1.36525e-06	0.000115993	0.0574267	0.000859686	0.775409	0.0294999	0.613804	4.11862e-13	0.00045474	0.228774	0.207316	0.261879	0.64279	1.79054e-25	2.34176e-18
OAS3	0.797499	0.229622	4.2618e-05	6.38456e-08	3.52516e-11	4.09714e-10	0.288686	8.99957e-06	4.47871e-07	0.615149	0.133828	6.52545e-09	0.54391	0.0316309	1.93864e-17	0.30906	0.84193	0.10187	0.414937	3.68164e-07	0.000123093	0.647969	0.0704106	0.458057	0.0296954	0.0374654	0.00725848	4.90658e-06	4.73392e-14	9.50891e-16	3.87769e-15	3.88915e-16	1.63675e-12	8.19356e-12	2.49492e-05	0.000423024	0.0783521	0.000818285	0.715278	0.0700472	0.909102	2.41006e-14	8.31115e-05	0.228528	0.30906	0.189143	0.550002	2.86505e-23	3.09837e-15
RP1.71H24.1	1.51473e-08	5.80251e-08	0.00115744	1.03745e-06	6.87634e-06	6.42857e-09	0.0184457	0.0340947	2.34151e-05	0.0160784	0.0002277	0.0238003	0.23615	0.0697457	0.000622399	4.17919e-05	0.445419	0.0151831	6.96139e-05	0.0927406	0.000234609	1.91603e-05	0.000311193	0.00414312	0.75562	0.0367542	4.01289e-06	3.04036e-06	0.000129836	0.00153429	0.0002881	8.18177e-05	7.65012e-06	0.0144619	0.228716	2.29278e-07	6.23019e-06	4.78798e-05	1.88933e-06	0.00204997	0.025596	1.75294e-14	4.67041e-17	0.000242248	4.17919e-05	0.0127499	6.67291e-05	0.000399043	2.27407e-05
WARS	0.144616	0.553392	9.48738e-06	0.000106153	9.08426e-08	4.9235e-06	0.172901	7.33302e-09	8.27139e-08	0.195744	0.153366	3.48162e-09	0.41516	0.0155997	1.06212e-26	0.0235838	0.55674	0.0159169	0.181573	2.75858e-09	9.06702e-06	0.79512	0.0518691	0.517299	0.00186121	0.0192815	0.00088014	2.69866e-07	1.0155e-17	1.78846e-17	1.39498e-17	5.89576e-29	1.03911e-20	2.75133e-19	1.0302e-09	0.00559897	0.169155	0.000983929	0.738512	0.0559227	0.806919	6.05249e-08	0.0321016	0.529165	0.0235838	0.459705	0.71933	2.85032e-40	3.09083e-22
RP11.638I2.8	0.186086	0.129044	0.0392323	0.345106	0.0114599	0.133282	0.00760184	4.43468e-06	2.23059e-08	1.67631e-06	1.28302e-05	0.0298222	0.19616	0.102688	2.04931e-17	0.209686	0.00556542	0.135231	0.336225	0.0328362	1.6379e-05	0.669211	0.00011825	0.0483212	0.0127102	0.179786	0.00456806	3.23301e-06	1.9644e-10	4.91424e-12	5.7725e-14	6.659e-22	6.18383e-23	2.33216e-11	1.2604e-11	0.0206086	0.00407811	0.0869509	0.925506	0.00210899	0.040551	0.00037106	0.0291923	0.785925	0.209686	0.22473	0.70041	3.8689e-17	9.2336e-25
RP11.638I2.9	0.41986	0.00116126	0.000979699	0.00349603	6.49872e-05	0.000491213	0.00730311	3.00817e-05	9.2581e-10	1.1204e-05	5.28698e-06	0.00411243	0.932383	0.724731	5.48755e-15	0.763958	0.0645954	0.789354	0.274886	0.00990128	4.71827e-07	0.060993	3.36778e-06	0.0184507	0.0940435	0.613154	2.4495e-07	1.40143e-11	2.30782e-10	1.00197e-09	3.6563e-13	7.98252e-20	8.67517e-23	2.53881e-09	1.11652e-06	0.000239561	7.35863e-05	0.00135693	0.089973	0.000904757	0.0459217	7.7134e-09	6.62655e-06	0.2298	0.763958	0.971015	0.2214	3.68263e-17	5.20168e-22
GPR65	0.0655174	7.20395e-07	3.132e-16	1.69383e-15	1.33818e-15	1.694e-16	0.000192512	1.64467e-09	8.60487e-11	0.0428635	0.235686	6.78705e-13	1.07256e-08	0.00387733	6.49001e-05	0.0051735	6.69851e-05	0.00525627	0.0020791	3.55765e-10	1.54443e-14	1.12081e-06	0.00078181	0.000106299	0.0035481	0.102763	1.39566e-06	0.000892355	1.0848e-05	0.00380316	0.000147246	8.3673e-08	1.72111e-08	0.00040939	0.0479859	4.65379e-15	9.76197e-07	1.97297e-19	5.2233e-07	3.44755e-07	0.00135338	2.77055e-16	8.28189e-09	2.14098e-11	0.0051735	2.3885e-10	1.67975e-07	8.54031e-07	1.01769e-07
RP11.300J18.2	0.00292612	1.30572e-14	1.74813e-07	3.85253e-07	6.89276e-07	9.05005e-08	1.67839e-07	4.61286e-05	8.67701e-11	4.55129e-07	0.000227057	0.00251815	0.000216237	3.65402e-06	0.00668896	6.5629e-07	0.0168749	1.30015e-05	3.62721e-07	0.00927468	1.01871e-13	2.27817e-12	3.21993e-08	1.89255e-07	0.0878028	0.00107014	2.719e-08	0.000104055	0.00591893	0.0736803	0.00495558	7.33544e-06	2.42815e-08	0.0704424	0.286832	1.01742e-12	5.90808e-13	5.37239e-12	6.16696e-11	1.60671e-10	2.11707e-06	2.981e-11	5.57077e-15	4.32413e-10	6.5629e-07	1.02331e-05	1.23804e-09	0.00153125	5.55573e-06
IKZF3	0.0646969	6.53706e-09	5.04918e-12	2.47701e-10	1.27408e-11	4.16347e-11	5.46473e-13	1.96321e-12	4.21369e-18	4.23696e-05	0.00395393	5.35666e-07	2.58743e-08	1.01645e-05	0.00037608	3.14737e-06	0.000110827	1.84278e-06	0.000828959	6.17066e-05	9.87141e-24	5.03196e-13	9.62932e-11	7.82252e-13	0.000129735	0.000133393	1.07255e-08	2.07966e-05	0.0403287	0.127994	0.0344638	5.96775e-08	2.51735e-09	0.00339878	0.170815	1.23445e-25	1.34446e-14	1.12134e-21	2.67973e-11	2.18176e-17	8.1795e-10	1.07887e-12	1.48396e-08	1.62309e-16	3.14737e-06	5.86112e-11	3.93462e-14	6.73527e-05	4.01371e-08
TCONS_00025171	2.18245e-05	6.04948e-18	0.00499997	0.0223282	0.0160175	0.00779505	2.29744e-16	0.00074205	1.10075e-09	2.77158e-15	7.74816e-11	0.912529	0.00953602	1.52125e-11	0.509115	2.59127e-18	0.114995	6.08696e-13	1.41985e-09	0.440722	3.0462e-12	1.60264e-23	3.74721e-18	4.73911e-19	0.330517	4.78339e-09	1.96468e-08	0.000652988	0.777787	0.35537	0.896933	0.0250173	0.000430015	0.756981	0.685518	4.39373e-14	3.90831e-27	1.5399e-07	1.55467e-19	5.12588e-19	2.13974e-16	2.56354e-05	4.08706e-11	8.30698e-11	2.59127e-18	0.000265239	9.72057e-15	0.650346	0.00278715
ICAM1	0.0601995	0.65797	5.34564e-07	6.75952e-05	4.1731e-06	2.37356e-05	0.595158	4.83851e-06	0.00198029	0.281217	0.315328	1.25142e-12	0.105871	0.00333021	7.9229e-15	0.000186198	0.826318	0.000548411	0.0745325	2.73183e-14	0.00940807	0.0810018	0.502567	0.165453	0.0114103	0.00103951	0.0288185	0.00053871	6.99955e-19	4.75387e-14	6.60462e-15	4.64975e-14	7.35673e-10	4.24788e-16	1.5394e-07	0.153783	0.370067	0.00390209	0.131216	0.935087	0.0711673	7.82684e-05	0.515441	0.961532	0.000186198	0.262011	0.14786	2.4902e-22	4.77818e-10
CTD.2369P2.8	0.656238	0.0105999	0.00336798	0.105623	0.0153898	0.0380131	0.231508	0.0025476	0.000127912	0.00398908	0.00239527	0.00722209	0.679041	0.269292	1.42699e-11	0.387023	0.0309835	0.124563	0.529576	0.00362603	0.00116092	0.619457	0.0222781	0.644035	0.513824	0.254303	6.66339e-05	1.21438e-07	8.99647e-14	9.58615e-10	5.00938e-15	2.22539e-13	4.91522e-15	4.32582e-09	1.07384e-06	0.0578333	0.119644	0.0227946	0.471093	0.125474	0.844351	0.0002139	0.00567824	0.986203	0.387023	0.615401	0.605108	1.01114e-13	6.06745e-13
[truncated: 21 more columns]

## Sheet: TCGA pair coding-LncRNA corr
Correlation of LncKLHDC7B and KLHDC7B coding
Subtype	Correlation	p.value
BL1 (28)	0.95	1.3e-06
BL2 (11)	0.94	< 0.00000001
IM (24)	0.99	1.2e-07
M (33)	0.91	2.85e-11
MSL (16)	0.92	< 0.00000001
LAR (15)	0.81	0.00054
