# Supplementary material for: Expression of long non‐coding RNA ENSG00000226738 (LncKLHDC7B) is enriched in the immunomodulatory triple‐negative breast cancer subtype and its alteration promotes cell migration, invasion, and resistance to cell death
Source: Mol Oncol. 2019 Feb 9;13(4):909–27. doi: 10.1002/1878-0261.12446 (PMC6441920; doi:10.1002/1878-0261.12446)
Supplement: Supplementary file 5 — Table S5. Differentially expressed genes that are significantly modulated after lncKLHDC7B silencing in HCC1187 cells. [file MOL2-13-909-s005.xls]

## Sheet: Table supplementary 3.txt
Transcript Cluster ID	shRNA Bi-weight Avg Signal (log2)	NC Bi-weight Avg Signal (log2)	Fold Change (linear) (shRNA vs. NC)	ANOVA p-value (shRNA vs. NC)	FDR p-value (shRNA vs. NC)	Gene Symbol	Description	Group
TC15000844.hg.1	9.45	8.08	2.59	0.000846	0.100006	ABHD2	abhydrolase domain containing 2	Coding
TC14001269.hg.1	6.34	7.11	-1.71	0.015303	0.235385	ADAM20P1	ADAM metallopeptidase domain 20 pseudogene 1	Coding
TC07000525.hg.1	8.64	8.04	1.51	0.007615	0.183118	ADAM22	ADAM metallopeptidase domain 22	Coding
TC08000298.hg.1	10.61	9.5	2.16	0.002639	0.129691	ADAM9	ADAM metallopeptidase domain 9	Coding
TC04000353.hg.1	6.98	5.63	2.55	9.8e-05	0.080811	ADGRL3	adhesion G protein-coupled receptor L3	Coding
TC22000165.hg.1	9.42	10.05	-1.55	0.000961	0.10219	ADRBK2	adrenergic, beta, receptor kinase 2	Coding
TC16000710.hg.1	7.37	8.08	-1.63	0.010616	0.204866	AFG3L1P	AFG3-like AAA ATPase 1, pseudogene	Coding
TC06001561.hg.1	9.91	8.88	2.03	0.001145	0.105893	AGPAT1	1-acylglycerol-3-phosphate O-acyltransferase 1	Coding
TC06000146.hg.1	8.35	7.65	1.62	0.000485	0.091057	ALDH5A1	aldehyde dehydrogenase 5 family, member A1	Coding
TC04000584.hg.1	7.77	7.12	1.57	0.045617	0.356381	ANK2	ankyrin 2, neuronal	Coding
TC11000360.hg.1	12.55	13.59	-2.05	0.015979	0.240058	API5	apoptosis inhibitor 5	Coding
TC11001194.hg.1	13.89	12.69	2.3	0.002758	0.131249	APLP2	amyloid beta (A4) precursor-like protein 2	Coding
TC21000340.hg.1	12.99	12.05	1.92	0.014436	0.231155	APP	amyloid beta (A4) precursor protein	Coding
TC17_ctg5_hap1000003.hg.1	11.27	12.32	-2.06	0.000427	0.090426	ARL17A	ADP-ribosylation factor like GTPase 17A	Coding
TC18000140.hg.1	7.98	7.34	1.56	0.006245	0.16943	ASXL3	additional sex combs like transcriptional regulator 3	Coding
TC01001414.hg.1	11.51	10.69	1.77	0.001157	0.105981	ATF6	activating transcription factor 6	Coding
TC19002704.hg.1	10.31	9.54	1.71	0.015017	0.233649	ATP5SL	ATP5S-like	Coding
TC20000968.hg.1	11.29	11.91	-1.53	0.00052	0.092002	AURKA	aurora kinase A	Coding
TC11001054.hg.1	9.46	8.77	1.62	0.010344	0.203307	BACE1-AS	BACE1 antisense RNA	Coding
TC10000738.hg.1	10.32	9.31	2.01	0.000171	0.084311	BTRC	beta-transducin repeat containing E3 ubiquitin protein ligase	Coding
TC02001166.hg.1	12.44	13.88	-2.7	0.002473	0.127011	BZW1	basic leucine zipper and W2 domains 1	Coding
TC07001563.hg.1	9.35	8.49	1.81	0.004359	0.150901	CACNA2D1	calcium channel, voltage-dependent, alpha 2/delta subunit 1	Coding
TC02002430.hg.1	6.95	7.69	-1.68	0.003852	0.144824	CACNB4	calcium channel, voltage-dependent, beta 4 subunit	Coding
TC10000093.hg.1	8.52	7.82	1.62	0.014868	0.233089	CAMK1D	calcium/calmodulin-dependent protein kinase ID	Coding
TC04001486.hg.1	9.31	7.79	2.88	0.015659	0.237725	CAMK2D	calcium/calmodulin-dependent protein kinase II delta	Coding
TC11001089.hg.1	11.57	10.63	1.91	0.002544	0.127581	CBL	Cbl proto-oncogene, E3 ubiquitin protein ligase	Coding
TC02000878.hg.1	9.98	10.8	-1.77	5e-05	0.068859	CCNT2	cyclin T2	Coding
TC01003029.hg.1	8.05	7.38	1.59	0.023562	0.275886	CD58	CD58 molecule	Coding
TC07001603.hg.1	9.82	8.68	2.19	0.001439	0.110371	CDK6	cyclin-dependent kinase 6	Coding
TC03003326.hg.1	6.51	7.1	-1.51	0.015159	0.234735	CIDECP	cell death-inducing DFFA-like effector c pseudogene	Coding
TC06004119.hg.1	10.61	11.2	-1.51	0.001569	0.112842	CLIC1	chloride intracellular channel 1	Coding
TC12002073.hg.1	9.74	8.86	1.83	0.000767	0.098334	CLIP1	CAP-GLY domain containing linker protein 1	Coding
TC02002666.hg.1	8.88	9.9	-2.03	0.021457	0.267189	CLK1	CDC like kinase 1	Coding
TC04001211.hg.1	10.2	9.52	1.61	0.005425	0.161518	CLOCK	clock circadian regulator	Coding
TC19000637.hg.1	11.38	10.45	1.9	0.009882	0.2004	CLPTM1	cleft lip and palate associated transmembrane protein 1	Coding
TC04001440.hg.1	6.12	5.36	1.7	0.002394	0.125577	CXXC4	CXXC finger protein 4	Coding
TC05003425.hg.1	8.44	7.36	2.11	0.00761	0.183092	DAB2	Dab, mitogen-responsive phosphoprotein, homolog 2 (Drosophila)	Coding
TC14002192.hg.1	7.64	6.96	1.6	0.000461	0.090426	DCAF11	DDB1 and CUL4 associated factor 11	Coding
TC16000257.hg.1	11.89	11.22	1.59	0.02475	0.281155	DCTN5	dynactin 5 (p25)	Coding
TC12000144.hg.1	9.65	10.55	-1.86	0.001591	0.112842	DDX12P	DEAD/H (Asp-Glu-Ala-Asp/His) box polypeptide 12, pseudogene	Coding
TC17000699.hg.1	8.64	9.78	-2.2	4.8e-05	0.068744	DGKE	diacylglycerol kinase, epsilon 64kDa	Coding
TC14000465.hg.1	11.92	11.07	1.81	0.00591	0.16593	DLST	dihydrolipoamide S-succinyltransferase (E2 component of 2-oxo-glutarate complex)	Coding
TC02001579.hg.1	7.83	8.94	-2.15	0.002094	0.121739	E2F6	E2F transcription factor 6	Coding
TC12001756.hg.1	10.07	9.46	1.52	0.025228	0.28367	E2F7	E2F transcription factor 7	Coding
TC02000141.hg.1	7.48	6.67	1.76	0.000464	0.090426	EFR3B	EFR3 homolog B	Coding
TC05001331.hg.1	8.8	9.68	-1.84	0.001181	0.106136	EMB	embigin	Coding
TC01000288.hg.1	7.46	6.76	1.62	0.001129	0.105572	EPHB2	EPH receptor B2	Coding
TC17000965.hg.1	9.85	9.01	1.79	0.011358	0.211581	FAM101B	family with sequence similarity 101, member B	Coding
TC09001604.hg.1	6.88	6.27	1.53	0.000356	0.087168	FAM129B	family with sequence similarity 129, member B	Coding
TC17001537.hg.1	9.35	8.58	1.7	0.008932	0.192466	FAM134C	family with sequence similarity 134, member C	Coding
TC16001330.hg.1	8.37	9.02	-1.58	0.004166	0.148778	FBXO31	F-box protein 31	Coding
TC01001966.hg.1	7.91	7.24	1.59	0.020059	0.260856	FMN2	formin 2	Coding
TC11001748.hg.1	11.31	12.34	-2.03	0.003211	0.137327	FNBP4	formin binding protein 4	Coding
TC04001161.hg.1	5.87	5.1	1.71	0.03164	0.307938	GABRA2	gamma-aminobutyric acid (GABA) A receptor, alpha 2	Coding
TC09000350.hg.1	7.36	6.42	1.92	0.012236	0.216685	GCNT1	glucosaminyl (N-acetyl) transferase 1, core 2	Coding
TC10001678.hg.1	7.79	6.84	1.93	0.045514	0.356002	GFRA1	GDNF family receptor alpha 1	Coding
TC11002258.hg.1	7.52	6.87	1.57	0.000261	0.084631	GUCY1A2	guanylate cyclase 1, soluble, alpha 2	Coding
TC04001419.hg.1	10.51	11.7	-2.27	0.0032	0.137266	H2AFZ	H2A histone family, member Z	Coding
TC07001915.hg.1	12.08	10.69	2.62	0.000453	0.090426	HIPK2	homeodomain interacting protein kinase 2	Coding
TC06001578.hg.1	7.43	6.32	2.16	0.012504	0.217585	HLA-DPA1	major histocompatibility complex, class II, DP alpha 1	Coding
TC06000399.hg.1	5.9	5.08	1.77	0.000497	0.091585	HLA-DRA	major histocompatibility complex, class II, DR alpha	Coding
TC06004123.hg.1	8.8	7.97	1.78	0.006357	0.170795	HLA-DRB1	major histocompatibility complex, class II, DR beta 1	Coding
TC01001348.hg.1	7.77	6.44	2.52	0.00354	0.140489	IFI16	interferon, gamma-inducible protein 16	Coding
TC09001087.hg.1	8.09	7.14	1.93	0.000989	0.102966	IGFBPL1	insulin like growth factor binding protein-like 1	Coding
TC11000747.hg.1	6.45	7.1	-1.57	0.002877	0.134282	IL18BP	interleukin 18 binding protein	Coding
TC17001770.hg.1	11.85	11.17	1.59	0.016904	0.244589	INTS2	integrator complex subunit 2	Coding
TC07001573.hg.1	8.53	7.66	1.83	0.016452	0.242399	KIAA1324L	KIAA1324-like	Coding
TC17000060.hg.1	9.09	9.96	-1.83	0.007038	0.177651	KIF1C	kinesin family member 1C	Coding
TC6_ssto_hap7000090.hg.1	8.82	9.75	-1.9	0.005587	0.163106	KIFC1	kinesin family member C1	Coding
TC11000240.hg.1	13.47	12.7	1.71	0.024714	0.28112	LDHA	lactate dehydrogenase A	Coding
TC07000777.hg.1	14.23	15.04	-1.74	0.001023	0.103859	LINC01000	long intergenic non-protein coding RNA 1000	Coding
TC04001501.hg.1	12.07	13.05	-1.98	0.004013	0.146896	LINC01061	long intergenic non-protein coding RNA 1061	Coding
TC16000870.hg.1	8.57	7.18	2.62	0.009816	0.19995	LITAF	lipopolysaccharide-induced TNF factor	Coding
TC03003369.hg.1	8.2	8.87	-1.59	0.003551	0.140489	LMLN	leishmanolysin-like (metallopeptidase M8 family)	Coding
TC01002116.hg.1	6.26	5.54	1.65	0.011726	0.214188	LOC100129534	small nuclear ribonucleoprotein polypeptide N pseudogene	Coding
TC01002072.hg.1	12.52	13.45	-1.9	0.000455	0.090426	LOC100288069	uncharacterized LOC100288069	Coding
TC15002761.hg.1	8.32	9.18	-1.81	0.002283	0.124072	LOC100288637	OTU deubiquitinase 7A pseudogene	Coding
TC01002297.hg.1	6.91	7.75	-1.8	0.002527	0.127581	LOC100506730	uncharacterized LOC100506730	Coding
TC04001503.hg.1	6.66	7.68	-2.02	0.002365	0.125088	LOC101926918	uncharacterized LOC101926918	Coding
TC07000249.hg.1	5.58	6.31	-1.65	0.030397	0.302923	LOC646999	akirin 1 pseudogene	Coding
TC05001876.hg.1	8.36	9.05	-1.61	0.004637	0.153323	LOC729080	glycine cleavage system protein H (aminomethyl carrier) pseudogene	Coding
TC04000605.hg.1	12.84	13.9	-2.08	0.001877	0.117553	LOC729218	uncharacterized LOC729218	Coding
TC03001690.hg.1	12.33	11.51	1.77	0.012615	0.218817	LRRC58	leucine rich repeat containing 58	Coding
TC12000606.hg.1	11.62	12.3	-1.61	0.000958	0.10219	MDM2	MDM2 proto-oncogene, E3 ubiquitin protein ligase	Coding
TC01001700.hg.1	8.24	8.85	-1.53	0.000272	0.084818	MDM4	MDM4, p53 regulator	Coding
TC20000114.hg.1	10.44	11.24	-1.74	0.001566	0.112842	MGME1	mitochondrial genome maintenance exonuclease 1	Coding
TC05000561.hg.1	14.48	15.09	-1.52	0.004248	0.149954	MIR1244-1	microRNA 1244-1; microRNA 1244-2; microRNA 1244-3	Coding
TC21000040.hg.1	7.15	6.25	1.86	0.022382	0.271346	MIR99AHG	mir-99a-let-7c cluster host gene	Coding
TC08001602.hg.1	7.63	6.74	1.85	0.0186	0.253509	MTSS1	metastasis suppressor 1	Coding
TC08001013.hg.1	7	6.35	1.57	2.5e-05	0.061819	MTUS1	microtubule associated tumor suppressor 1	Coding
TC02001057.hg.1	10.01	10.69	-1.6	0.000123	0.081644	MTX2	metaxin 2	Coding
TC08001286.hg.1	8.73	9.42	-1.61	0.010185	0.202322	MYBL1	v-myb avian myeloblastosis viral oncogene homolog-like 1	Coding
TC08000193.hg.1	9.82	10.56	-1.68	0.040241	0.339759	NEFM	neurofilament, medium polypeptide	Coding
TC20001763.hg.1	8.93	8.1	1.79	0.007397	0.181121	NFS1	NFS1 cysteine desulfurase	Coding
TC0X000393.hg.1	6.53	5.74	1.73	0.012492	0.217585	NHSL2	NHS-like 2	Coding
TC17001937.hg.1	7.62	6.86	1.69	0.003054	0.136318	NPTX1	neuronal pentraxin I	Coding
TC16000425.hg.1	9.14	9.83	-1.61	0.003049	0.136188	ORC6	origin recognition complex subunit 6	Coding
TC01000631.hg.1	13.13	12.48	1.56	0.003695	0.143179	OSBPL9	oxysterol binding protein-like 9	Coding
TC05000497.hg.1	9.48	8.75	1.66	0.043451	0.349926	PAM	peptidylglycine alpha-amidating monooxygenase	Coding
TC07001033.hg.1	7.69	6.65	2.06	0.009366	0.196357	PAXIP1-AS2	PAXIP1 antisense RNA 2	Coding
TC02005029.hg.1	7.84	8.51	-1.59	0.037372	0.328952	PCBP1-AS1	PCBP1 antisense RNA 1	Coding
TC0X000118.hg.1	11.33	10.02	2.49	0.000463	0.090426	PDK3	pyruvate dehydrogenase kinase, isozyme 3	Coding
TC01006278.hg.1	9.84	9.12	1.64	0.000762	0.098334	PEX19	peroxisomal biogenesis factor 19	Coding
TC03001988.hg.1	9.75	10.55	-1.75	0.000404	0.089211	PHC3	polyhomeotic homolog 3 (Drosophila)	Coding
TC08000505.hg.1	7.29	6.7	1.51	0.006205	0.168948	PKIA	protein kinase (cAMP-dependent, catalytic) inhibitor alpha	Coding
TC16000643.hg.1	7.3	6.38	1.9	0.003389	0.138458	PLCG2	phospholipase C, gamma 2 (phosphatidylinositol-specific)	Coding
TC01003778.hg.1	7.32	6.59	1.66	0.00261	0.128937	PLXNA2	plexin A2	Coding
TC18000213.hg.1	11.1	12.58	-2.79	0.043017	0.348645	PMAIP1	phorbol-12-myristate-13-acetate-induced protein 1	Coding
TC09001503.hg.1	9.18	8.48	1.62	0.014245	0.229871	POLE3	polymerase (DNA directed), epsilon 3, accessory subunit	Coding
TC06000359.hg.1	5.71	6.33	-1.53	0.011972	0.215244	POU5F1	POU class 5 homeobox 1	Coding
TC17000739.hg.1	8.67	9.67	-1.99	0.000445	0.090426	PPM1D	protein phosphatase, Mg2+/Mn2+ dependent, 1D	Coding
TC03000880.hg.1	6.86	6.17	1.62	0.005809	0.165072	PPM1L	protein phosphatase, Mg2+/Mn2+ dependent, 1L	Coding
TC17000804.hg.1	11.75	12.8	-2.07	0.006442	0.171625	PRKAR1A	protein kinase, cAMP-dependent, regulatory, type I, alpha	Coding
TC11000310.hg.1	8.9	8.13	1.71	0.049567	0.369614	PRRG4	proline rich Gla (G-carboxyglutamic acid) 4 (transmembrane)	Coding
TC09001468.hg.1	9.25	7.84	2.65	0.017492	0.247713	PTPN3	protein tyrosine phosphatase, non-receptor type 3	Coding
TC07001347.hg.1	7.65	8.29	-1.55	0.004478	0.151648	PURB	purine-rich element binding protein B; microRNA 4657	Coding
TC20000168.hg.1	9.28	9.93	-1.58	0.003533	0.140432	PYGB	phosphorylase, glycogen; brain	Coding
TC10000192.hg.1	11.17	11.8	-1.55	0.004608	0.152915	RAB18	RAB18, member RAS oncogene family	Coding
TC01003753.hg.1	9.49	8.19	2.46	0.010297	0.2029	RAB29	RAB29, member RAS oncogene family	Coding
TC14000921.hg.1	8.74	9.33	-1.51	0.044989	0.354145	RAB2B	RAB2B, member RAS oncogene family	Coding
TC05000401.hg.1	7.62	7	1.54	0.00307	0.136524	RASGRF2	Ras protein-specific guanine nucleotide-releasing factor 2	Coding
TC09001556.hg.1	10.55	9.74	1.76	0.000205	0.084311	RBM18	RNA binding motif protein 18	Coding
TC04001137.hg.1	6.78	5.92	1.82	0.00066	0.09523	RBM47	RNA binding motif protein 47	Coding
TC01000381.hg.1	9.09	9.69	-1.52	0.031643	0.307938	RCC1	regulator of chromosome condensation 1; small nucleolar RNA host gene 3	Coding
TC10000389.hg.1	11.4	10.24	2.24	0.009539	0.197633	REEP3	receptor accessory protein 3	Coding
TC0X000082.hg.1	6.38	5.06	2.5	0.04021	0.339541	REPS2	RALBP1 associated Eps domain containing 2	Coding
TC06000395.hg.1	10.48	9.22	2.38	0.009479	0.197151	RNF5	ring finger protein 5, E3 ubiquitin protein ligase; ring finger protein 5, E3 ubiquitin protein ligase pseudogene 1	Coding
TC08001152.hg.1	9.05	7.56	2.81	0.009466	0.196993	RNF5P1	ring finger protein 5, E3 ubiquitin protein ligase pseudogene 1	Coding
TC01000940.hg.1	10.35	11.32	-1.96	0.001981	0.119455	SARS	seryl-tRNA synthetase	Coding
TC05001527.hg.1	8.49	7.86	1.56	0.008797	0.191533	SERINC5	serine incorporator 5	Coding
TC10001017.hg.1	9.25	10.41	-2.22	0.004266	0.150059	SFMBT2	Scm-like with four mbt domains 2	Coding
TC14002320.hg.1	6.9	5.97	1.91	0.005308	0.161364	SFTA3	surfactant associated 3	Coding
TC04001637.hg.1	9.94	9.25	1.62	0.006183	0.168847	SH3D19	SH3 domain containing 19	Coding
TC05000612.hg.1	10.61	9.54	2.1	0.034216	0.31819	SLC12A2	solute carrier family 12 (sodium/potassium/chloride transporter), member 2	Coding
TC16001066.hg.1	8.42	7.37	2.07	0.00996	0.200683	SLC6A10P	solute carrier family 6 (neurotransmitter transporter), member 10, pseudogene	Coding
TC15000616.hg.1	8.11	7.32	1.73	0.021044	0.265677	SMAD6	SMAD family member 6	Coding
TC0X001353.hg.1	12.13	10.04	4.27	0.006632	0.173987	SMARCA1	SWI/SNF related, matrix associated, actin dependent regulator of chromatin, subfamily a, member 1	Coding
TC06000061.hg.1	9.39	10.28	-1.85	0.002469	0.127011	SNRNP48	small nuclear ribonucleoprotein, U11/U12 48KDa subunit	Coding
TC04001820.hg.1	6.78	5.81	1.96	0.000386	0.088332	SORBS2	sorbin and SH3 domain containing 2	Coding
TC05001955.hg.1	10.8	9.6	2.3	0.007216	0.179471	SPARC	secreted protein, acidic, cysteine-rich (osteonectin)	Coding
TC01002355.hg.1	11.08	11.95	-1.83	0.000145	0.081644	SRSF10	serine/arginine-rich splicing factor 10	Coding
TC17001531.hg.1	11.33	10.67	1.57	0.000754	0.097779	STAT3	signal transducer and activator of transcription 3 (acute-phase response factor)	Coding
TC17001775.hg.1	6.11	6.73	-1.54	0.011013	0.208954	TBC1D3P2	TBC1 domain family, member 3 pseudogene 2	Coding
TC04000912.hg.1	6.95	5.34	3.04	0.000728	0.097094	TLR3	toll-like receptor 3	Coding
TC01000359.hg.1	7.39	8.06	-1.59	0.005936	0.166178	TMEM222	transmembrane protein 222	Coding
TC07001852.hg.1	12.01	12.74	-1.66	0.00223	0.123907	TNPO3	transportin 3	Coding
TC20000526.hg.1	8.6	9.38	-1.72	0.033935	0.317535	TPD52L2	tumor protein D52-like 2	Coding
TC11001341.hg.1	6.92	6.26	1.58	0.004069	0.147496	TRIM5	tripartite motif containing 5	Coding
TC05001005.hg.1	6.87	6.23	1.56	0.005439	0.161522	TSPAN17	tetraspanin 17	Coding
TC11000375.hg.1	7.47	6.64	1.78	0.030092	0.301563	TSPAN18	tetraspanin 18	Coding
TC08000119.hg.1	11.78	10.86	1.89	0.010348	0.203307	TUSC3	tumor suppressor candidate 3	Coding
TC04001130.hg.1	9.62	8.72	1.87	0.000676	0.09606	UGDH	UDP-glucose 6-dehydrogenase	Coding
TC05001267.hg.1	7.34	6.42	1.89	0.000238	0.084631	UGT3A2	UDP glycosyltransferase 3 family, polypeptide A2	Coding
TC01003518.hg.1	8.87	8.24	1.55	0.017112	0.245529	VAMP4	vesicle associated membrane protein 4	Coding
TC20000458.hg.1	9.51	8.87	1.56	0.004344	0.150804	VAPB	VAMP (vesicle-associated membrane protein)-associated protein B and C	Coding
TC0X000360.hg.1	9.87	10.73	-1.81	0.000178	0.084311	YIPF6	Yip1 domain family member 6	Coding
TC16000693.hg.1	8.92	9.91	-1.99	0.001015	0.103859	ZNF778	zinc finger protein 778	Coding
TC01000464.hg.1	9.56	8.53	2.04	0.007361	0.181067	2001-08-01	argonaute RISC catalytic component 1	Coding
TC08001684.hg.1	9.74	10.46	-1.64	0.006651	0.174214	2002-08-01	argonaute RISC catalytic component 2	Coding
TC01000465.hg.1	9.85	10.51	-1.58	0.001822	0.116959	2003-08-01	argonaute RISC catalytic component 3	Coding
TC03003388.hg.1	7.8	7	1.74	0.007482	0.182112	ABHD14B	abhydrolase domain containing 14B	Coding
TC10001120.hg.1	10.59	11.21	-1.54	0.002077	0.121435	ABI1	abl-interactor 1	Coding
TC10001676.hg.1	8.99	8.37	1.54	0.000651	0.095198	ABLIM1	actin binding LIM protein 1	Coding
TC17001406.hg.1	11.61	10.87	1.67	0.020367	0.262314	ACACA	acetyl-CoA carboxylase alpha	Coding
TC10002519.hg.1	10.78	11.41	-1.55	0.007303	0.180376	ACBD5	acyl-CoA binding domain containing 5	NonCoding
TC03000714.hg.1	5.46	4.72	1.67	0.000971	0.10219	ACPP	acid phosphatase, prostate	Coding
TC02001350.hg.1	12.16	11.54	1.54	0.007404	0.181211	ACSL3	acyl-CoA synthetase long-chain family member 3	Coding
TC02000378.hg.1	13.42	12.6	1.76	0.001143	0.105893	ACTR2	ARP2 actin-related protein 2 homolog (yeast)	Coding
TC15001484.hg.1	8.81	9.52	-1.64	0.002293	0.124072	ADAM10	ADAM metallopeptidase domain 10	Coding
TC05001986.hg.1	6.29	5.63	1.58	0.000328	0.086028	ADAM19	ADAM metallopeptidase domain 19	Coding
TC14001270.hg.1	4.67	5.64	-1.96	0.034661	0.319702	ADAM20	ADAM metallopeptidase domain 20	Coding
TC02001653.hg.1	8.05	7.35	1.62	0.010254	0.202761	ADCY3	adenylate cyclase 3	Coding
TC12001457.hg.1	7.49	6.81	1.61	0.045845	0.356781	ADCY6	adenylate cyclase 6; microRNA 4701	Coding
TC06000710.hg.1	7.02	6.29	1.66	0.012528	0.217875	ADGRB3	adhesion G protein-coupled receptor B3	Coding
TC0X000901.hg.1	6.01	5.38	1.54	0.04512	0.354658	ADGRG2	adhesion G protein-coupled receptor G2	Coding
TC01000800.hg.1	10.97	10.11	1.82	0.002652	0.129834	ADGRL2	adhesion G protein-coupled receptor L2	Coding
TC01003711.hg.1	12.2	11.03	2.25	0.003274	0.137337	ADIPOR1	adiponectin receptor 1	Coding
TC01002246.hg.1	6.15	5.14	2.02	0.021714	0.267969	AGMAT	agmatinase	Coding
TC21000215.hg.1	7.78	7.12	1.59	0.004975	0.156915	AGPAT3	1-acylglycerol-3-phosphate O-acyltransferase 3	Coding
TC01004062.hg.1	9.81	10.51	-1.62	0.012188	0.216535	AHCTF1	AT hook containing transcription factor 1	Coding
TC02002477.hg.1	8.99	9.73	-1.67	0.013199	0.222617	AHCTF1P1	AT hook containing transcription factor 1 pseudogene 1	Coding
TC02003265.hg.1	9.12	9.84	-1.65	0.005247	0.160628	AHSA2	AHA1, activator of heat shock 90kDa protein ATPase homolog 2 (yeast)	NonCoding
TC01003868.hg.1	11.99	10.51	2.79	0.000283	0.086028	AIDA	axin interactor, dorsalization associated	Coding
TC12001124.hg.1	6.44	7.53	-2.13	0.001441	0.110371	AKAP3	A kinase (PRKA) anchor protein 3	Coding
TC03000534.hg.1	9.23	8	2.34	0.002521	0.127578	ALCAM	activated leukocyte cell adhesion molecule	Coding
TC10001551.hg.1	11.61	10.98	1.54	0.018761	0.254238	ALDH18A1	aldehyde dehydrogenase 18 family, member A1	Coding
TC15001482.hg.1	7.44	6.64	1.74	0.017771	0.248634	ALDH1A2	aldehyde dehydrogenase 1 family, member A2	Coding
TC12000301.hg.1	10.35	9.74	1.53	0.005355	0.161499	ALG10	ALG10, alpha-1,2-glucosyltransferase	Coding
TC12000305.hg.1	8.95	8.32	1.55	0.004286	0.150059	ALG10B	ALG10B, alpha-1,2-glucosyltransferase	Coding
TC17000207.hg.1	11.35	10.59	1.69	0.007516	0.182344	ALKBH5	alkB homolog 5, RNA demethylase	Coding
TC12000685.hg.1	9.05	8.39	1.57	0.011588	0.213205	ALX1	ALX homeobox 1	Coding
TC0X001286.hg.1	13.32	12.26	2.09	0.007489	0.182121	AMOT	angiomotin; microRNA 4329	Coding
TC10001319.hg.1	8.08	7.33	1.68	0.014806	0.232932	ANK3	ankyrin 3, node of Ranvier (ankyrin G)	Coding
TC17001696.hg.1	10.61	11.6	-2	0.009558	0.19775	ANKRD40	ankyrin repeat domain 40	Coding
TC22001341.hg.1	8.71	9.47	-1.69	0.0116	0.213205	ANKRD54	ankyrin repeat domain 54	NonCoding
TC06000797.hg.1	7.44	6.83	1.52	0.014169	0.22958	ANKRD6	ankyrin repeat domain 6	Coding
TC02000403.hg.1	9.12	8.45	1.59	0.041681	0.344648	ANTXR1	anthrax toxin receptor 1	Coding
TC04002792.hg.1	6.88	7.59	-1.64	0.034188	0.318082	ANXA2P1	annexin A2 pseudogene 1	NonCoding
TC16001252.hg.1	12.23	13.29	-2.08	0.038047	0.330984	AP1G1	adaptor-related protein complex 1, gamma 1 subunit	Coding
TC11000036.hg.1	10.1	9.51	1.51	0.00836	0.188299	AP2A2	adaptor-related protein complex 2, alpha 2 subunit	Coding
TC17000399.hg.1	15.25	13.96	2.45	0.008015	0.186182	AP2B1	adaptor-related protein complex 2, beta 1 subunit	Coding
TC15002667.hg.1	5.78	5.11	1.59	0.027302	0.29103	AP3B2	adaptor-related protein complex 3, beta 2 subunit	NonCoding
TC15000582.hg.1	6.18	5.52	1.58	0.000783	0.099035	APH1B	APH1B gamma secretase subunit	Coding
TC01004175.hg.1	9.95	11.02	-2.1	0.007168	0.179043	APITD1	apoptosis-inducing, TAF9-like domain 1	NonCoding
TC01000130.hg.1	7.06	7.73	-1.59	0.003993	0.146896	APITD1-CORT	APITD1-CORT readthrough; cortistatin; apoptosis-inducing, TAF9-like domain 1	Coding
TC22001425.hg.1	10.2	9.4	1.74	0.030522	0.303544	APOBEC3B	apolipoprotein B mRNA editing enzyme, catalytic polypeptide-like 3B	Coding
TC22001426.hg.1	11.62	10.75	1.83	0.000902	0.101074	APOBEC3C	apolipoprotein B mRNA editing enzyme, catalytic polypeptide-like 3C	Coding
TC22001427.hg.1	11.31	10.07	2.36	0.022615	0.272507	APOBEC3D	apolipoprotein B mRNA editing enzyme, catalytic polypeptide-like 3D	Coding
TC22001467.hg.1	9.62	8.75	1.83	0.028618	0.296533	APOBEC3F	apolipoprotein B mRNA editing enzyme, catalytic polypeptide-like 3F	Coding
TC0X000439.hg.1	10.34	9.36	1.98	0.00124	0.107006	APOOL	apolipoprotein O-like	Coding
TC03001495.hg.1	13.7	13.08	1.54	0.041644	0.344415	ARF4	ADP-ribosylation factor 4	Coding
TC10001159.hg.1	10.02	9.07	1.93	0.000173	0.084311	ARHGAP12	Rho GTPase activating protein 12	Coding
TC06004137.hg.1	7.24	6.19	2.07	0.001726	0.114554	ARHGAP18	Rho GTPase activating protein 18	Coding
TC03000607.hg.1	6.77	6.09	1.6	0.005452	0.161677	ARHGAP31	Rho GTPase activating protein 31	Coding
TC11000944.hg.1	9.07	7.92	2.22	0.002092	0.121739	ARHGAP42	Rho GTPase activating protein 42	Coding
TC05000355.hg.1	6.5	5.82	1.6	0.017689	0.248584	ARHGEF28	Rho guanine nucleotide exchange factor 28	Coding
TC09001057.hg.1	7.85	8.58	-1.67	0.028986	0.298048	ARHGEF39	Rho guanine nucleotide exchange factor 39	Coding
TC0X001416.hg.1	7.92	7.15	1.7	0.026362	0.287885	ARHGEF6	Rac/Cdc42 guanine nucleotide exchange factor 6	Coding
TC05001345.hg.1	7.97	7.09	1.84	0.000406	0.089211	ARL15	ADP-ribosylation factor like GTPase 15	Coding
TC16000915.hg.1	14.29	13.45	1.79	0.001871	0.117524	ARL6IP1	ADP-ribosylation factor like GTPase 6 interacting protein 1	Coding
TC0X002157.hg.1	12.87	12	1.83	0.001227	0.106882	ARMCX6	armadillo repeat containing, X-linked 6	NonCoding
TC11002092.hg.1	9.31	8.15	2.23	0.002465	0.127011	ARRB1	arrestin, beta 1	Coding
TC15000945.hg.1	10.51	9.11	2.64	0.026706	0.288484	ARRDC4	arrestin domain containing 4	Coding
TC08001015.hg.1	9.71	9.1	1.53	0.000355	0.087168	ASAH1	N-acylsphingosine amidohydrolase (acid ceramidase) 1	Coding
TC02001663.hg.1	10.75	11.63	-1.84	0.03682	0.326927	ASXL2	additional sex combs like transcriptional regulator 2	Coding
TC01000042.hg.1	7.7	8.47	-1.7	0.042379	0.346414	ATAD3B	ATPase family, AAA domain containing 3B	Coding
TC05003192.hg.1	9.42	10.13	-1.63	0.006048	0.167572	ATG12	autophagy related 12	NonCoding
TC11001894.hg.1	8.11	8.72	-1.52	0.009237	0.194993	ATL3	atlastin GTPase 3	Coding
TC04000274.hg.1	8.03	6.76	2.41	0.00383	0.144807	ATP10D	ATPase, class V, type 10D	Coding
TC0X001429.hg.1	13.88	10.99	7.4	0.006315	0.170305	ATP11C	ATPase, class VI, type 11C	Coding
TC03002133.hg.1	10.97	10.17	1.75	0.002894	0.134562	ATP13A3	ATPase type 13A3	Coding
TC05000956.hg.1	13.26	12.14	2.19	0.031393	0.306919	ATP6V0E1	ATPase, H+ transporting, lysosomal 9kDa, V0 subunit e1	Coding
TC03000583.hg.1	10.3	11.11	-1.76	0.011088	0.209614	ATP6V1A	ATPase, H+ transporting, lysosomal 70kDa, V1 subunit A	Coding
TC01006355.hg.1	10.77	11.44	-1.6	0.028287	0.295027	ATPAF1	ATP synthase mitochondrial F1 complex assembly factor 1	Coding
TC12000637.hg.1	8.96	9.74	-1.72	0.001726	0.114554	ATXN7L3B	ataxin 7-like 3B	Coding
TC01006129.hg.1	6.2	6.83	-1.55	0.003044	0.13614	AURKAPS1	aurora kinase A pseudogene 1	NonCoding
TC17001109.hg.1	10.87	11.61	-1.67	0.000172	0.084311	AURKB	aurora kinase B	Coding
TC09001009.hg.1	6.11	6.82	-1.64	0.0013	0.109249	BAG1	BCL2-associated athanogene	Coding
TC14000454.hg.1	6.53	7.47	-1.92	0.007789	0.184258	BBOF1	basal body orientation factor 1	Coding
TC12002353.hg.1	6.4	5.75	1.57	0.032136	0.309546	BCDIN3D-AS1	BCDIN3D antisense RNA 1	NonCoding
TC06000762.hg.1	9.52	8.7	1.76	0.000308	0.086028	BCKDHB	branched chain keto acid dehydrogenase E1, beta polypeptide	Coding
TC01001113.hg.1	10.47	9.64	1.79	0.007178	0.179043	BCL9	B-cell CLL/lymphoma 9	Coding
TC17000899.hg.1	11.42	12.53	-2.16	0.002884	0.134355	BIRC5	baculoviral IAP repeat containing 5	Coding
TC07000220.hg.1	6.79	6.17	1.54	0.001702	0.114554	BMPER	BMP binding endothelial regulator	Coding
TC07001926.hg.1	9.74	10.37	-1.55	0.001401	0.110037	BRAF	B-Raf proto-oncogene, serine/threonine kinase	Coding
TC12001974.hg.1	9.74	10.36	-1.54	0.034767	0.320031	BRAP	BRCA1 associated protein	Coding
TC01003644.hg.1	5.51	4.68	1.78	0.000565	0.092642	BRINP3	bone morphogenetic protein/retinoic acid inducible neural-specific 3	Coding
TC10000655.hg.1	11.63	12.22	-1.51	0.032609	0.311408	BTAF1	BTAF1 RNA polymerase II, B-TFIID transcription factor-associated, 170kDa	Coding
TC21000299.hg.1	9.58	10.19	-1.52	0.036654	0.326414	BTG3	BTG family, member 3	Coding
TC10001717.hg.1	9.85	10.54	-1.6	0.002907	0.134618	C10orf88	chromosome 10 open reading frame 88	Coding
TC11000951.hg.1	6.56	5.95	1.53	0.000109	0.081644	C11orf70	chromosome 11 open reading frame 70	Coding
TC12000983.hg.1	6.92	7.54	-1.54	0.018233	0.251477	C12orf65	chromosome 12 open reading frame 65	Coding
TC12001903.hg.1	7.23	7.92	-1.61	0.001614	0.11332	C12orf73	chromosome 12 open reading frame 73	Coding
TC19001754.hg.1	9.28	9.91	-1.54	0.011899	0.215244	C19orf48	chromosome 19 open reading frame 48	Coding
TC22000495.hg.1	9.46	10.15	-1.62	0.020437	0.262427	C22orf39	chromosome 22 open reading frame 39; histone cell cycle regulator	Coding
TC02000058.hg.1	6.9	7.71	-1.75	0.015989	0.240129	C2orf48	chromosome 2 open reading frame 48	Coding
TC04001499.hg.1	6.06	6.73	-1.6	0.037257	0.328612	C4orf3	chromosome 4 open reading frame 3	Coding
TC05000134.hg.1	12.13	10.93	2.3	0.00301	0.135926	C5orf22	chromosome 5 open reading frame 22	Coding
TC05001319.hg.1	9.69	10.34	-1.57	0.001721	0.114554	C5orf34	chromosome 5 open reading frame 34	Coding
TC06001328.hg.1	12.07	13.22	-2.22	0.000735	0.097256	C6orf62	chromosome 6 open reading frame 62	Coding
TC15001541.hg.1	7.22	6.62	1.51	0.000748	0.097414	CA12	carbonic anhydrase XII	Coding
TC08000531.hg.1	6.19	6.85	-1.58	0.012425	0.217367	CA2	carbonic anhydrase II	Coding
TC07000782.hg.1	14.12	12.9	2.33	0.006697	0.174539	CALU	calumenin	Coding
TC05000667.hg.1	9.87	9.17	1.62	0.047239	0.361226	CAMLG	calcium modulating ligand	Coding
TC12001745.hg.1	6.19	5.51	1.6	0.005877	0.165471	CAPS2	calcyphosine 2	Coding
TC05000186.hg.1	6.4	5.45	1.93	0.028752	0.296947	CARD6	caspase recruitment domain family, member 6	Coding
TC09001218.hg.1	9.81	8.89	1.89	0.000106	0.081644	CARNMT1	carnosine N-methyltransferase 1	Coding
TC17000490.hg.1	13.09	11.91	2.25	0.005405	0.161499	CASC3	cancer susceptibility candidate 3	Coding
TC04001807.hg.1	11.83	12.59	-1.68	0.005147	0.159583	CASP3	caspase 3	Coding
TC02003767.hg.1	9.4	8.43	1.97	0.018461	0.252916	CASP8	caspase 8, apoptosis-related cysteine peptidase	NonCoding
TC07003339.hg.1	6.92	6.32	1.51	0.001892	0.117657	CAV1	caveolin 1	Coding
TC16000528.hg.1	10.98	9.39	3.02	0.000619	0.094004	CBFB	core-binding factor, beta subunit	Coding
TC03001624.hg.1	7.93	6.96	1.96	0.00704	0.177651	CBLB	Cbl proto-oncogene B, E3 ubiquitin protein ligase	Coding
TC0X001089.hg.1	10.51	11.47	-1.94	0.000544	0.092002	CBX1P1	chromobox homolog 1 pseudogene 1	Coding
TC12001566.hg.1	12.82	12.15	1.59	0.037906	0.330577	CBX5	chromobox homolog 5; microRNA 3198-2	Coding
TC01002657.hg.1	7.14	7.79	-1.58	0.032646	0.311468	CC2D1B	coiled-coil and C2 domain containing 1B	Coding
TC08000175.hg.1	8.53	9.13	-1.51	0.007827	0.184427	CCAR2	cell cycle and apoptosis regulator 2	Coding
TC18000548.hg.1	7.74	7.05	1.61	0.019403	0.257934	CCBE1	collagen and calcium binding EGF domains 1	Coding
TC03001052.hg.1	9.99	10.83	-1.79	0.00778	0.184206	CCDC50	coiled-coil domain containing 50	Coding
TC03001651.hg.1	6.91	6.04	1.82	0.016415	0.242372	CCDC80	coiled-coil domain containing 80	Coding
TC11001079.hg.1	8.03	9.16	-2.19	0.008283	0.187635	CCDC84	coiled-coil domain containing 84	Coding
TC04001516.hg.1	13.27	14.57	-2.45	0.003869	0.144824	CCNA2	cyclin A2	Coding
TC11000718.hg.1	8.37	7.59	1.72	0.011792	0.21467	CCND1	cyclin D1	Coding
TC10000596.hg.1	10.09	10.94	-1.8	0.002248	0.123907	CCSER2	coiled-coil serine rich protein 2	Coding
TC06000737.hg.1	9	7.41	3	0.002534	0.127581	CD109	CD109 molecule	Coding
TC06002000.hg.1	12.42	11.55	1.82	0.001	0.103552	CD164	CD164 molecule, sialomucin	Coding
TC0Y000182.hg.1	7.73	6.54	2.28	0.046623	0.359401	CD24	CD24 molecule	Coding
TC12000076.hg.1	8.34	7.7	1.56	6e-05	0.072703	CD9	CD9 molecule	Coding
TC09000395.hg.1	10.81	12.32	-2.85	0.033753	0.316743	CDC20P1	cell division cycle 20 pseudogene 1	Coding
TC05001827.hg.1	12.73	12.09	1.55	0.003967	0.14639	CDC23	cell division cycle 23	Coding
TC03001374.hg.1	11.39	12.35	-1.94	0.001222	0.106882	CDC25A	cell division cycle 25A	Coding
TC20000040.hg.1	8.19	8.78	-1.51	0.002209	0.123907	CDC25B	cell division cycle 25B	Coding
TC12001151.hg.1	6.87	7.95	-2.11	0.016	0.240151	CDCA3	cell division cycle associated 3	Coding
TC11001924.hg.1	8.89	9.61	-1.65	0.001482	0.110797	CDCA5	cell division cycle associated 5	Coding
TC07001184.hg.1	11.67	10.55	2.17	0.035269	0.322414	CDCA7L	cell division cycle associated 7-like	Coding
TC05001200.hg.1	5.53	4.8	1.65	0.001866	0.117524	CDH12	cadherin 12, type 2 (N-cadherin 2)	Coding
TC16000558.hg.1	7.03	6.41	1.54	0.037913	0.330577	CDH3	cadherin 3, type 1, P-cadherin (placental)	Coding
TC14000316.hg.1	12.24	13.15	-1.88	0.006715	0.174539	CDKN3	cyclin-dependent kinase inhibitor 3	Coding
TC10001057.hg.1	7.04	7.71	-1.59	0.007044	0.177651	CDNF	cerebral dopamine neurotrophic factor	Coding
TC0X001435.hg.1	7.56	6.26	2.45	0.014923	0.233389	CDR1	cerebellar degeneration related protein 1	Coding
TC04000462.hg.1	8.85	9.64	-1.73	0.028974	0.298048	CDS1	CDP-diacylglycerol synthase 1	Coding
TC22000889.hg.1	6.63	6.02	1.53	0.009328	0.195876	CELSR1	cadherin, EGF LAG seven-pass G-type receptor 1	Coding
TC01000941.hg.1	7.43	6.72	1.64	0.013654	0.225593	CELSR2	cadherin, EGF LAG seven-pass G-type receptor 2	Coding
TC01001791.hg.1	11.34	12.28	-1.92	0.027379	0.291452	CENPF	centromere protein F	Coding
TC16000634.hg.1	12.2	12.84	-1.55	0.025107	0.28313	CENPN	centromere protein N	Coding
TC04001808.hg.1	10.84	11.69	-1.79	0.001746	0.115198	CENPU	centromere protein U	Coding
TC11000950.hg.1	7.79	7.04	1.68	0.007509	0.182344	CEP126	centrosomal protein 126kDa	Coding
TC10000664.hg.1	10.87	11.55	-1.6	0.032986	0.312763	CEP55	centrosomal protein 55kDa	Coding
TC10000427.hg.1	6.95	7.7	-1.68	0.009938	0.200683	CEP57L1P1	centrosomal protein 57kDa-like 1 pseudogene 1	Coding
TC12000731.hg.1	5.24	5.83	-1.51	0.037661	0.330077	CEP83-AS1	CEP83 antisense RNA 1 (head to head)	Coding
TC01000339.hg.1	10.26	10.97	-1.64	5.5e-05	0.06972	CEP85	centrosomal protein 85kDa	Coding
TC19001393.hg.1	8.15	8.84	-1.61	0.003142	0.136823	CEP89	centrosomal protein 89kDa	Coding
TC17000778.hg.1	10.27	11.12	-1.8	0.001667	0.114486	CEP95	centrosomal protein 95kDa	Coding
TC01000971.hg.1	9.72	9.08	1.55	0.031262	0.306531	CEPT1	choline/ethanolamine phosphotransferase 1	Coding
TC15002378.hg.1	11.16	11.85	-1.61	0.037908	0.330577	CHD2	chromodomain helicase DNA binding protein 2	NonCoding
TC11003288.hg.1	7.9	9.35	-2.73	0.045355	0.355427	CHORDC1	cysteine and histidine rich domain containing 1	NonCoding
TC15000304.hg.1	11.64	11.02	1.54	0.005753	0.164413	CHP1	calcineurin-like EF-hand protein 1	Coding
TC10001725.hg.1	7.81	7.15	1.58	0.026406	0.287885	CHST15	carbohydrate (N-acetylgalactosamine 4-sulfate 6-O) sulfotransferase 15	Coding
TC16001281.hg.1	6.72	6.12	1.51	0.000327	0.086028	CHST6	carbohydrate (N-acetylglucosamine 6-O) sulfotransferase 6	Coding
TC04000529.hg.1	9.63	10.22	-1.51	0.001017	0.103859	CISD2	CDGSH iron sulfur domain 2	Coding
TC02002217.hg.1	9.94	11.02	-2.11	0.026621	0.288135	CKAP2L	cytoskeleton associated protein 2-like	Coding
TC03001277.hg.1	9.67	8.91	1.7	0.001621	0.113342	CLASP2	cytoplasmic linker associated protein 2	Coding
TC01006364.hg.1	10.44	11.36	-1.89	0.004501	0.151785	CLCC1	chloride channel CLIC-like 1	Coding
TC07003335.hg.1	6.29	5.7	1.51	0.000988	0.102966	CLDN12	claudin 12	Coding
TC03003339.hg.1	12.29	11.29	2	0.00392	0.145515	CLDND1	claudin domain containing 1	Coding
TC11002393.hg.1	6.81	6.07	1.67	0.000322	0.086028	CLMP	CXADR-like membrane protein	Coding
TC01000598.hg.1	9.45	10.33	-1.83	0.000643	0.095198	CMPK1	cytidine monophosphate (UMP-CMP) kinase 1, cytosolic	Coding
TC16002077.hg.1	6.18	6.87	-1.61	0.004468	0.151533	CMTM1	CKLF-like MARVEL transmembrane domain containing 1	Coding
TC18000248.hg.1	6.99	6.04	1.93	0.03598	0.324388	CNDP2	CNDP dipeptidase 2 (metallopeptidase M20 family)	Coding
TC05001061.hg.1	12.05	11.25	1.75	0.000646	0.095198	CNOT6	CCR4-NOT transcription complex subunit 6	Coding
TC12000311.hg.1	6.56	5.5	2.09	0.00145	0.110495	CNTN1	contactin 1	Coding
TC01001909.hg.1	8.27	7.51	1.69	0.043674	0.350416	COG2	component of oligomeric golgi complex 2	Coding
TC05001491.hg.1	8.73	9.45	-1.64	0.036324	0.325749	COL4A3BP	collagen, type IV, alpha 3 (Goodpasture antigen) binding protein	Coding
TC19000340.hg.1	11.28	10.66	1.53	0.001574	0.112842	COLGALT1	collagen beta(1-O)galactosyltransferase 1	Coding
TC05000551.hg.1	7.98	7.12	1.82	0.006656	0.174214	COMMD10	COMM domain containing 10	Coding
TC07003379.hg.1	10.97	10.23	1.67	0.006924	0.176572	COPG2	coatomer protein complex subunit gamma 2	Coding
TC12001939.hg.1	12.38	11.29	2.12	0.002577	0.128067	CORO1C	coronin, actin binding protein, 1C	Coding
TC17000349.hg.1	13.14	12.25	1.86	0.046225	0.357924	CPD	carboxypeptidase D	Coding
TC08000539.hg.1	12.4	11.54	1.81	0.001199	0.106788	CPNE3	copine III	Coding
TC12001389.hg.1	10.29	8.47	3.53	0.001566	0.112842	CPNE8	copine VIII	Coding
TC03003340.hg.1	7.77	7.17	1.52	0.00068	0.09606	CPOX	coproporphyrinogen oxidase	Coding
TC16002066.hg.1	8.06	8.67	-1.52	0.005607	0.163173	CRAMP1	cramped chromatin regulator homolog 1	Coding
TC04000027.hg.1	7.41	6.53	1.84	0.020809	0.264585	CRIPAK	cysteine-rich PAK1 inhibitor	Coding
TC08000498.hg.1	8.11	7.39	1.65	0.001036	0.103859	CRISPLD1	cysteine-rich secretory protein LCCL domain containing 1	Coding
TC17000973.hg.1	10.99	12.09	-2.15	0.004639	0.153323	CRK	v-crk avian sarcoma virus CT10 oncogene homolog	Coding
TC22000074.hg.1	11.58	12.44	-1.81	0.003734	0.143187	CRKL	v-crk avian sarcoma virus CT10 oncogene homolog-like	Coding
TC03000165.hg.1	11.57	10	2.96	0.004693	0.154131	CRTAP	cartilage associated protein	Coding
TC15002806.hg.1	7.58	8.37	-1.72	9.6e-05	0.080811	CSNK1G1	casein kinase 1, gamma 1	Coding
TC16000542.hg.1	11.07	11.97	-1.86	0.016091	0.240492	CTCF	CCCTC-binding factor (zinc finger protein)	Coding
TC03000182.hg.1	8.55	7.93	1.54	0.047126	0.360929	CTDSPL	CTD small phosphatase like	Coding
TC15000339.hg.1	11.11	10.51	1.51	0.041856	0.345195	CTDSPL2	CTD small phosphatase like 2	Coding
TC0X000885.hg.1	10.2	9.59	1.52	0.040168	0.33948	CTPS2	CTP synthase 2	Coding
TC04001670.hg.1	6.67	5.96	1.63	0.039716	0.337523	CTSO	cathepsin O	Coding
TC0X001326.hg.1	11.08	10.32	1.7	0.016945	0.24466	CUL4B	cullin 4B	Coding
TC10002589.hg.1	6.78	6.02	1.7	0.018894	0.25513	CXCL12	chemokine (C-X-C motif) ligand 12	NonCoding
TC22000850.hg.1	10.1	9.42	1.6	0.010269	0.20288	CYB5R3	cytochrome b5 reductase 3	Coding
TC06001772.hg.1	7.15	6.31	1.78	0.0001	0.080811	CYP39A1	cytochrome P450, family 39, subfamily A, polypeptide 1	Coding
TC02002377.hg.1	11.33	11.94	-1.53	0.036414	0.326274	DARS	aspartyl-tRNA synthetase	Coding
TC03001468.hg.1	11.49	10.73	1.69	0.005025	0.157761	DCP1A	decapping mRNA 1A	Coding
TC04001787.hg.1	9.45	8.58	1.83	0.001382	0.110037	DCTD	dCMP deaminase	Coding
TC01002829.hg.1	7.96	6.99	1.96	5.7e-05	0.070941	DDAH1	dimethylarginine dimethylaminohydrolase 1	Coding
TC11001851.hg.1	12.7	11.79	1.88	0.000949	0.10219	DDB1	damage-specific DNA binding protein 1	Coding
TC08000288.hg.1	10.52	9.47	2.07	0.031498	0.307238	DDHD2	DDHD domain containing 2	Coding
TC12001625.hg.1	6.2	7.79	-3.01	0.016772	0.244041	DDIT3	DNA-damage-inducible transcript 3	Coding
TC02000089.hg.1	12.04	13.25	-2.32	0.016382	0.242171	DDX1	DEAD (Asp-Glu-Ala-Asp) box helicase 1	Coding
TC12000286.hg.1	9.33	10.2	-1.83	0.002693	0.130496	DDX11	DEAD/H (Asp-Glu-Ala-Asp/His) box helicase 11	Coding
TC04001718.hg.1	7.3	5.99	2.48	0.008761	0.191533	DDX60	DEAD (Asp-Glu-Ala-Asp) box polypeptide 60	Coding
TC04001719.hg.1	6.83	5.95	1.83	0.035394	0.322637	DDX60L	DEAD (Asp-Glu-Ala-Asp) box polypeptide 60-like	Coding
TC06001791.hg.1	5.5	4.87	1.55	0.033358	0.314433	DEFB113	defensin, beta 113	Coding
TC05001392.hg.1	8.28	9.13	-1.8	0.000468	0.090426	DEPDC1B	DEP domain containing 1B	Coding
TC01001989.hg.1	9.7	8.72	1.98	0.001493	0.110922	DESI2	desumoylating isopeptidase 2	Coding
TC22000053.hg.1	8.25	9.04	-1.73	0.009675	0.198968	DGCR8	DGCR8 microprocessor complex subunit; microRNA 1306; microRNA 3618	Coding
TC11002038.hg.1	11.87	10.89	1.97	0.006077	0.167646	DHCR7	7-dehydrocholesterol reductase	Coding
TC17000439.hg.1	9.53	8.69	1.79	0.005182	0.159907	DHRS11	dehydrogenase/reductase (SDR family) member 11	Coding
TC12003130.hg.1	9.78	10.55	-1.71	0.001944	0.118801	DIABLO	diablo, IAP-binding mitochondrial protein	NonCoding
TC0X000464.hg.1	11.03	10.16	1.83	0.031011	0.305578	DIAPH2	diaphanous-related formin 2	Coding
TC14001472.hg.1	12.11	12.85	-1.67	0.019434	0.257934	DICER1	dicer 1, ribonuclease type III	Coding
TC16001087.hg.1	10.87	11.47	-1.52	0.045712	0.356582	DNAJA2	DnaJ (Hsp40) homolog, subfamily A, member 2	Coding
TC07002716.hg.1	6.93	7.92	-1.99	0.023123	0.274204	DNAJB6	DnaJ (Hsp40) homolog, subfamily B, member 6	NonCoding
TC13000157.hg.1	6.67	5.94	1.66	0.007209	0.179371	DNAJC15	DnaJ (Hsp40) homolog, subfamily C, member 15	Coding
TC12000298.hg.1	12.08	11.44	1.55	0.001118	0.105313	DNM1L	dynamin 1-like	Coding
TC06001745.hg.1	12.15	11.42	1.66	0.011082	0.209614	DNPH1	2-deoxynucleoside 5-phosphate N-hydrolase 1	Coding
TC07001274.hg.1	9.77	8.69	2.12	0.002267	0.124056	DPY19L1	dpy-19-like 1 (C. elegans); microRNA 548n	Coding
TC08000577.hg.1	9.28	8.28	2	0.005481	0.161883	DPY19L4	dpy-19-like 4 (C. elegans)	Coding
TC08000203.hg.1	9.43	8.76	1.59	0.026729	0.288484	DPYSL2	dihydropyrimidinase-like 2	Coding
TC0X001795.hg.1	4.24	4.89	-1.56	0.000399	0.089211	DRP2	dystrophin related protein 2	NonCoding
TC18000435.hg.1	12.4	11.2	2.29	0.016185	0.241371	DSC3	desmocollin 3	Coding
TC08001560.hg.1	9.51	8.89	1.53	0.015924	0.239596	DSCC1	DNA replication and sister chromatid cohesion 1	Coding
TC20000109.hg.1	10.27	9.65	1.53	0.003342	0.138136	DSTN	destrin (actin depolymerizing factor)	Coding
TC03000632.hg.1	8.46	7.42	2.05	0.000801	0.099767	DTX3L	deltex 3 like, E3 ubiquitin ligase	Coding
TC02001988.hg.1	10.97	11.72	-1.69	0.000689	0.096271	DUSP11	dual specificity phosphatase 11	Coding
TC01001413.hg.1	9.07	9.8	-1.66	0.00013	0.081644	DUSP12	dual specificity phosphatase 12	Coding
TC02001092.hg.1	8.42	7.78	1.56	0.015782	0.23865	DUSP19	dual specificity phosphatase 19	Coding
TC15000377.hg.1	7.88	7.27	1.52	0.016933	0.244626	DUT	deoxyuridine triphosphatase	Coding
TC0X000952.hg.1	8.46	9.44	-1.98	0.003464	0.139448	DYNLT3	dynein, light chain, Tctex-type 3	Coding
TC20000773.hg.1	8.18	9.19	-2.01	0.038571	0.332687	E2F1	E2F transcription factor 1	Coding
TC06000128.hg.1	9.46	10.48	-2.02	0.011228	0.210438	E2F3	E2F transcription factor 3	Coding
TC08000529.hg.1	8.2	7.08	2.18	0.003151	0.136823	E2F5	E2F transcription factor 5, p130-binding	Coding
TC11001478.hg.1	9.93	10.67	-1.66	0.000672	0.09606	E2F8	E2F transcription factor 8	Coding
TC08001073.hg.1	8.73	7.5	2.34	0.024611	0.280466	EBF2	early B-cell factor 2	Coding
TC10001761.hg.1	9.31	8.6	1.64	0.02314	0.274234	EBF3	early B-cell factor 3	Coding
TC19002698.hg.1	13	12.22	1.71	0.005966	0.166429	ECH1	enoyl-CoA hydratase 1, peroxisomal	Coding
TC05001558.hg.1	9.59	7.48	4.31	0.000569	0.092642	EDIL3	EGF-like repeats and discoidin I-like domains 3	Coding
TC06000087.hg.1	6.19	5.59	1.52	0.037101	0.328139	EDN1	endothelin 1	Coding
TC12001811.hg.1	10.07	10.66	-1.51	0.001143	0.105893	EEA1	early endosome antigen 1	Coding
TC15000425.hg.1	6.18	6.86	-1.6	0.042172	0.345736	EEF1B2P1	eukaryotic translation elongation factor 1 beta 2 pseudogene 1	Coding
TC01006356.hg.1	9.69	10.97	-2.41	0.002648	0.129834	EFCAB14	EF-hand calcium binding domain 14	Coding
TC02001867.hg.1	7.92	6.95	1.96	0.003231	0.137337	EFEMP1	EGF containing fibulin-like extracellular matrix protein 1	Coding
TC08000767.hg.1	11.13	10.35	1.72	0.014449	0.231155	EFR3A	EFR3 homolog A	Coding
TC02000207.hg.1	7.5	5.89	3.04	0.00264	0.129691	EHD3	EH domain containing 3	Coding
TC11001157.hg.1	13.54	12.54	2	0.014189	0.22958	EI24	etoposide induced 2.4	Coding
TC11001950.hg.1	8.51	9.56	-2.06	0.002958	0.135242	EIF1AD	eukaryotic translation initiation factor 1A domain containing	Coding
TC02004161.hg.1	14.39	13.75	1.56	0.019461	0.258217	EIF2AK2	eukaryotic translation initiation factor 2-alpha kinase 2	NonCoding
TC11001417.hg.1	14.55	15.59	-2.05	0.038412	0.332296	EIF4G2	eukaryotic translation initiation factor 4 gamma, 2	Coding
TC13000597.hg.1	10.09	9.3	1.73	0.014354	0.230942	ELF1	E74-like factor 1 (ets domain transcription factor)	Coding
TC12000747.hg.1	8.14	7.47	1.59	0.006299	0.170074	ELK3	ELK3, ETS-domain protein (SRF accessory protein 2)	Coding
TC01006060.hg.1	10.08	10.84	-1.7	0.009445	0.196848	ELK4	ELK4, ETS-domain protein (SRF accessory protein 1)	NonCoding
TC01002583.hg.1	8.15	8.95	-1.73	0.009675	0.198968	ELOVL1	ELOVL fatty acid elongase 1	Coding
TC01004676.hg.1	9.52	10.19	-1.59	0.002749	0.131143	EMBP1	embigin pseudogene 1	NonCoding
TC04000454.hg.1	9.71	10.39	-1.6	0.006944	0.176607	ENOPH1	enolase-phosphatase 1	Coding
TC0X001363.hg.1	8.09	7.11	1.96	0.031782	0.308135	ENOX2	ecto-NOX disulfide-thiol exchanger 2	Coding
TC06000984.hg.1	5.38	4.67	1.64	0.009209	0.194946	ENPP3	ectonucleotide pyrophosphatase/phosphodiesterase 3	Coding
TC06000624.hg.1	7.79	8.81	-2.02	0.003998	0.146896	ENPP4	ectonucleotide pyrophosphatase/phosphodiesterase 4 (putative)	Coding
TC09001466.hg.1	7.04	7.87	-1.78	0.00108	0.104494	EPB41L4B	erythrocyte membrane protein band 4.1 like 4B	Coding
TC07003323.hg.1	6.56	5.63	1.91	0.00256	0.127713	EPDR1	ependymin related 1	Coding
TC12001282.hg.1	9.73	8.81	1.89	0.000103	0.08116	EPS8	epidermal growth factor receptor pathway substrate 8	Coding
TC05000471.hg.1	8.68	6.69	3.95	0.001496	0.110922	ERAP2	endoplasmic reticulum aminopeptidase 2	Coding
TC12002171.hg.1	11.41	10.73	1.59	0.00221	0.123907	ERC1	ELKS/RAB6-interacting/CAST family member 1	NonCoding
TC10002930.hg.1	9.48	11.42	-3.84	0.002638	0.129691	ERLIN1	ER lipid raft associated 1	Coding
TC01002166.hg.1	10.47	11.34	-1.83	0.00594	0.166219	ERRFI1	ERBB receptor feedback inhibitor 1	Coding
TC12000434.hg.1	9.39	10.47	-2.11	0.000902	0.101074	ESPL1	extra spindle pole bodies like 1, separase	Coding
TC12000504.hg.1	9.71	10.61	-1.87	0.001323	0.109671	ESYT1	extended synaptotagmin-like protein 1	Coding
TC04002671.hg.1	5.65	4.92	1.66	0.030973	0.30548	ETNPPL	ethanolamine-phosphate phospho-lyase	NonCoding
TC12003210.hg.1	9.04	8.25	1.73	0.000713	0.096271	ETV6	ets variant 6	Coding
TC14001170.hg.1	11.47	10.8	1.59	0.001317	0.109626	EXOC5	exocyst complex component 5	Coding
TC07001993.hg.1	10.54	11.56	-2.02	0.000677	0.09606	EZH2	enhancer of zeste 2 polycomb repressive complex 2 subunit	Coding
TC0X000787.hg.1	7.96	7.35	1.53	0.032984	0.312763	F8A2	coagulation factor VIII-associated 2; coagulation factor VIII-associated 3; coagulation factor VIII-associated 1	Coding
TC15000794.hg.1	10.05	9.4	1.57	0.031175	0.306124	FAM103A1	family with sequence similarity 103, member A1	Coding
TC02001193.hg.1	11.69	10.7	2	0.001244	0.107156	FAM117B	family with sequence similarity 117, member B	Coding
TC0X001396.hg.1	9.55	8.84	1.64	0.000966	0.10219	FAM122B	family with sequence similarity 122B	Coding
TC07001192.hg.1	10.26	9.65	1.54	0.029436	0.299538	FAM126A	family with sequence similarity 126, member A	Coding
TC07001602.hg.1	8.54	9.26	-1.65	0.037272	0.328612	FAM133B	family with sequence similarity 133, member B; family with sequence similarity 133, member A pseudogene	Coding
TC07003060.hg.1	10.27	11.3	-2.04	0.033083	0.313236	FAM133DP	family with sequence similarity 133, member A pseudogene	NonCoding
TC03003371.hg.1	12.7	13.35	-1.57	0.001903	0.117657	FAM157A	family with sequence similarity 157, member A; long intergenic non-protein coding RNA 1061	Coding
TC09000857.hg.1	9.84	10.62	-1.73	0.00392	0.145515	FAM157B	family with sequence similarity 157, member B	Coding
TC10000836.hg.1	9.13	9.96	-1.78	0.002384	0.125375	FAM160B1	family with sequence similarity 160, member B1	Coding
TC02001101.hg.1	9.42	8.4	2.02	0.000503	0.091585	FAM171B	family with sequence similarity 171, member B	Coding
TC20000173.hg.1	6.96	6.31	1.56	0.040679	0.341625	FAM182B	family with sequence similarity 182, member B	Coding
TC09000548.hg.1	10.06	9.45	1.53	0.006042	0.167572	FAM206A	family with sequence similarity 206, member A	Coding
TC20001302.hg.1	11.53	10.16	2.59	0.005164	0.159812	FAM210B	family with sequence similarity 210, member B	NonCoding
TC10000331.hg.1	10.89	11.73	-1.79	0.024032	0.278501	FAM21C	family with sequence similarity 21, member C	Coding
TC10001286.hg.1	8.3	9.11	-1.75	0.041535	0.343962	FAM21EP	family with sequence similarity 21, member A pseudogene	Coding
TC22000793.hg.1	6.51	7.47	-1.94	0.003263	0.137337	FAM227A	family with sequence similarity 227, member A	Coding
TC06000895.hg.1	9.09	8.44	1.57	0.045518	0.356002	FAM229B	family with sequence similarity 229, member B	Coding
TC12000187.hg.1	9.41	8.12	2.44	0.009845	0.200218	FAM234B	family with sequence similarity 234, member B	Coding
TC19000319.hg.1	9.17	8.52	1.56	0.026947	0.289523	FAM32A	family with sequence similarity 32, member A	Coding
TC01001030.hg.1	7.62	6.87	1.67	0.037202	0.328444	FAM46C	family with sequence similarity 46, member C	Coding
TC12000276.hg.1	9.91	9.14	1.7	0.001791	0.116197	FAR2	fatty acyl-CoA reductase 2	Coding
TC17001973.hg.1	10.92	10.02	1.86	0.005858	0.165456	FASN	fatty acid synthase	Coding
TC14001443.hg.1	7.07	6.25	1.77	0.010565	0.20458	FBLN5	fibulin 5	Coding
TC15001335.hg.1	9.93	9.15	1.72	0.026015	0.287001	FBN1	fibrillin 1	Coding
TC05001752.hg.1	9.06	8.27	1.73	0.038264	0.33191	FBN2	fibrillin 2	Coding
TC05001660.hg.1	8.2	7.59	1.53	0.001727	0.114554	FBXL17	F-box and leucine-rich repeat protein 17	Coding
TC05000681.hg.1	6.98	6.28	1.62	0.00242	0.125987	FBXL21	F-box and leucine-rich repeat protein 21 (gene/pseudogene)	Coding
TC11001541.hg.1	9.1	8.32	1.72	0.002885	0.134355	FBXO3	F-box protein 3	Coding
TC06002240.hg.1	9.04	9.77	-1.66	0.004471	0.151533	FBXO5	F-box protein 5	Coding
TC11002062.hg.1	9.79	9.01	1.72	0.011597	0.213205	FCHSD2	FCH and double SH3 domains 2	Coding
TC08000093.hg.1	9.8	9.17	1.54	0.002064	0.120786	FDFT1	farnesyl-diphosphate farnesyltransferase 1	Coding
TC18000536.hg.1	8.28	7.47	1.75	0.01606	0.24043	FECH	ferrochelatase	Coding
TC05001689.hg.1	8.81	10.04	-2.34	0.001403	0.110037	FEM1C	fem-1 homolog c (C. elegans)	Coding
TC05000509.hg.1	9.26	8.66	1.52	0.00079	0.099614	FER	fer (fps/fes related) tyrosine kinase	Coding
TC14001144.hg.1	10.83	11.46	-1.55	0.000807	0.099767	FERMT2	fermitin family member 2	Coding
TC01002530.hg.1	6.72	6.06	1.57	0.007716	0.18383	FHL3	four and a half LIM domains 3	Coding
TC11001947.hg.1	9.82	9.21	1.52	0.017223	0.246095	FIBP	fibroblast growth factor (acidic) intracellular binding protein	Coding
TC06000879.hg.1	9.83	9.17	1.58	0.009413	0.196609	FIG4	FIG4 phosphoinositide 5-phosphatase	Coding
TC07001245.hg.1	9.68	8.22	2.76	0.000578	0.092959	FKBP14	FK506 binding protein 14	Coding
TC01002252.hg.1	6.13	6.86	-1.66	0.002281	0.124072	FLJ37453	uncharacterized LOC729614	Coding
TC0X000395.hg.1	8.46	7.51	1.93	0.01116	0.209992	FLJ44635	TPT1-like protein	Coding
TC20000642.hg.1	6.88	6.05	1.78	0.002036	0.120079	FLRT3	fibronectin leucine rich transmembrane protein 3	Coding
TC13000193.hg.1	10.55	9.83	1.65	0.006943	0.176607	FNDC3A	fibronectin type III domain containing 3A	Coding
TC05003427.hg.1	9.05	10.18	-2.19	0.002577	0.128067	FNIP1	folliculin interacting protein 1	Coding
TC16000899.hg.1	11.33	11.99	-1.58	0.008045	0.18657	FOPNL	FGFR1OP N-terminal like	Coding
TC14002331.hg.1	9.7	9.07	1.54	0.035968	0.324369	FOXN3	forkhead box N3	Coding
TC04000434.hg.1	7.67	7.07	1.52	0.007886	0.18511	FRAS1	Fraser extracellular matrix complex subunit 1	Coding
TC09000920.hg.1	5.23	4.59	1.55	9e-06	0.056664	FREM1	FRAS1 related extracellular matrix 1	Coding
TC13000132.hg.1	9.23	8.12	2.16	0.000142	0.081644	FREM2	FRAS1 related extracellular matrix protein 2	Coding
TC03001540.hg.1	7.24	6.34	1.86	0.000396	0.089211	FRMD4B	FERM domain containing 4B	Coding
TC01002911.hg.1	8.13	7.2	1.9	0.012063	0.215523	FRRS1	ferric-chelate reductase 1	Coding
TC13000109.hg.1	5.91	5.23	1.6	0.003192	0.137199	FRY	FRY microtubule binding protein	Coding
TC08002430.hg.1	8.07	7.39	1.61	0.047042	0.36061	FSBP	fibrinogen silencer binding protein	NonCoding
TC15000870.hg.1	8.27	7.39	1.84	0.007093	0.178262	FURIN	furin (paired basic amino acid cleaving enzyme)	Coding
TC08000220.hg.1	9.76	8.93	1.78	0.002016	0.119887	FZD3	frizzled class receptor 3	Coding
TC02001185.hg.1	7.7	7.1	1.51	0.005555	0.163026	FZD7	frizzled class receptor 7	Coding
TC18000145.hg.1	12.7	12.04	1.57	0.002699	0.130496	GALNT1	polypeptide N-acetylgalactosaminyltransferase 1	Coding
TC02000944.hg.1	8.41	7.51	1.86	0.001006	0.103859	GALNT13	polypeptide N-acetylgalactosaminyltransferase 13	Coding
TC01001907.hg.1	9.88	8.65	2.34	0.000912	0.101074	GALNT2	polypeptide N-acetylgalactosaminyltransferase 2	Coding
TC04000853.hg.1	9.91	9.01	1.87	0.00047	0.090426	GALNT7	polypeptide N-acetylgalactosaminyltransferase 7	Coding
TC16000638.hg.1	8.83	9.96	-2.2	5.99e-07	0.020232	GAN	gigaxonin	Coding
TC06000071.hg.1	6.87	6.18	1.61	4.4e-05	0.068744	GCNT2	glucosaminyl (N-acetyl) transferase 2, I-branching enzyme (I blood group)	Coding
TC16001983.hg.1	10.61	11.25	-1.56	0.025524	0.284848	GCSH	glycine cleavage system protein H (aminomethyl carrier)	NonCoding
TC19001294.hg.1	8.9	8.13	1.7	0.003597	0.141697	GDF1	growth differentiation factor 1; ceramide synthase 1	Coding
TC17000720.hg.1	8.7	8.07	1.55	0.001754	0.115343	GDPD1	glycerophosphodiester phosphodiesterase domain containing 1	Coding
TC20000169.hg.1	11.36	10.08	2.42	6.7e-05	0.075383	GINS1	GINS complex subunit 1 (Psf1 homolog)	Coding
TC06000945.hg.1	9.14	7.88	2.4	0.002259	0.124017	GJA1	gap junction protein alpha 1	Coding
TC06001692.hg.1	15.02	13.77	2.38	0.002158	0.1231	GLO1	glyoxalase I	Coding
TC04000798.hg.1	7.53	6.74	1.73	0.006866	0.176033	GLRB	glycine receptor beta	Coding
TC12001904.hg.1	7.63	6.42	2.31	0.000179	0.084311	GLT8D2	glycosyltransferase 8 domain containing 2	Coding
TC05000839.hg.1	7.64	7.03	1.52	0.008069	0.186624	GM2A	GM2 ganglioside activator	Coding
TC06000110.hg.1	8.59	7.57	2.03	0.002365	0.125088	GMPR	guanosine monophosphate reductase	Coding
TC01001915.hg.1	11.39	10.79	1.52	0.004386	0.151102	GNPAT	glyceronephosphate O-acyltransferase	Coding
TC12001880.hg.1	10.24	9.65	1.51	0.008623	0.190381	GNPTAB	N-acetylglucosamine-1-phosphate transferase, alpha and beta subunits	Coding
TC12001678.hg.1	12.08	10.09	3.96	0.000118	0.081644	GNS	glucosamine (N-acetyl)-6-sulfatase	Coding
TC09001583.hg.1	8.57	7.77	1.74	0.007795	0.184259	GOLGA1	golgin A1	Coding
TC03001698.hg.1	9.92	8.99	1.9	0.027223	0.290547	GOLGB1	golgin B1	Coding
TC03001978.hg.1	11.83	11.13	1.62	0.000932	0.101295	GOLIM4	golgi integral membrane protein 4	Coding
TC01003208.hg.1	10.32	9.54	1.72	0.000712	0.096271	GOLPH3L	golgi phosphoprotein 3-like	Coding
TC17000350.hg.1	10.28	11.26	-1.97	0.013466	0.224364	GOSR1	golgi SNAP receptor complex member 1	Coding
TC17001033.hg.1	6.37	7.27	-1.87	0.01559	0.237333	GP1BA	glycoprotein Ib (platelet), alpha polypeptide	Coding
TC05000247.hg.1	11.06	11.66	-1.52	0.00361	0.141966	GPBP1	GC-rich promoter binding protein 1	Coding
TC13000323.hg.1	6.06	5.47	1.51	0.013382	0.223951	GPC5	glypican 5	Coding
TC04001760.hg.1	5.57	4.97	1.52	0.00029	0.086028	GPM6A	glycoprotein M6A	Coding
TC01001950.hg.1	8.51	7.62	1.85	0.010559	0.20458	GPR137B	G protein-coupled receptor 137B	Coding
TC13000330.hg.1	11.04	12.35	-2.48	0.003522	0.14021	GPR180	G protein-coupled receptor 180	Coding
TC12001256.hg.1	6.93	8.06	-2.2	0.005062	0.158171	GPR19	G protein-coupled receptor 19	Coding
TC04001381.hg.1	9.39	8.52	1.84	0.045066	0.354386	GPRIN3	GPRIN family member 3	Coding
TC03000584.hg.1	7.57	6.62	1.94	0.018909	0.255174	GRAMD1C	GRAM domain containing 1C	Coding
TC05000818.hg.1	10.4	11.45	-2.08	0.007249	0.179723	GRPEL2	GrpE-like 2, mitochondrial (E. coli)	Coding
TC07000930.hg.1	8.77	8.08	1.61	0.019839	0.259953	GSTK1	glutathione S-transferase kappa 1	Coding
TC03000619.hg.1	8.44	9.13	-1.61	0.026286	0.287885	GTF2E1	general transcription factor IIE subunit 1	Coding
TC02001682.hg.1	9.84	9.2	1.56	0.049247	0.368485	GTF3C2	general transcription factor IIIC subunit 2	Coding
TC11000390.hg.1	7.86	7.09	1.71	0.014372	0.230942	GYLTL1B	glycosyltransferase-like 1B	Coding
TC17001882.hg.1	13.72	14.59	-1.83	0.0002	0.084311	H3F3B	H3 histone, family 3B (H3.3B)	Coding
TC12001368.hg.1	6.38	7.01	-1.54	0.003106	0.136524	H3F3C	H3 histone, family 3C	Coding
TC03001712.hg.1	10.09	11.25	-2.23	0.017244	0.246234	HACD2	3-hydroxyacyl-CoA dehydratase 2	Coding
TC05001970.hg.1	10.95	9.37	2.99	0.002937	0.135075	HAND1	heart and neural crest derivatives expressed 1	Coding
TC15000321.hg.1	9.14	10.25	-2.15	0.00121	0.106882	HAUS2	HAUS augmin like complex subunit 2	Coding
TC02001738.hg.1	8.61	9.54	-1.9	0.00021	0.084311	HEATR5B	HEAT repeat containing 5B	Coding
TC17001867.hg.1	6.9	6.07	1.78	0.027654	0.292567	HID1	HID1 domain containing	Coding
TC06001425.hg.1	6.46	7.2	-1.67	0.008845	0.191558	HIST1H2AK	histone cluster 1, H2ak	Coding
TC06001430.hg.1	7.64	8.55	-1.89	0.001899	0.117657	HIST1H2AM	histone cluster 1, H2am	Coding
TC06001386.hg.1	11.3	11.91	-1.53	0.005838	0.165444	HIST1H2BJ	histone cluster 1, H2bj	Coding
TC06000268.hg.1	8.65	9.34	-1.61	0.001433	0.110371	HIST1H2BN	histone cluster 1, H2bn	Coding
TC06000270.hg.1	9.75	10.45	-1.63	0.005652	0.163734	HIST1H2BO	histone cluster 1, H2bo	Coding
TC06000162.hg.1	9.69	10.46	-1.7	0.028318	0.295058	HIST1H3A	histone cluster 1, H3a	Coding
TC06001429.hg.1	8.59	9.45	-1.81	0.003677	0.143085	HIST1H3J	histone cluster 1, H3j	Coding
TC01001175.hg.1	10.49	11.2	-1.63	0.001522	0.111548	HIST2H3A	histone cluster 2, H3a; histone cluster 2, H3c	Coding
TC02002886.hg.1	9.83	10.71	-1.84	0.003725	0.143187	HJURP	Holliday junction recognition protein	Coding
TC6_mann_hap4000159.hg.1	6.8	6.15	1.57	0.00815	0.187248	HLA-DRB4	major histocompatibility complex, class II, DR beta 4	Coding
TC06004122.hg.1	7.69	6.48	2.32	0.003242	0.137337	HLA-DRB5	major histocompatibility complex, class II, DR beta 5	Coding
TC6_cox_hap2000194.hg.1	9.78	9.12	1.59	0.029853	0.301018	HLA-DRB6	major histocompatibility complex, class II, DR beta 6 (pseudogene)	Coding
TC01001602.hg.1	6.75	5.49	2.4	0.00175	0.115282	HMCN1	hemicentin 1	Coding
TC15000712.hg.1	10.36	9.7	1.58	0.0082	0.187584	HMG20A	high mobility group 20A	Coding
TC04001741.hg.1	12.02	12.68	-1.58	0.034466	0.318859	HMGB2	high mobility group box 2	Coding
TC05002454.hg.1	12.89	12.29	1.51	0.020425	0.262415	HMGCR	3-hydroxy-3-methylglutaryl-CoA reductase	NonCoding
TC05001316.hg.1	11.78	9.99	3.47	0.002363	0.125088	HMGCS1	3-hydroxy-3-methylglutaryl-CoA synthase 1 (soluble)	Coding
TC21000988.hg.1	11.78	12.71	-1.91	0.001728	0.114554	HMGN1	high mobility group nucleosome binding domain 1	NonCoding
TC18000539.hg.1	9.85	10.76	-1.89	0.004029	0.147154	HMGN1P30	high mobility group nucleosome binding domain 1 pseudogene 30	Coding
TC01006247.hg.1	12.16	12.8	-1.56	0.02199	0.269239	HNRNPU	heterogeneous nuclear ribonucleoprotein U (scaffold attachment factor A)	NonCoding
TC04001753.hg.1	6.15	5.26	1.85	2.3e-05	0.061819	HPGD	hydroxyprostaglandin dehydrogenase 15-(NAD)	Coding
TC0X001874.hg.1	7.85	8.46	-1.53	0.007342	0.180806	HPRT1	hypoxanthine phosphoribosyltransferase 1	NonCoding
TC17001149.hg.1	9.02	8.36	1.58	0.012613	0.218817	HS3ST3A1	heparan sulfate (glucosamine) 3-O-sulfotransferase 3A1	Coding
TC13000337.hg.1	6.2	5.5	1.62	0.002548	0.127581	HS6ST3	heparan sulfate 6-O-sulfotransferase 3	Coding
TC04000477.hg.1	13.55	14.34	-1.74	0.019681	0.259164	HSP90AB3P	heat shock protein 90kDa alpha (cytosolic), class B member 3, pseudogene	Coding
TC04000643.hg.1	11.77	12.46	-1.61	0.002797	0.132316	HSPA4L	heat shock 70kDa protein 4-like	Coding
TC04000087.hg.1	7.18	6.43	1.68	0.003116	0.136576	HTRA3	HtrA serine peptidase 3	Coding
TC04000044.hg.1	11.43	10.49	1.92	0.021306	0.266332	HTT	huntingtin	Coding
TC15000730.hg.1	7.87	7.22	1.57	0.011897	0.215244	HYKK	hydroxylysine kinase	Coding
TC01001814.hg.1	12.42	11.69	1.66	0.000425	0.090426	IARS2	isoleucyl-tRNA synthetase 2, mitochondrial	Coding
TC01001569.hg.1	7.46	8.1	-1.57	0.008439	0.188989	IER5	immediate early response 5	Coding
TC01002412.hg.1	11.71	10.9	1.75	0.021232	0.266074	IFI6	interferon, alpha-inducible protein 6	Coding
TC02002481.hg.1	5.64	5	1.56	0.004615	0.152915	IFIH1	interferon induced, with helicase C domain 1	Coding
TC21000128.hg.1	11.07	10.43	1.56	0.007202	0.179324	IFNAR1	interferon (alpha, beta and omega) receptor 1	Coding
TC03001908.hg.1	5.16	4.46	1.63	0.012124	0.21584	IGSF10	immunoglobulin superfamily, member 10	Coding
TC01003030.hg.1	8.2	7.02	2.26	0.006157	0.168525	IGSF3	immunoglobulin superfamily, member 3	Coding
TC0X000575.hg.1	10.95	10.09	1.81	0.000852	0.100006	IL13RA1	interleukin 13 receptor, alpha 1	Coding
TC05001366.hg.1	10.6	9.63	1.96	0.000129	0.081644	IL6ST	interleukin 6 signal transducer	Coding
TC08001368.hg.1	9.78	8.62	2.23	0.000546	0.092002	IMPA1	inositol(myo)-1(or 4)-monophosphatase 1	Coding
TC02002693.hg.1	10.38	10.97	-1.51	0.023429	0.275314	INO80D	INO80 complex subunit D	Coding
TC07001039.hg.1	11.74	10.12	3.08	0.042671	0.347336	INSIG1	insulin induced gene 1	Coding
TC12001353.hg.1	10.67	9.31	2.57	0.000891	0.101074	IPO8	importin 8	Coding
TC15000864.hg.1	12.74	13.4	-1.58	0.012972	0.220982	IQGAP1	IQ motif containing GTPase activating protein 1	Coding
TC01003343.hg.1	8.96	9.81	-1.8	0.034362	0.318602	IQGAP3	IQ motif containing GTPase activating protein 3	Coding
TC05003439.hg.1	7.12	6.06	2.09	0.000877	0.101074	ITGA1	integrin alpha 1; pelota homolog (Drosophila)	Coding
TC13000189.hg.1	12.57	10.56	4.03	0.0062	0.168948	ITM2B	integral membrane protein 2B	Coding
TC03000013.hg.1	8.69	7.31	2.61	0.00213	0.122755	ITPR1	inositol 1,4,5-trisphosphate receptor, type 1	Coding
TC12001328.hg.1	8.69	8.03	1.58	0.000831	0.100006	ITPR2	inositol 1,4,5-trisphosphate receptor, type 2	Coding
TC21000681.hg.1	12.71	12.08	1.55	0.024191	0.27912	ITSN1	intersectin 1	NonCoding
TC21000077.hg.1	7.57	6.96	1.53	0.016935	0.244626	JAM2	junctional adhesion molecule 2	Coding
TC12001452.hg.1	9.19	10.13	-1.91	0.010104	0.201956	KANSL2	KAT8 regulatory NSL complex subunit 2	Coding
TC17000648.hg.1	10.07	9.26	1.76	0.000153	0.083347	KAT7	K(lysine) acetyltransferase 7	Coding
TC08000476.hg.1	7.65	6.69	1.94	0.002538	0.127581	KCNB2	potassium channel, voltage gated Shab related subfamily B, member 2	Coding
TC06000728.hg.1	7.94	7.07	1.83	0.007937	0.185631	KCNQ5	potassium channel, voltage gated KQT-like subfamily Q, member 5	Coding
TC08001071.hg.1	9.46	10.18	-1.64	0.008298	0.187776	KCTD9	potassium channel tetramerization domain containing 9	Coding
TC19001681.hg.1	13.55	12.7	1.8	0.020062	0.260856	KDELR1	KDEL (Lys-Asp-Glu-Leu) endoplasmic reticulum protein retention receptor 1	Coding
TC07003350.hg.1	12.34	11.75	1.51	0.019627	0.258766	KDELR2	KDEL (Lys-Asp-Glu-Leu) endoplasmic reticulum protein retention receptor 2	Coding
TC22000301.hg.1	10.37	9.08	2.45	0.014886	0.233125	KDELR3	KDEL (Lys-Asp-Glu-Leu) endoplasmic reticulum protein retention receptor 3	Coding
TC06000117.hg.1	10.91	10.28	1.55	0.000244	0.084631	KDM1B	lysine (K)-specific demethylase 1B	Coding
TC01003706.hg.1	9.8	9.13	1.59	0.010321	0.203201	KDM5B	lysine (K)-specific demethylase 5B	Coding
TC18000953.hg.1	7.98	7.36	1.54	0.00065	0.095198	KDSR	3-ketodihydrosphingosine reductase	NonCoding
TC07001930.hg.1	9.52	8.55	1.95	0.011105	0.209766	KIAA1147	KIAA1147	Coding
TC05002091.hg.1	12.67	11.04	3.09	0.001519	0.111548	KIAA1191	KIAA1191	Coding
TC10000169.hg.1	7.46	6.48	1.97	0.003097	0.136524	KIAA1217	KIAA1217	Coding
TC10001147.hg.1	7.73	6.95	1.72	0.00148	0.110797	KIAA1462	KIAA1462	Coding
TC01000434.hg.1	7.94	7.28	1.58	0.003958	0.14639	KIAA1522	KIAA1522	Coding
TC11000317.hg.1	6.96	6.12	1.78	0.016932	0.244626	KIAA1549L	KIAA1549-like	Coding
TC17001589.hg.1	9.92	10.95	-2.04	0.006287	0.169952	KIF18B	kinesin family member 18B	Coding
TC05000697.hg.1	12.08	13.09	-2.01	0.014019	0.228555	KIF20A	kinesin family member 20A	Coding
TC16000327.hg.1	9.5	10.2	-1.63	0.001103	0.104943	KIF22	kinesin family member 22	Coding
TC15000638.hg.1	13.25	14.3	-2.08	0.00365	0.14263	KIF23	kinesin family member 23	Coding
TC16002092.hg.1	5.97	6.75	-1.72	0.035062	0.321425	KLHDC4	kelch domain containing 4	Coding
TC17001519.hg.1	8.82	9.57	-1.68	0.00185	0.117524	KLHL11	kelch-like family member 11	Coding
TC18000447.hg.1	6.96	6.24	1.65	0.00412	0.148179	KLHL14	kelch-like family member 14	Coding
TC0X000925.hg.1	10.2	10.96	-1.7	0.001143	0.105893	KLHL15	kelch-like family member 15	Coding
TC04000826.hg.1	8.82	8.09	1.66	0.003601	0.141799	KLHL2	kelch-like family member 2	Coding
TC0X000446.hg.1	7.49	6.52	1.95	0.001555	0.112833	KLHL4	kelch-like family member 4	Coding
TC02005000.hg.1	6.07	5.03	2.05	0.023933	0.277873	KLHL41	kelch-like family member 41	Coding
TC04000224.hg.1	8.65	7.85	1.75	0.001535	0.112329	KLHL5	kelch-like family member 5	Coding
TC12003272.hg.1	5.38	4.78	1.52	0.003285	0.137337	KLRC2	killer cell lectin-like receptor subfamily C, member 2	Coding
TC12002626.hg.1	8.4	9.19	-1.73	0.004873	0.155877	KNTC1	kinetochore associated 1	NonCoding
TC13000663.hg.1	11.64	12.54	-1.86	0.011582	0.213205	KPNA3	karyopherin alpha 3 (importin alpha 4)	Coding
TC01000419.hg.1	11.66	10.67	1.99	0.010562	0.20458	KPNA6	karyopherin alpha 6 (importin alpha 7)	Coding
TC22000191.hg.1	9.39	8.23	2.23	0.014587	0.231343	KREMEN1	kringle containing transmembrane protein 1	Coding
TC17002901.hg.1	6.31	5.16	2.22	0.00699	0.177054	KRT222	keratin 222, type II	Coding
TC08001313.hg.1	8.84	7.92	1.89	0.009309	0.19562	LACTB2	lactamase, beta 2	Coding
TC06002025.hg.1	8.92	8.33	1.51	0.000157	0.083347	LAMA4	laminin, alpha 4	Coding
TC01001583.hg.1	12.68	11.99	1.62	0.044237	0.35122	LAMC1	laminin, gamma 1 (formerly LAMB2)	Coding
TC13000421.hg.1	8.85	8.09	1.7	0.043572	0.350244	LAMP1	lysosomal-associated membrane protein 1	Coding
TC02002733.hg.1	10.12	9.36	1.69	0.022982	0.273752	LANCL1	LanC lantibiotic synthetase component C-like 1 (bacterial)	Coding
TC01003887.hg.1	10.34	11.48	-2.19	0.010785	0.206438	LBR	lamin B receptor	Coding
TC21000728.hg.1	4.75	5.36	-1.53	0.017222	0.246095	LCA5L	Leber congenital amaurosis 5-like	NonCoding
TC01000730.hg.1	9.54	8.72	1.76	0.004111	0.148061	LEPR	leptin receptor; leptin receptor overlapping transcript	Coding
TC17001924.hg.1	9.44	8.41	2.04	0.014593	0.231343	LGALS3BP	lectin, galactoside-binding, soluble, 3 binding protein	Coding
TC13000585.hg.1	8.91	8.32	1.51	0.005759	0.164413	LHFP	lipoma HMGIC fusion partner	Coding
TC04000230.hg.1	8.1	8.73	-1.55	0.011218	0.210438	LIAS	lipoic acid synthetase	Coding
TC05001289.hg.1	10.45	9.6	1.81	0.022391	0.271346	LIFR	leukemia inhibitory factor receptor alpha	Coding
TC06000840.hg.1	7.93	9.37	-2.7	0.025405	0.284414	LIN28B	lin-28 homolog B (C. elegans)	Coding
TC11001510.hg.1	9.71	10.99	-2.43	0.001336	0.109805	LIN7C	lin-7 homolog C (C. elegans)	Coding
TC02000535.hg.1	9.03	9.95	-1.89	0.046325	0.358205	LINC00152	long intergenic non-protein coding RNA 152; MIR4435-2 host gene	Coding
TC07000251.hg.1	11.61	12.28	-1.59	0.002163	0.123204	LINC00265	long intergenic non-protein coding RNA 265	Coding
TC10002518.hg.1	7.41	8.05	-1.56	0.000339	0.086341	LINC00614	long intergenic non-protein coding RNA 614	NonCoding
TC10000257.hg.1	12.31	13.27	-1.94	0.002023	0.119922	LINC00999	long intergenic non-protein coding RNA 999	Coding
TC01002066.hg.1	14.83	15.47	-1.56	0.000359	0.087168	LINC01001	long intergenic non-protein coding RNA 1001	Coding
TC15001917.hg.1	6.43	5.04	2.63	0.012252	0.216685	LINC01197	long intergenic non-protein coding RNA 1197	Coding
TC01004036.hg.1	12.6	13.23	-1.55	0.001093	0.104943	LINC01347	long intergenic non-protein coding RNA 1347	Coding
TC14001622.hg.1	5.24	4.53	1.64	0.016314	0.241978	LINC01551	long intergenic non-protein coding RNA 1551	NonCoding
TC09002440.hg.1	4.72	3.7	2.03	0.000825	0.100006	LINGO2	leucine rich repeat and Ig domain containing 2	NonCoding
TC03002078.hg.1	5.16	4.44	1.65	0.001556	0.112833	LIPH	lipase, member H	Coding
TC01001092.hg.1	10.57	9.86	1.64	0.006224	0.169254	LIX1L	limb and CNS expressed 1 like	Coding
TC19001030.hg.1	10.05	11.12	-2.1	0.001406	0.110153	LMNB2	lamin B2	Coding
TC03002496.hg.1	7.62	6.79	1.78	0.003234	0.137337	LOC100129550	uncharacterized LOC100129550	NonCoding
TC11003512.hg.1	12.93	13.96	-2.03	0.003086	0.136524	LOC100134822	uncharacterized LOC100134822	Coding
TC16001944.hg.1	8.31	8.97	-1.58	0.015675	0.237916	LOC100506083	uncharacterized LOC100506083	NonCoding
TC01004386.hg.1	5.7	6.48	-1.71	0.014466	0.231155	LOC100507564	uncharacterized LOC100507564	NonCoding
TC01003102.hg.1	8.6	7.88	1.65	0.001601	0.113107	LOC101060595	uncharacterized LOC101060595	Coding
TC06003447.hg.1	6.49	5.84	1.56	0.006123	0.168096	LOC101928076	uncharacterized LOC101928076	NonCoding
TC0X000533.hg.1	12.64	11.18	2.75	0.035719	0.323785	LOC101928358	uncharacterized LOC101928358	Coding
TC12002822.hg.1	4.65	4.01	1.56	0.010661	0.205212	LOC101929027	uncharacterized LOC101929027	NonCoding
TC16000716.hg.1	14.72	15.49	-1.7	0.001416	0.110338	LOC101929819	uncharacterized LOC101929819	Coding
TC01004199.hg.1	9.51	10.63	-2.16	0.019176	0.257096	LOC105376796	uncharacterized LOC105376796	NonCoding
TC08000256.hg.1	9.7	9.03	1.59	0.005566	0.163059	LOC105379362	uncharacterized LOC105379362	Coding
TC6_dbb_hap3000116.hg.1	5.65	6.64	-1.99	0.025904	0.286242	LOC105379655	uncharacterized LOC105379655	Coding
TC18000673.hg.1	6.71	6.1	1.53	0.004122	0.148179	LOC284244	uncharacterized LOC284244	NonCoding
TC01001715.hg.1	7.42	8.07	-1.57	0.029524	0.299716	LOC284581	uncharacterized LOC284581	Coding
TC22001181.hg.1	7.01	6.11	1.88	0.031611	0.307774	LOC284939	uncharacterized LOC284939	NonCoding
TC16001708.hg.1	6.84	7.88	-2.06	0.01057	0.20458	LOC642533	uncharacterized LOC642533	NonCoding
TC12002225.hg.1	9.62	10.44	-1.76	0.004678	0.154023	LOC642846	DEAD/H (Asp-Glu-Ala-Asp/His) box polypeptide 11-like	NonCoding
TC18000804.hg.1	6.37	7.49	-2.18	0.043862	0.350603	LOC727896	cysteine and histidine rich domain containing 1 pseudogene	NonCoding
TC05002766.hg.1	13.13	12.47	1.58	0.004572	0.152602	LOC728554	THO complex 3 pseudogene	NonCoding
TC16000225.hg.1	7.72	8.82	-2.13	0.011447	0.212132	LOC81691	exonuclease NEF-sp	Coding
TC08000997.hg.1	7.7	8.59	-1.86	0.027703	0.292635	LONRF1	LON peptidase N-terminal domain and ring finger 1	Coding
TC09001478.hg.1	7.34	6.62	1.65	0.00034	0.086341	LPAR1	lysophosphatidic acid receptor 1	Coding
TC12001155.hg.1	11.86	10.29	2.97	0.001146	0.105893	LPCAT3	lysophosphatidylcholine acyltransferase 3	Coding
TC03002720.hg.1	9.17	8.25	1.89	0.003779	0.144246	LPP	LIM domain containing preferred translocation partner in lipoma	NonCoding
TC04001634.hg.1	12.45	11.77	1.6	0.014365	0.230942	LRBA	LPS-responsive vesicle trafficking, beach and anchor containing	Coding
TC0X001291.hg.1	9.19	10.15	-1.95	0.003363	0.138136	LRCH2	leucine-rich repeats and calponin homology (CH) domain containing 2	Coding
TC02002509.hg.1	8.65	7.38	2.42	0.001658	0.11448	LRP2	LDL receptor related protein 2	Coding
TC11002661.hg.1	6	6.65	-1.58	0.015135	0.234513	LRP4-AS1	LRP4 antisense RNA 1	NonCoding
TC17000604.hg.1	10.85	11.65	-1.75	0.00454	0.152398	LRRC37A2	leucine rich repeat containing 37, member A2	Coding
TC17001603.hg.1	11.24	11.87	-1.54	0.004485	0.151649	LRRC37A4P	leucine rich repeat containing 37, member A4, pseudogene; leucine rich repeat containing 37, member A2	Coding
TC01002136.hg.1	10.11	11.22	-2.15	0.03924	0.335165	LRRC47	leucine rich repeat containing 47	Coding
TC15000647.hg.1	7.84	7.07	1.7	0.003417	0.138605	LRRC49	leucine rich repeat containing 49	Coding
TC12000684.hg.1	6.48	5.66	1.77	0.001715	0.114554	LRRIQ1	leucine-rich repeats and IQ motif containing 1	Coding
TC03001673.hg.1	6.4	5.71	1.61	0.000656	0.095198	LSAMP	limbic system-associated membrane protein	Coding
TC08001142.hg.1	8.31	7.56	1.68	0.007559	0.182604	LSM1	LSM1 homolog, mRNA degradation associated	Coding
TC19000440.hg.1	11.33	11.92	-1.51	0.009451	0.196848	LSM14A	LSM14A mRNA processing body assembly factor	Coding
TC02000219.hg.1	7.8	6.52	2.42	0.018499	0.253149	LTBP1	latent transforming growth factor beta binding protein 1	Coding
TC12001803.hg.1	5.46	4.63	1.78	0.005168	0.159812	LUM	lumican	Coding
TC08001218.hg.1	11.13	10.35	1.72	0.004744	0.15455	LYPLA1	lysophospholipase I	Coding
TC01000302.hg.1	9.95	8.69	2.39	0.003197	0.137266	LYPLA2	lysophospholipase II	Coding
TC19002315.hg.1	6.1	5.45	1.57	0.012828	0.220303	LYPLA2P2	lysophospholipase II pseudogene 2	NonCoding
TC12001184.hg.1	11.25	9.88	2.59	0.002438	0.126453	M6PR	mannose-6-phosphate receptor (cation dependent)	Coding
TC01001015.hg.1	6.19	5.26	1.91	0.033821	0.317207	MAB21L3	mab-21-like 3 (C. elegans)	Coding
TC11000406.hg.1	8.7	8.07	1.55	0.021	0.265385	MADD	MAP-kinase activating death domain	Coding
TC08000841.hg.1	8.7	7.8	1.87	0.005908	0.16593	MAF1	MAF1 homolog, negative regulator of RNA polymerase III	Coding
TC0X001174.hg.1	12.77	12.11	1.58	0.012336	0.216934	MAGT1	magnesium transporter 1	Coding
TC06002062.hg.1	9.89	8.73	2.23	0.002945	0.135211	MAN1A1	mannosidase, alpha, class 1A, member 1	Coding
TC01000478.hg.1	8.77	8.11	1.58	0.009605	0.198236	MANEAL	mannosidase, endo-alpha-like	Coding
TC15000417.hg.1	9.29	10.36	-2.1	0.00112	0.105313	MAPK6	mitogen-activated protein kinase 6	Coding
TC10000657.hg.1	10.31	10.95	-1.56	0.002752	0.131143	MARCH5	membrane associated ring finger 5	Coding
TC0X002231.hg.1	7.5	6.67	1.78	0.008041	0.186537	MBNL3	muscleblind-like splicing regulator 3	NonCoding
TC01003205.hg.1	10.49	11.37	-1.85	0.004552	0.152484	MCL1	myeloid cell leukemia 1	Coding
TC03000664.hg.1	9.67	10.48	-1.75	4.8e-05	0.068744	MCM2	minichromosome maintenance complex component 2	Coding
TC06001799.hg.1	13.57	14.27	-1.62	0.000421	0.090426	MCM3	minichromosome maintenance complex component 3	Coding
TC02002376.hg.1	12.02	12.67	-1.56	0.000768	0.098334	MCM6	minichromosome maintenance complex component 6	Coding
TC10001707.hg.1	12.43	11.81	1.54	0.002143	0.122755	MCMBP	minichromosome maintenance complex binding protein	Coding
TC06001507.hg.1	11.6	12.22	-1.54	0.000341	0.086341	MDC1	mediator of DNA-damage checkpoint 1	Coding
TC18000180.hg.1	11.3	10.29	2.02	0.005395	0.161499	ME2	malic enzyme 2, NAD(+)-dependent, mitochondrial	Coding
TC05001137.hg.1	9.94	10.78	-1.79	0.001554	0.112833	MED10	mediator complex subunit 10	Coding
TC17001457.hg.1	9.04	10.27	-2.35	2.1e-05	0.061819	MED24	mediator complex subunit 24	Coding
TC19002689.hg.1	6.78	7.4	-1.54	0.025233	0.28367	MED26	mediator complex subunit 26	Coding
TC02004303.hg.1	5.24	4.5	1.67	0.033315	0.314292	MEIS1-AS3	MEIS1 antisense RNA 3	NonCoding
TC01000898.hg.1	12.08	13.08	-2	0.00024	0.084631	MFSD14A	major facilitator superfamily domain containing 14A	Coding
TC04002948.hg.1	9.62	8.85	1.71	0.002313	0.124148	MGARP	mitochondria localized glutamic acid rich protein	Coding
TC02002127.hg.1	9.17	7.72	2.74	0.001227	0.106882	MGAT4A	mannosyl (alpha-1,3-)-glycoprotein beta-1,4-N-acetylglucosaminyltransferase, isozyme A	Coding
TC11000198.hg.1	7.02	6.4	1.55	0.016664	0.243529	MICAL2	microtubule associated monooxygenase, calponin and LIM domain containing 2	Coding
TC22000293.hg.1	8.58	7.73	1.81	0.006182	0.168847	MICALL1	MICAL-like 1	Coding
TC10001394.hg.1	10.07	11.45	-2.59	0.001692	0.114486	MICU1	mitochondrial calcium uptake 1	Coding
TC13000474.hg.1	9.23	8.38	1.8	0.001416	0.110338	MICU2	mitochondrial calcium uptake 2	Coding
TC17001875.hg.1	11.31	10.33	1.97	0.01707	0.245329	MIF4GD	MIF4G domain containing	Coding
TC12000172.hg.1	14.48	15.09	-1.52	0.004248	0.149954	MIR1244-3	microRNA 1244-3; microRNA 1244-1; microRNA 1244-2	Coding
TC12001708.hg.1	4.47	5.14	-1.59	0.000246	0.084631	MIR1279	microRNA 1279	Coding
TC22000477.hg.1	9.76	9.04	1.65	0.026381	0.287885	MIR3198-1	microRNA 3198-1	Coding
TC06002312.hg.1	6.97	7.91	-1.91	0.037738	0.330313	MIR3939	microRNA 3939	Coding
TC02003382.hg.1	9.15	10.06	-1.89	0.025134	0.283299	MIR4435-2HG	MIR4435-2 host gene; long intergenic non-protein coding RNA 152	NonCoding
TC17001747.hg.1	6.84	7.46	-1.54	0.002929	0.135024	MIR454	microRNA 454	Coding
TC09000561.hg.1	4.13	5.07	-1.92	0.003789	0.144547	MIR4668	microRNA 4668	Coding
TC15000394.hg.1	6.19	6.93	-1.67	0.026738	0.288484	MIR4712	microRNA 4712	Coding
TC16000639.hg.1	5.29	6.37	-2.11	0.002146	0.122755	MIR4720	microRNA 4720	Coding
TC17001757.hg.1	14.49	13.69	1.74	0.035787	0.323946	MIR4737	microRNA 4737	Coding
TC03001584.hg.1	4.51	3.9	1.53	0.009216	0.194948	MIR4795	microRNA 4795	Coding
TC12000180.hg.1	3.65	4.31	-1.58	0.002901	0.134562	MIR613	microRNA 613	Coding
TC18000465.hg.1	8.5	9.41	-1.87	0.014559	0.231343	MIR924HG	MIR924 host gene	Coding
TC10001756.hg.1	14.3	15.55	-2.38	0.001575	0.112842	MKI67	marker of proliferation Ki-67	Coding
TC01005450.hg.1	9.78	9.17	1.53	0.015712	0.238119	MKNK1	MAP kinase interacting serine/threonine kinase 1	NonCoding
TC12000949.hg.1	10.9	9.74	2.23	0.003584	0.141432	MLEC	malectin	Coding
TC0X001412.hg.1	10.06	9.1	1.95	0.023235	0.274769	MMGT1	membrane magnesium transporter 1	Coding
TC16000454.hg.1	8.08	6.76	2.49	0.037596	0.329836	MMP2	matrix metallopeptidase 2	Coding
TC22000620.hg.1	7.58	6.45	2.18	0.008725	0.191369	MN1	meningioma (disrupted in balanced translocation) 1	Coding
TC02001993.hg.1	12.05	10.86	2.28	0.000277	0.085845	MOB1A	MOB kinase activator 1A	Coding
TC19001020.hg.1	10.59	9.82	1.7	0.003029	0.135939	MOB3A	MOB kinase activator 3A	Coding
TC21001062.hg.1	9.89	10.58	-1.61	0.004266	0.150059	MORC3	MORC family CW-type zinc finger 3	Coding
TC07001314.hg.1	10.2	9.47	1.65	0.006312	0.170299	MPLKIP	M-phase specific PLK1 interacting protein	Coding
TC0X001544.hg.1	8.08	7.31	1.7	0.000915	0.101074	MPP1	membrane protein, palmitoylated 1	Coding
TC01001568.hg.1	6.33	5.53	1.74	0.00482	0.155364	MR1	major histocompatibility complex, class I-related	Coding
TC10001596.hg.1	6.39	7.06	-1.59	0.001969	0.119336	MRPL43	mitochondrial ribosomal protein L43	Coding
TC06000144.hg.1	11.27	10	2.42	0.009047	0.193205	MRS2	MRS2 magnesium transporter	Coding
TC11002254.hg.1	9.19	8.35	1.79	0.002419	0.125987	MSANTD4	Myb/SANT-like DNA-binding domain containing 4 with coiled-coils	Coding
TC02003219.hg.1	14.1	14.73	-1.55	0.013721	0.226099	MSH2	mutS homolog 2	NonCoding
TC03001811.hg.1	9.25	10.04	-1.72	0.000216	0.084588	MSL2	male-specific lethal 2 homolog (Drosophila)	Coding
TC04000828.hg.1	12.91	10.72	4.58	0.003079	0.136524	MSMO1	methylsterol monooxygenase 1	Coding
TC0X000353.hg.1	12.81	11.34	2.78	0.000601	0.093662	MSN	moesin	Coding
TC22001462.hg.1	6.31	6.91	-1.52	0.001353	0.109805	MTFP1	mitochondrial fission process 1	Coding
TC11002209.hg.1	9.44	8.5	1.92	0.006695	0.174539	MTMR2	myotubularin related protein 2	Coding
TC01002315.hg.1	7.72	7.11	1.53	0.026997	0.289678	MUL1	mitochondrial E3 ubiquitin protein ligase 1	Coding
TC20000320.hg.1	12.58	13.18	-1.51	0.01707	0.245329	MYBL2	v-myb avian myeloblastosis viral oncogene homolog-like 2	Coding
TC15001330.hg.1	9.18	10.24	-2.1	0.017403	0.247261	MYEF2	myelin expression factor 2	Coding
TC06000420.hg.1	6.1	6.72	-1.54	0.032568	0.311152	MYL8P	myosin, light chain 8, pseudogene	Coding
TC08000014.hg.1	6.84	5.78	2.09	0.030904	0.305198	MYOM2	myomesin 2	Coding
TC01002707.hg.1	10.92	11.98	-2.09	0.000159	0.083347	MYSM1	Myb-like, SWIRM and MPN domains 1	Coding
TC13000145.hg.1	7.99	8.76	-1.7	0.010232	0.202514	NAA16	N(alpha)-acetyltransferase 16, NatA auxiliary subunit	Coding
TC11000898.hg.1	7.79	6.97	1.76	0.005964	0.166429	NAALAD2	N-acetylated alpha-linked acidic dipeptidase 2	Coding
TC05001270.hg.1	9.9	8.89	2.01	0.013063	0.22161	NADK2	NAD kinase 2, mitochondrial	Coding
TC0X001197.hg.1	7.72	7.02	1.62	0.009997	0.200983	NAP1L3	nucleosome assembly protein 1-like 3	Coding
TC01001661.hg.1	8.44	7.5	1.91	0.019475	0.25827	NAV1	neuron navigator 1	Coding
TC02002592.hg.1	13.57	12.71	1.82	9.7e-05	0.080811	NCKAP1	NCK-associated protein 1	Coding
TC02004598.hg.1	8.27	7.38	1.86	0.023905	0.277607	NCKAP5	NCK-associated protein 5	NonCoding
TC18000009.hg.1	10.45	11.21	-1.69	0.016485	0.242471	NDC80	NDC80 kinetochore complex component	Coding
TC13000303.hg.1	11.26	10.66	1.51	0.006228	0.169254	NDFIP2	Nedd4 family interacting protein 2	Coding
TC04001509.hg.1	8.88	8.28	1.51	0.047907	0.363901	NDNF	neuron-derived neurotrophic factor	Coding
TC07001821.hg.1	7.62	8.35	-1.65	0.00063	0.095198	NDUFA5	NADH dehydrogenase (ubiquinone) 1 alpha subcomplex, 5	Coding
TC20000467.hg.1	10.1	10.7	-1.51	0.002606	0.128911	NELFCD	negative elongation factor complex member C/D	Coding
TC12001619.hg.1	11.98	13.51	-2.89	0.000226	0.084588	NEMP1	nuclear envelope integral membrane protein 1	Coding
TC22000199.hg.1	10.49	9.65	1.79	0.004379	0.151041	NF2	neurofibromin 2 (merlin)	Coding
TC07002845.hg.1	7.88	8.62	-1.68	0.014841	0.232967	NFE2L3	nuclear factor, erythroid 2-like 3	NonCoding
TC14001036.hg.1	7.93	8.53	-1.51	0.001036	0.103859	NFKBIA	nuclear factor of kappa light polypeptide gene enhancer in B-cells inhibitor, alpha	Coding
TC13000135.hg.1	7.87	8.52	-1.57	0.005128	0.159052	NHLRC3	NHL repeat containing 3	Coding
TC02001168.hg.1	10.45	9.81	1.55	0.02968	0.300281	NIF3L1	NIF3 NGG1 interacting factor 3-like 1	Coding
TC06000954.hg.1	6.04	5.29	1.68	0.002944	0.135211	NKAIN2	Na+/K+ transporting ATPase interacting 2	Coding
TC17001366.hg.1	8.49	9.13	-1.56	0.043943	0.350795	NLE1	notchless homolog 1 (Drosophila)	Coding
TC03000932.hg.1	6.82	5.84	1.98	0.003302	0.137569	NLGN1	neuroligin 1	Coding
TC17000315.hg.1	11.77	11.17	1.51	0.001621	0.113342	NLK	nemo-like kinase	Coding
TC04001216.hg.1	7.42	6.76	1.57	0.00102	0.103859	NMU	neuromedin U	Coding
TC14002194.hg.1	7.15	7.9	-1.68	0.019522	0.258332	NOP9	NOP9 nucleolar protein	Coding
TC19001250.hg.1	7.54	6.88	1.58	0.036605	0.326414	NOTCH3	notch 3	Coding
TC04001627.hg.1	8.22	7.42	1.74	0.034271	0.318371	NR3C2	nuclear receptor subfamily 3, group C, member 2	Coding
TC01003014.hg.1	15.2	14.54	1.58	0.000338	0.086341	NRAS	neuroblastoma RAS viral (v-ras) oncogene homolog	Coding
TC07001751.hg.1	8.39	7.55	1.79	0.03877	0.333381	NRCAM	neuronal cell adhesion molecule	Coding
TC05001674.hg.1	6.81	6.12	1.61	0.026712	0.288484	NREP	neuronal regeneration related protein	Coding
TC15001683.hg.1	6.86	5.94	1.89	0.001869	0.117524	NRG4	neuregulin 4	Coding
TC02001206.hg.1	6.98	6.27	1.64	0.002186	0.123778	NRP2	neuropilin 2	Coding
TC08001246.hg.1	8.18	7.53	1.57	0.011167	0.209992	NSMAF	neutral sphingomyelinase activation associated factor	Coding
TC12001916.hg.1	8.08	7.34	1.67	0.002254	0.123907	NUAK1	NUAK family, SNF1-like kinase, 1	Coding
TC14000202.hg.1	9.2	8.49	1.64	0.02119	0.266074	NUBPL	nucleotide binding protein-like	Coding
TC11001750.hg.1	11.27	12.15	-1.83	0.000654	0.095198	NUP160	nucleoporin 160kDa	Coding
TC04001307.hg.1	9.32	10.06	-1.67	0.001589	0.112842	NUP54	nucleoporin 54kDa	Coding
TC13000064.hg.1	10.83	11.47	-1.56	0.000611	0.093662	NUP58	nucleoporin 58kDa	Coding
TC0X000536.hg.1	8.98	8.33	1.57	0.044992	0.354145	NXT2	nuclear transport factor 2-like export factor 2	Coding
TC14000169.hg.1	7.76	6.7	2.09	0.006676	0.174477	NYNRIN	NYN domain and retroviral integrase containing	Coding
TC10001726.hg.1	10.37	9.27	2.14	0.005611	0.163191	OAT	ornithine aminotransferase	Coding
TC0X000616.hg.1	10.66	9.56	2.13	0.002536	0.127581	OCRL	oculocerebrorenal syndrome of Lowe	Coding
TC07000276.hg.1	9.6	8.98	1.54	0.022763	0.272844	OGDH	oxoglutarate (alpha-ketoglutarate) dehydrogenase (lipoamide)	Coding
TC10001278.hg.1	7.18	6.56	1.53	0.011158	0.209992	OGDHL	oxoglutarate dehydrogenase-like	Coding
TC01002658.hg.1	9.24	10.15	-1.88	0.000549	0.092039	ORC1	origin recognition complex subunit 1	Coding
TC07001724.hg.1	9.32	9.94	-1.54	0.038724	0.333135	ORC5	origin recognition complex subunit 5	Coding
TC12000539.hg.1	11.35	10.26	2.13	0.004884	0.155877	OS9	osteosarcoma amplified 9, endoplasmic reticulum lectin	Coding
TC05000179.hg.1	7.27	6.56	1.64	0.000287	0.086028	OSMR	oncostatin M receptor	Coding
TC06001993.hg.1	8.45	7.24	2.31	0.010035	0.201379	OSTM1	osteopetrosis associated transmembrane protein 1	Coding
TC01000253.hg.1	9.65	10.8	-2.23	4.3e-05	0.068744	OTUD3	OTU deubiquitinase 3	Coding
TC01003198.hg.1	7.82	8.5	-1.6	0.009638	0.198786	OTUD7B	OTU deubiquitinase 7B	Coding
TC01002287.hg.1	6.82	6.17	1.57	0.03862	0.332687	PADI2	peptidyl arginine deiminase, type II	Coding
TC11002893.hg.1	10.78	11.37	-1.51	0.023367	0.275122	PAFAH1B2	platelet-activating factor acetylhydrolase 1b, catalytic subunit 2 (30kDa)	NonCoding
TC08001361.hg.1	8.62	7.7	1.88	0.000115	0.081644	PAG1	phosphoprotein membrane anchor with glycosphingolipid microdomains 1	Coding
TC11002123.hg.1	10.15	9.19	1.95	0.012924	0.220778	PAK1	p21 protein (Cdc42/Rac)-activated kinase 1	Coding
TC14000605.hg.1	15.15	14.15	2	0.007838	0.184544	PAPOLA	poly(A) polymerase alpha	Coding
TC10000621.hg.1	8.92	10.18	-2.4	0.001655	0.11448	PAPSS2	3-phosphoadenosine 5-phosphosulfate synthase 2	Coding
TC15000635.hg.1	7.85	7.14	1.63	0.026726	0.288484	PAQR5	progestin and adipoQ receptor family member V	Coding
TC12001116.hg.1	8.33	7.44	1.86	0.000596	0.093656	PARP11	poly(ADP-ribose) polymerase family member 11	Coding
TC13000491.hg.1	10.4	9.36	2.05	0.011697	0.214116	PARP4	poly(ADP-ribose) polymerase family member 4	Coding
TC15002777.hg.1	9.64	10.29	-1.57	0.010444	0.2039	PARP6	poly(ADP-ribose) polymerase family member 6	Coding
TC07002054.hg.1	10.8	11.71	-1.88	0.000325	0.086028	PAXIP1	PAX interacting (with transcription-activation domain) protein 1	Coding
TC15002009.hg.1	7.8	7.15	1.58	0.021674	0.267773	PCSK6	proprotein convertase subtilisin/kexin type 6	Coding
TC17000695.hg.1	8.7	7.96	1.67	0.000823	0.100006	PCTP	phosphatidylcholine transfer protein	Coding
TC0X000928.hg.1	7.05	5.84	2.31	0.000133	0.081644	PCYT1B	phosphate cytidylyltransferase 1, choline, beta	Coding
TC02004723.hg.1	5.67	4.67	1.99	0.002031	0.120079	PDE11A	phosphodiesterase 11A	NonCoding
TC01000733.hg.1	5.51	4.72	1.73	0.013557	0.225093	PDE4B	phosphodiesterase 4B, cAMP-specific	Coding
TC04001504.hg.1	7.97	8.59	-1.53	0.036599	0.326414	PDE5A	phosphodiesterase 5A, cGMP-specific	Coding
TC06001015.hg.1	5.71	5.12	1.51	0.032357	0.310474	PDE7B	phosphodiesterase 7B	Coding
TC07001995.hg.1	11.37	10.7	1.6	0.002095	0.121739	PDIA4	protein disulfide isomerase family A, member 4	Coding
TC16000576.hg.1	10.52	9.65	1.82	0.00241	0.125986	PDPR	pyruvate dehydrogenase phosphatase regulatory subunit	Coding
TC20000759.hg.1	8.3	9.19	-1.85	0.035233	0.32227	PDRG1	p53 and DNA-damage regulated 1	Coding
TC01001364.hg.1	11.36	12.04	-1.6	0.000996	0.103452	PEA15	phosphoprotein enriched in astrocytes 15	Coding
TC01000100.hg.1	6.6	5.99	1.53	0.002477	0.127011	PER3	period circadian clock 3	Coding
TC06001019.hg.1	8	7.34	1.57	0.000243	0.084631	PEX7	peroxisomal biogenesis factor 7	Coding
TC03003395.hg.1	9.37	8.74	1.54	0.000362	0.087302	PFN2	profilin 2	Coding
TC0X001175.hg.1	8.44	9.43	-1.99	0.02098	0.265254	PGAM4	phosphoglycerate mutase family member 4	Coding
TC05003190.hg.1	7.69	7.05	1.56	0.031132	0.306058	PGGT1B	protein geranylgeranyltransferase type I, beta subunit	NonCoding
TC17001313.hg.1	9.11	9.72	-1.53	0.002102	0.12186	PHF12	PHD finger protein 12	Coding
TC22000826.hg.1	9.21	8.42	1.72	0.023292	0.274966	PHF5A	PHD finger protein 5A	Coding
TC16001250.hg.1	8.19	9.19	-2	0.001816	0.116902	PHLPP2	PH domain and leucine rich repeat protein phosphatase 2	Coding
TC10002476.hg.1	9.76	9.08	1.6	0.016594	0.242973	PHYH	phytanoyl-CoA 2-hydroxylase	NonCoding
TC01001097.hg.1	7.6	6.95	1.57	0.004521	0.152175	PIAS3	protein inhibitor of activated STAT 3	Coding
TC01002796.hg.1	11.96	10.5	2.75	0.002983	0.135642	PIGK	phosphatidylinositol glycan anchor biosynthesis class K	Coding
TC17000186.hg.1	7.66	8.3	-1.56	0.018053	0.250699	PIGL	phosphatidylinositol glycan anchor biosynthesis class L	Coding
TC18000552.hg.1	9.29	8.38	1.88	0.001377	0.110037	PIGN	phosphatidylinositol glycan anchor biosynthesis class N	Coding
TC10001559.hg.1	6.41	5.71	1.62	0.002217	0.123907	PIK3AP1	phosphoinositide-3-kinase adaptor protein 1	Coding
TC05003038.hg.1	4.17	3.43	1.66	0.022715	0.272844	PIK3R1	phosphoinositide-3-kinase, regulatory subunit 1 (alpha)	NonCoding
TC12000535.hg.1	8.86	7.4	2.74	0.004904	0.156043	PIP4K2C	phosphatidylinositol-5-phosphate 4-kinase, type II, gamma	Coding
TC02003817.hg.1	8.68	7.91	1.71	0.048978	0.367204	PKI55	DKFZp434H1419	NonCoding
TC12001377.hg.1	11.38	10.28	2.16	0.000153	0.083347	PKP2	plakophilin 2	Coding
TC01001607.hg.1	7.02	5.96	2.08	0.005294	0.161177	PLA2G4A	phospholipase A2, group IVA (cytosolic, calcium-dependent)	Coding
TC06001773.hg.1	7.83	6.68	2.23	0.001442	0.110371	PLA2G7	phospholipase A2, group VII (platelet-activating factor acetylhydrolase, plasma)	Coding
TC12000891.hg.1	9.12	8.19	1.91	0.00129	0.109197	PLBD2	phospholipase B domain containing 2	Coding
TC20000072.hg.1	9.28	8.54	1.67	0.022672	0.272762	PLCB1	phospholipase C, beta 1 (phosphoinositide-specific)	Coding
TC10000670.hg.1	7.69	7	1.62	0.042721	0.347377	PLCE1	phospholipase C, epsilon 1	Coding
TC01000151.hg.1	10.95	10.25	1.62	0.002014	0.119887	PLOD1	procollagen-lysine, 2-oxoglutarate 5-dioxygenase 1	Coding
TC01002701.hg.1	8.9	8.22	1.59	0.009543	0.197633	PLPP3	phospholipid phosphatase 3	Coding
TC19000195.hg.1	8.38	7.47	1.89	0.002324	0.12439	PLPPR2	phospholipid phosphatase related 2	Coding
TC03000768.hg.1	10.32	9.59	1.65	0.000423	0.090426	PLS1	plastin 1	Coding
TC07002777.hg.1	11.03	10.43	1.51	0.011425	0.21195	PMS2	PMS1 homolog 2, mismatch repair system component	NonCoding
TC14001296.hg.1	9.2	9.97	-1.7	0.000102	0.080811	PNMA1	paraneoplastic Ma antigen 1	Coding
TC17000617.hg.1	11.12	10.02	2.14	0.030082	0.301563	PNPO	pyridoxamine 5-phosphate oxidase	Coding
TC08000326.hg.1	7.87	8.7	-1.78	0.00539	0.161499	POLB	polymerase (DNA directed), beta	Coding
TC22000849.hg.1	9.47	10.33	-1.81	0.001133	0.105597	POLDIP3	polymerase (DNA-directed), delta interacting protein 3	Coding
TC19000996.hg.1	12.44	11.83	1.53	0.019999	0.260767	POLR2E	polymerase (RNA) II (DNA directed) polypeptide E, 25kDa	Coding
TC08000612.hg.1	12.62	11.89	1.66	0.010024	0.201379	POLR2K	polymerase (RNA) II (DNA directed) polypeptide K, 7.0kDa	Coding
TC12003063.hg.1	4.94	5.53	-1.51	0.012814	0.220296	POLR3B	polymerase (RNA) III (DNA directed) polypeptide B	NonCoding
TC08000332.hg.1	10.83	10	1.78	0.002109	0.122157	POMK	protein-O-mannose kinase	Coding
TC06003783.hg.1	9.62	8.96	1.59	0.012322	0.216934	POPDC3	popeye domain containing 3	NonCoding
TC0X000252.hg.1	9.37	7.75	3.07	0.014034	0.228689	PORCN	porcupine homolog (Drosophila)	Coding
TC04001084.hg.1	7.28	6.05	2.35	0.005539	0.162986	PPARGC1A	peroxisome proliferator-activated receptor gamma, coactivator 1 alpha	Coding
TC0X000090.hg.1	5.88	5.25	1.55	0.001557	0.112833	PPEF1	protein phosphatase, EF-hand calcium binding domain 1	Coding
TC05001723.hg.1	8.37	7.69	1.6	0.027942	0.294038	PPIC	peptidylprolyl isomerase C (cyclophilin C)	Coding
TC02003678.hg.1	10.12	8.78	2.53	0.02838	0.295329	PPIG	peptidylprolyl isomerase G (cyclophilin G)	NonCoding
TC06001679.hg.1	12.17	10.7	2.77	0.011799	0.21467	PPIL1	peptidylprolyl isomerase (cyclophilin)-like 1	Coding
TC12001657.hg.1	8.13	7.31	1.77	0.001352	0.109805	PPM1H	protein phosphatase, Mg2+/Mn2+ dependent, 1H	Coding
TC12001766.hg.1	11.77	11.17	1.52	3e-05	0.066556	PPP1R12A	protein phosphatase 1, regulatory subunit 12A	Coding
TC06001091.hg.1	8.85	7.68	2.25	3.6e-05	0.068249	PPP1R14C	protein phosphatase 1, regulatory (inhibitor) subunit 14C	Coding
TC01003732.hg.1	11.61	12.69	-2.11	0.001279	0.108777	PPP1R15B	protein phosphatase 1, regulatory subunit 15B	Coding
TC11002284.hg.1	11.18	9.97	2.31	0.002308	0.124072	PPP2R1B	protein phosphatase 2, regulatory subunit A, beta	Coding
TC02000069.hg.1	7.59	6.99	1.52	0.008075	0.186624	PQLC3	PQ loop repeat containing 3	Coding
TC11002650.hg.1	5.65	4.89	1.69	0.005858	0.165456	PRDM11	PR domain containing 11	NonCoding
TC01004414.hg.1	7.08	7.98	-1.87	0.010848	0.207108	PRKAA2	protein kinase, AMP-activated, alpha 2 catalytic subunit	NonCoding
TC12000936.hg.1	7.4	8.08	-1.6	0.022865	0.273195	PRKAB1	protein kinase, AMP-activated, beta 1 non-catalytic subunit	Coding
TC03001389.hg.1	11.43	10.21	2.33	0.011135	0.209848	PRKAR2A	protein kinase, cAMP-dependent, regulatory, type II, alpha	Coding
TC16000260.hg.1	8.65	7.36	2.45	0.000937	0.101413	PRKCB	protein kinase C, beta	Coding
TC10000347.hg.1	8.17	7.09	2.1	0.021	0.265385	PRKG1	protein kinase, cGMP-dependent, type I	Coding
TC03001590.hg.1	10.31	9.01	2.47	0.03923	0.335123	PROS1	protein S (alpha)	Coding
TC0X000526.hg.1	15.09	13.91	2.27	0.000701	0.096271	PRPS1	phosphoribosyl pyrophosphate synthetase 1	Coding
TC11002811.hg.1	7.24	8.18	-1.93	0.029754	0.300594	PRSS23	protease, serine, 23	NonCoding
TC01001198.hg.1	10.11	8.65	2.75	0.000264	0.084631	PRUNE	prune exopolyphosphatase	Coding
TC09001224.hg.1	5.69	4.82	1.83	0.006005	0.166951	PRUNE2	prune homolog 2 (Drosophila)	Coding
TC17001536.hg.1	10.93	11.73	-1.74	0.011931	0.215244	PSMC3IP	PSMC3 interacting protein	Coding
TC03002368.hg.1	7.25	8.07	-1.76	0.010138	0.201998	PSMD6-AS2	PSMD6 antisense RNA 2	NonCoding
TC14000159.hg.1	11.62	10.5	2.16	0.028751	0.296947	PSME1	proteasome activator subunit 1	Coding
TC01000883.hg.1	10.23	12.23	-4	0.000736	0.097256	PTBP2	polypyrimidine tract binding protein 2	Coding
TC0X000109.hg.1	7.19	6.42	1.7	0.001411	0.110338	PTCHD1	patched domain containing 1	Coding
TC04001727.hg.1	9.13	9.9	-1.71	0.011092	0.209637	PTGES3P3	prostaglandin E synthase 3 (cytosolic) pseudogene 3	Coding
TC01003555.hg.1	7.15	8.05	-1.87	0.007074	0.17799	PTP4A1P7	protein tyrosine phosphatase type IVA, member 1 pseudogene 7	Coding
TC09000906.hg.1	6.99	6.21	1.72	0.005017	0.157574	PTPRD	protein tyrosine phosphatase, receptor type, D	Coding
TC11002664.hg.1	7.31	6.2	2.16	0.000848	0.100006	PTPRJ	protein tyrosine phosphatase, receptor type, J	NonCoding
TC08002367.hg.1	7.43	8.11	-1.61	0.024248	0.279377	PTTG3P	pituitary tumor-transforming 3, pseudogene	NonCoding
TC10001691.hg.1	10.35	9.42	1.9	0.001517	0.111548	RAB11FIP2	RAB11 family interacting protein 2 (class I)	Coding
TC02001922.hg.1	12.53	11.66	1.82	0.001349	0.109805	RAB1A	RAB1A, member RAS oncogene family	Coding
TC12000627.hg.1	11.55	10.26	2.43	0.000968	0.10219	RAB21	RAB21, member RAS oncogene family	Coding
TC06001830.hg.1	10.12	10.84	-1.65	0.000847	0.100006	RAB23	RAB23, member RAS oncogene family	Coding
TC18000047.hg.1	12.53	13.15	-1.54	0.016279	0.241911	RAB31	RAB31, member RAS oncogene family	Coding
TC01002654.hg.1	10.16	8.88	2.43	0.016457	0.242399	RAB3B	RAB3B, member RAS oncogene family	Coding
TC19001181.hg.1	10.09	8.93	2.23	0.031548	0.307408	RAB3D	RAB3D, member RAS oncogene family	Coding
TC12000497.hg.1	11.04	9.91	2.19	0.009816	0.19995	RAB5B	RAB5B, member RAS oncogene family	Coding
TC17001525.hg.1	13.19	13.88	-1.62	0.014722	0.232072	RAB5C	RAB5C, member RAS oncogene family	Coding
TC11002069.hg.1	12.45	11.71	1.67	0.025882	0.286169	RAB6A	RAB6A, member RAS oncogene family	Coding
TC19001562.hg.1	10.43	9.68	1.67	0.00206	0.120786	RABAC1	Rab acceptor 1 (prenylated)	Coding
TC01001522.hg.1	8.67	8.05	1.53	0.009209	0.194946	RABGAP1L	RAB GTPase activating protein 1-like	Coding
TC04001163.hg.1	13.81	14.68	-1.82	0.017118	0.245529	RAC1P2	ras-related C3 botulinum toxin substrate 1 pseudogene 2	Coding
TC08001546.hg.1	11.74	12.58	-1.79	0.000504	0.091585	RAD21	RAD21 cohesin complex component; microRNA 3610	Coding
TC15000292.hg.1	8.83	9.46	-1.55	0.019722	0.259552	RAD51	RAD51 recombinase	Coding
TC05001271.hg.1	7.57	5.22	5.11	0.044172	0.351078	RANBP3L	RAN binding protein 3-like	Coding
TC12000601.hg.1	11.43	12.14	-1.64	0.003691	0.143179	RAP1B	RAP1B, member of RAS oncogene family	Coding
TC09002617.hg.1	8.59	9.25	-1.57	0.045928	0.35707	RASEF	RAS and EF-hand domain containing	NonCoding
TC17000400.hg.1	8.71	8.02	1.61	0.006426	0.171383	RASL10B	RAS-like, family 10, member B	Coding
TC12001786.hg.1	6.47	5.6	1.83	0.029918	0.301313	RASSF9	Ras association (RalGDS/AF-6) domain family (N-terminal) member 9	Coding
TC21000025.hg.1	8.35	6.93	2.67	0.001538	0.112418	RBM11	RNA binding motif protein 11	Coding
TC01000964.hg.1	9.69	10.47	-1.72	0.000687	0.096271	RBM15	RNA binding motif protein 15	Coding
TC13000302.hg.1	7.89	9.39	-2.84	0.006942	0.176607	RBM26-AS1	RBM26 antisense RNA 1	Coding
TC12000514.hg.1	8.94	7.94	1.99	0.003256	0.137337	RBMS2	RNA binding motif, single stranded interacting protein 2	Coding
TC03000146.hg.1	7.79	6.79	2.01	0.004541	0.152398	RBMS3	RNA binding motif, single stranded interacting protein 3	Coding
TC15000709.hg.1	9.3	11	-3.26	0.000405	0.089211	RCN2	reticulocalbin 2, EF-hand calcium binding domain	Coding
TC14002328.hg.1	12.13	10.58	2.93	0.002148	0.122755	RDH11	retinol dehydrogenase 11 (all-trans/9-cis/11-cis)	Coding
TC12001296.hg.1	10.68	11.34	-1.59	0.012752	0.220001	RECQL	RecQ helicase-like	Coding
TC05001678.hg.1	12.51	11.74	1.7	0.001451	0.110495	REEP5	receptor accessory protein 5	Coding
TC19000041.hg.1	8.07	7.44	1.55	0.004966	0.156816	REEP6	receptor accessory protein 6	Coding
TC03001216.hg.1	8.03	7.29	1.67	0.000871	0.101027	RFTN1	raftlin, lipid raft linker 1	Coding
TC13000126.hg.1	8.45	9.18	-1.66	5e-06	0.056664	RFXAP	regulatory factor X-associated protein	Coding
TC06002242.hg.1	7.69	8.62	-1.91	0.009043	0.193205	RGS17	regulator of G-protein signaling 17	Coding
TC01006343.hg.1	8.73	7.99	1.67	0.044085	0.351078	RHOU	ras homolog family member U	Coding
TC05001294.hg.1	9.93	10.59	-1.58	0.0404	0.340636	RICTOR	RPTOR independent companion of MTOR, complex 2	Coding
TC06000023.hg.1	8.88	8.23	1.57	0.021402	0.266895	RIPK1	receptor (TNFRSF)-interacting serine-threonine kinase 1	Coding
TC15001242.hg.1	7.8	9.27	-2.76	0.012791	0.220272	RMDN3	regulator of microtubule dynamics 3	Coding
TC02002419.hg.1	7.84	8.51	-1.59	0.00329	0.137387	RND3	Rho family GTPase 3	Coding
TC01000624.hg.1	8.92	9.65	-1.66	0.003398	0.13855	RNF11	ring finger protein 11	Coding
TC11002770.hg.1	8.07	8.76	-1.61	0.000589	0.093413	RNF121	ring finger protein 121	NonCoding
TC0X000519.hg.1	8.44	7.65	1.73	3.1e-05	0.066556	RNF128	ring finger protein 128, E3 ubiquitin protein ligase	Coding
TC11001414.hg.1	9.84	8.79	2.07	9.3e-05	0.080811	RNF141	ring finger protein 141	Coding
TC04001595.hg.1	8.6	7.72	1.85	0.011072	0.209506	RNF150	ring finger protein 150	Coding
TC17000057.hg.1	12.57	11.82	1.69	0.008526	0.189525	RNF167	ring finger protein 167	Coding
TC09000519.hg.1	9.78	8.72	2.09	0.000547	0.092002	RNF20	ring finger protein 20, E3 ubiquitin protein ligase	Coding
TC17001732.hg.1	8.57	7.19	2.6	0.011734	0.214219	RNF43	ring finger protein 43	Coding
TC17001754.hg.1	10	9.27	1.66	0.001284	0.108959	RNFT1	ring finger protein, transmembrane 1	Coding
TC01003146.hg.1	14.04	14.66	-1.54	0.014227	0.229832	RNU1-12P	RNA, U1 small nuclear 12, pseudogene	Coding
TC01003082.hg.1	14.04	14.66	-1.54	0.014227	0.229832	RNU1-13P	RNA, U1 small nuclear 13, pseudogene	Coding
TC02001167.hg.1	13.86	14.47	-1.52	0.016502	0.242585	RNU6-31P	RNA, U6 small nuclear 31, pseudogene	Coding
TC13000476.hg.1	7.53	8.49	-1.94	0.01464	0.231431	RNU6-59P	RNA, U6 small nuclear 59, pseudogene	Coding
TC11000495.hg.1	5.98	5.21	1.71	0.041495	0.343962	RNU7-58P	RNA, U7 small nuclear 58 pseudogene	Coding
TC01001142.hg.1	11.77	12.44	-1.58	0.024806	0.281376	RNVU1-14	RNA, variant U1 small nuclear 14	Coding
TC01001136.hg.1	9.72	10.6	-1.84	0.00489	0.155877	RNVU1-3	RNA, variant U1 small nuclear 3	Coding
TC01001087.hg.1	10.93	11.53	-1.52	0.018191	0.251458	RNVU1-6	RNA, variant U1 small nuclear 6	Coding
TC03000444.hg.1	8.15	6.94	2.33	0.011006	0.208891	ROBO2	roundabout guidance receptor 2	Coding
TC02001576.hg.1	9.95	11.2	-2.37	0.009295	0.19562	ROCK2	Rho-associated, coiled-coil containing protein kinase 2	Coding
TC01000723.hg.1	8.18	7.49	1.61	0.016535	0.242608	ROR1	receptor tyrosine kinase-like orphan receptor 1	Coding
TC01002693.hg.1	8.27	7.41	1.83	0.036846	0.327001	RP11-67L3.6		Coding
TC08001143.hg.1	8.35	9.03	-1.6	0.003676	0.143085	RP11-90P5.7		Coding
TC17000016.hg.1	12.56	11.74	1.76	0.000509	0.091611	RPA1	replication protein A1	Coding
TC06001941.hg.1	11.47	10.29	2.26	0.031157	0.306081	RRAGD	Ras-related GTP binding D	Coding
TC08001496.hg.1	8.31	9.33	-2.04	0.001811	0.116902	RRM2B	ribonucleotide reductase M2 B (TP53 inducible)	Coding
TC21000212.hg.1	11	12.2	-2.3	0.04214	0.345736	RRP1B	ribosomal RNA processing 1B	Coding
TC16000484.hg.1	10.4	9.76	1.56	0.002244	0.123907	RSPRY1	ring finger and SPRY domain containing 1	Coding
TC11000575.hg.1	11.77	13.28	-2.84	0.000174	0.084311	RTN3	reticulon 3	Coding
TC01005339.hg.1	7.01	6.04	1.97	0.041796	0.345085	RUNX3	runt-related transcription factor 3	NonCoding
TC04001797.hg.1	10.62	9.79	1.78	0.018776	0.254345	RWDD4	RWD domain containing 4	Coding
TC01000909.hg.1	6.5	5.54	1.95	0.00542	0.161499	S1PR1	sphingosine-1-phosphate receptor 1	Coding
TC07001605.hg.1	6.62	4.94	3.2	0.00332	0.137791	SAMD9	sterile alpha motif domain containing 9	Coding
TC04000856.hg.1	9.84	10.73	-1.86	0.013678	0.225835	SAP30	Sin3A associated protein 30kDa	Coding
TC03003338.hg.1	7.06	6.45	1.53	0.025039	0.282936	SATB1	SATB homeobox 1	Coding
TC12003134.hg.1	8.96	8.3	1.58	0.006363	0.170795	SBNO1	strawberry notch homolog 1 (Drosophila)	NonCoding
TC05000384.hg.1	10.32	11.42	-2.14	0.019072	0.256336	SCAMP1	secretory carrier membrane protein 1	Coding
TC15001650.hg.1	10.03	8.97	2.09	0.005559	0.163026	SCAMP2	secretory carrier membrane protein 2	Coding
TC15002284.hg.1	9.77	9.03	1.67	4.7e-05	0.068744	SCAMP5	secretory carrier membrane protein 5	NonCoding
TC10000721.hg.1	15.97	14.75	2.32	0.009451	0.196848	SCD	stearoyl-CoA desaturase (delta-9-desaturase)	Coding
TC15000409.hg.1	7.34	5.75	3.01	0.007745	0.184026	SCG3	secretogranin III	Coding
TC0X000087.hg.1	11.02	10.2	1.76	0.011555	0.212951	SCML1	sex comb on midleg-like 1 (Drosophila)	Coding
TC0X000894.hg.1	10.94	10.31	1.54	0.00123	0.106882	SCML2	sex comb on midleg-like 2 (Drosophila)	Coding
TC07001243.hg.1	9.99	11.29	-2.45	0.001295	0.109249	SCRN1	secernin 1	Coding
TC12000775.hg.1	12.14	11.54	1.52	0.00772	0.18383	SCYL2	SCY1-like, kinase-like 2	Coding
TC20000878.hg.1	8.97	7.39	3	0.001107	0.104943	SDC4	syndecan 4	Coding
TC01003896.hg.1	10.63	9.75	1.84	0.010095	0.201956	SDE2	SDE2 telomere maintenance homolog (S. pombe)	Coding
TC11003455.hg.1	9.11	9.86	-1.68	0.022103	0.269801	SDHAF2	succinate dehydrogenase complex assembly factor 2	Coding
TC15001788.hg.1	10.3	11	-1.62	0.002714	0.130496	SEC11A	SEC11 homolog A, signal peptidase complex subunit	Coding
TC20000125.hg.1	10.93	10.15	1.71	0.002033	0.120079	SEC23B	Sec23 homolog B, COPII coat complex component	Coding
TC10000468.hg.1	10.63	9.8	1.78	0.005766	0.164413	SEC24C	SEC24 homolog C, COPII coat complex component	Coding
TC04001092.hg.1	8.24	7.44	1.75	0.031151	0.306081	SEL1L3	sel-1 suppressor of lin-12-like 3 (C. elegans)	Coding
TC07001568.hg.1	7.74	6.83	1.87	0.000239	0.084631	SEMA3A	sema domain, immunoglobulin domain (Ig), short basic domain, secreted, (semaphorin) 3A	Coding
TC07001570.hg.1	8.09	7.23	1.81	0.00229	0.124072	SEMA3D	sema domain, immunoglobulin domain (Ig), short basic domain, secreted, (semaphorin) 3D	Coding
TC07001566.hg.1	6.61	5.91	1.62	0.001396	0.110037	SEMA3E	sema domain, immunoglobulin domain (Ig), short basic domain, secreted, (semaphorin) 3E	Coding
TC05001700.hg.1	10.55	9.96	1.51	0.007038	0.177651	SEMA6A	sema domain, transmembrane domain (TM), and cytoplasmic domain, (semaphorin) 6A	Coding
TC15000368.hg.1	8.55	7.83	1.64	0.00732	0.180536	SEMA6D	sema domain, transmembrane domain (TM), and cytoplasmic domain, (semaphorin) 6D	Coding
TC12001443.hg.1	12.67	13.52	-1.8	0.000506	0.091585	SENP1	SUMO1/sentrin specific peptidase 1	Coding
TC03001614.hg.1	8.47	9.28	-1.76	0.016831	0.244256	SENP7	SUMO1/sentrin specific peptidase 7	Coding
TC05001310.hg.1	8.9	7.4	2.83	0.004286	0.150059	SEPP1	selenoprotein P, plasma, 1	Coding
TC01000408.hg.1	7.78	6.98	1.74	0.005707	0.163839	SERINC2	serine incorporator 2	Coding
TC06001217.hg.1	7.61	8.49	-1.83	0.025455	0.284547	SERPINB1	serpin peptidase inhibitor, clade B (ovalbumin), member 1	Coding
TC11002677.hg.1	7.22	6.56	1.58	0.036366	0.325948	SERPING1	serpin peptidase inhibitor, clade G (C1 inhibitor), member 1	NonCoding
TC16000579.hg.1	14.58	15.19	-1.53	1.8e-05	0.060137	SF3B3	splicing factor 3b subunit 3	Coding
TC03001464.hg.1	8.92	9.67	-1.68	0.000421	0.090426	SFMBT1	Scm-like with four mbt domains 1	Coding
TC01002493.hg.1	12.78	13.57	-1.73	0.009356	0.196211	SFPQ	splicing factor proline/glutamine-rich	Coding
TC10000763.hg.1	8.68	7.73	1.94	0.022734	0.272844	SFXN2	sideroflexin 2	Coding
TC10000434.hg.1	9.4	8.61	1.74	0.010146	0.201998	SGPL1	sphingosine-1-phosphate lyase 1	Coding
TC14001209.hg.1	10.73	9.9	1.78	0.000377	0.088332	SGPP1	sphingosine-1-phosphate phosphatase 1	Coding
TC16001083.hg.1	10.11	11.53	-2.68	0.00569	0.163839	SHCBP1	SHC SH2-domain binding protein 1	Coding
TC13000500.hg.1	10.64	9.34	2.46	0.014013	0.228553	SHISA2	shisa family member 2	Coding
TC19000564.hg.1	8.93	7.88	2.08	0.018884	0.255042	SHKBP1	SH3KBP1 binding protein 1	Coding
TC11001048.hg.1	8.53	7.84	1.6	0.001866	0.117524	SIDT2	SID1 transmembrane family, member 2	Coding
TC09001042.hg.1	12.71	12.12	1.51	0.032488	0.31079	SIGMAR1	sigma non-opioid intracellular receptor 1	Coding
TC18000178.hg.1	10.18	10.85	-1.58	0.001165	0.105981	SKA1	spindle and kinetochore associated complex subunit 1	Coding
TC01000057.hg.1	7.35	8.06	-1.64	0.000285	0.086028	SKI	SKI proto-oncogene	Coding
TC04000278.hg.1	9.72	10.31	-1.51	0.005728	0.164006	SLAIN2	SLAIN motif family member 2	Coding
TC04000968.hg.1	10.16	11.44	-2.43	0.001426	0.110338	SLBP	stem-loop binding protein	Coding
TC07001888.hg.1	6.94	6.04	1.86	0.01224	0.216685	SLC13A4	solute carrier family 13 (sodium/sulfate symporter), member 4	Coding
TC17000084.hg.1	7.33	6.37	1.94	0.001356	0.109805	SLC16A13	solute carrier family 16, member 13	Coding
TC06001876.hg.1	9.72	8.44	2.42	0.002141	0.122755	SLC17A5	solute carrier family 17 (acidic sugar transporter), member 5	Coding
TC19001656.hg.1	9.69	10.33	-1.56	0.007887	0.18511	SLC1A5	solute carrier family 1 (neutral amino acid transporter), member 5	Coding
TC17001876.hg.1	10.39	9.2	2.29	0.049613	0.369786	SLC25A19	solute carrier family 25 (mitochondrial thiamine pyrophosphate carrier), member 19	Coding
TC13000634.hg.1	8.26	7.5	1.69	0.002807	0.132365	SLC25A30	solute carrier family 25, member 30	Coding
TC11001966.hg.1	8.02	7.25	1.7	0.044816	0.353555	SLC29A2	solute carrier family 29 (equilibrative nucleoside transporter), member 2	Coding
TC05000727.hg.1	9.39	7.78	3.06	0.006537	0.173245	SLC35A4	solute carrier family 35, member A4	Coding
TC03000573.hg.1	10.13	8.68	2.74	0.000538	0.092002	SLC35A5	solute carrier family 35, member A5	Coding
TC20000899.hg.1	8.99	8.2	1.73	0.015502	0.236671	SLC35C2	solute carrier family 35 (GDP-fucose transporter), member C2	Coding
TC12000605.hg.1	4.38	5.11	-1.66	0.021573	0.267717	SLC35E3	solute carrier family 35, member E3	Coding
TC11002192.hg.1	10.99	9.96	2.04	0.003731	0.143187	SLC36A4	solute carrier family 36 (proton/amino acid symporter), member 4	Coding
TC05001365.hg.1	7.31	8.03	-1.65	0.008911	0.192368	SLC38A9	solute carrier family 38, member 9	Coding
TC14000415.hg.1	10.44	9.59	1.8	0.005863	0.165462	SLC39A9	solute carrier family 39, member 9	Coding
TC11002708.hg.1	13.55	14.15	-1.52	0.026852	0.289068	SLC3A2	solute carrier family 3 (amino acid transporter heavy chain), member 2	NonCoding
TC09000535.hg.1	9.33	10.03	-1.62	0.005477	0.161883	SLC44A1	solute carrier family 44 (choline transporter), member 1	Coding
TC19000180.hg.1	10.41	8.69	3.29	0.004347	0.150804	SLC44A2	solute carrier family 44 (choline transporter), member 2	Coding
TC17000241.hg.1	8.71	7.67	2.04	0.001841	0.117422	SLC47A1	solute carrier family 47 (multidrug and toxin extrusion), member 1	Coding
TC04000396.hg.1	6.74	5.84	1.85	0.015598	0.237333	SLC4A4	solute carrier family 4 (sodium bicarbonate cotransporter), member 4	Coding
TC16000400.hg.1	9.87	8.71	2.23	0.002497	0.127067	SLC6A10PB	solute carrier family 6 (neurotransmitter transporter), member 8 pseudogene	Coding
TC0X000754.hg.1	10.55	9.35	2.3	0.001951	0.118937	SLC6A8	solute carrier family 6 (neurotransmitter transporter), member 8	Coding
TC16001937.hg.1	6.57	7.31	-1.67	0.007156	0.179043	SLC7A6	solute carrier family 7 (amino acid transporter light chain, y+L system), member 6	NonCoding
TC16001208.hg.1	9.39	10.02	-1.54	0.02755	0.292283	SLC7A6OS	solute carrier family 7, member 6 opposite strand	Coding
TC14000951.hg.1	10.67	8.5	4.51	0.003096	0.136524	SLC7A8	solute carrier family 7 (amino acid transporter light chain, L system), member 8	Coding
TC20000391.hg.1	8.49	9.71	-2.32	0.000266	0.084631	SLC9A8	solute carrier family 9, subfamily A (NHE8, cation proton antiporter 8), member 8	Coding
TC05001641.hg.1	9.2	8.15	2.07	0.003963	0.14639	SLCO4C1	solute carrier organic anion transporter family, member 4C1	Coding
TC12000387.hg.1	10.94	9.98	1.94	0.005822	0.165126	SMARCD1	SWI/SNF related, matrix associated, actin dependent regulator of chromatin, subfamily d, member 1	Coding
TC03000873.hg.1	12.56	13.25	-1.61	0.001498	0.110922	SMC4	structural maintenance of chromosomes 4	Coding
TC11003187.hg.1	12.52	13.32	-1.74	0.013536	0.224857	SNHG1	small nucleolar RNA host gene 1	NonCoding
TC17002374.hg.1	14.88	15.51	-1.55	0.000656	0.095198	SNHG16	small nucleolar RNA host gene 16	NonCoding
TC09002860.hg.1	8.37	9.64	-2.41	0.000909	0.101074	SNHG7	small nucleolar RNA host gene 7	NonCoding
TC01002518.hg.1	8.31	8.98	-1.59	0.007592	0.182785	SNIP1	Smad nuclear interacting protein 1	Coding
TC09001739.hg.1	7.49	8.1	-1.52	0.004553	0.152484	SNORA17A	small nucleolar RNA, H/ACA box 17A; small nucleolar RNA, H/ACA box 17B; small nucleolar RNA host gene 7	Coding
TC11000172.hg.1	17.27	16.66	1.53	0.036468	0.326414	SNORA23	small nucleolar RNA, H/ACA box 23	Coding
TC17001458.hg.1	4.57	5.2	-1.55	0.046276	0.358004	SNORD124	small nucleolar RNA, C/D box 124	Coding
TC15001581.hg.1	12.9	14.77	-3.68	0.000952	0.10219	SNORD16	small nucleolar RNA, C/D box 16	Coding
TC17000875.hg.1	12.92	13.51	-1.51	0.003136	0.136823	SNORD1C	small nucleolar RNA, C/D box 1C; small nucleolar RNA host gene 16	Coding
TC11001884.hg.1	12.17	12.86	-1.61	0.019793	0.259833	SNORD22	small nucleolar RNA, C/D box 22; small nucleolar RNA, C/D box 29; small nucleolar RNA, C/D box 31; small nucleolar RNA, C/D box 30; small nucleolar RNA, C/D box 28; small nucleolar RNA, C/D box 27; small nucleolar RNA, C/D box 26; small nucleolar RNA, C/D box 25; small nucleolar RNA host gene 1	Coding
TC19001055.hg.1	7.59	8.41	-1.76	0.009864	0.20032	SNORD37	small nucleolar RNA, C/D box 37	Coding
TC11001726.hg.1	6.01	6.73	-1.65	0.046739	0.359744	SNORD67	small nucleolar RNA, C/D box 67	Coding
TC09001565.hg.1	9.06	9.76	-1.62	0.000113	0.081644	SNORD90	small nucleolar RNA, C/D box 90	Coding
TC17000620.hg.1	8.25	7.32	1.91	0.015305	0.235385	SNX11	sorting nexin 11	Coding
TC0X001118.hg.1	8.96	8.24	1.64	0.000812	0.09982	SNX12	sorting nexin 12	Coding
TC03001723.hg.1	10.87	10.24	1.54	0.032226	0.309773	SNX4	sorting nexin 4	Coding
TC18000761.hg.1	6.76	7.48	-1.65	0.021974	0.2692	SOCS6	suppressor of cytokine signaling 6	NonCoding
TC06004141.hg.1	9.6	8.77	1.78	0.00032	0.086028	SOD2	superoxide dismutase 2, mitochondrial	Coding
TC06002090.hg.1	8.03	7.02	2.02	0.000212	0.084388	SOGA3	SOGA family member 3; KIAA0408	Coding
TC01002954.hg.1	10.46	11.06	-1.52	0.000529	0.092002	SORT1	sortilin 1	Coding
TC14001116.hg.1	10.18	10.93	-1.69	0.000595	0.093656	SOS2	SOS Ras/Rho guanine nucleotide exchange factor 2	Coding
TC01005473.hg.1	7.51	6.82	1.61	0.020261	0.261698	SPATA6	spermatogenesis associated 6	NonCoding
TC19001177.hg.1	9.29	8.69	1.52	0.00259	0.128414	SPC24	SPC24, NDC80 kinetochore complex component	Coding
TC04000870.hg.1	11.51	10.88	1.54	0.003252	0.137337	SPCS3	signal peptidase complex subunit 3	Coding
TC13000566.hg.1	8.89	8.08	1.75	0.004213	0.149577	SPG20	spastic paraplegia 20 (Troyer syndrome)	Coding
TC15001556.hg.1	11.36	10.47	1.86	0.003155	0.136823	SPG21	spastic paraplegia 21 (autosomal recessive, Mast syndrome)	Coding
TC08000729.hg.1	13.15	12.18	1.96	0.001298	0.109249	SQLE	squalene epoxidase	Coding
TC02001807.hg.1	9.33	8.54	1.73	0.007046	0.177651	SRBD1	S1 RNA binding domain 1	Coding
TC04000319.hg.1	10.99	9.37	3.07	0.000244	0.084631	SRD5A3	steroid 5 alpha-reductase 3	Coding
TC22000347.hg.1	8.69	7.88	1.75	0.029249	0.298677	SREBF2	sterol regulatory element binding transcription factor 2	Coding
TC01001050.hg.1	14.12	13.4	1.65	0.016787	0.244046	SRGAP2	SLIT-ROBO Rho GTPase activating protein 2; SLIT-ROBO Rho GTPase activating protein 2C	Coding
TC17001892.hg.1	12.93	12.15	1.71	0.003274	0.137337	SRP68	signal recognition particle 68kDa	Coding
TC11002431.hg.1	12.19	12.87	-1.59	0.034362	0.318602	SRPR	signal recognition particle receptor (docking protein)	Coding
TC01002432.hg.1	9.8	10.54	-1.67	0.002678	0.130414	SRSF4	serine/arginine-rich splicing factor 4	Coding
TC01000781.hg.1	8.26	6.99	2.42	0.000207	0.084311	ST6GALNAC3	ST6 (alpha-N-acetyl-neuraminyl-2,3-beta-galactosyl-1,3)-N-acetylgalactosaminide alpha-2,6-sialyltransferase 3	Coding
TC05001638.hg.1	6.66	5.72	1.91	0.002955	0.135218	ST8SIA4	ST8 alpha-N-acetyl-neuraminide alpha-2,8-sialyltransferase 4	Coding
TC0X000606.hg.1	12.39	11.74	1.56	0.017678	0.248498	STAG2	stromal antigen 2	Coding
TC07002489.hg.1	9.1	9.75	-1.57	0.004889	0.155877	STAG3L5P-PVRIG2P-PILRB	STAG3L5P-PVRIG2P-PILRB readthrough	NonCoding
TC10002489.hg.1	6.05	6.64	-1.51	0.002596	0.128512	STAM-AS1	STAM antisense RNA 1 (head to head)	NonCoding
TC02002432.hg.1	10.99	10.27	1.65	0.001126	0.105489	STAM2	signal transducing adaptor molecule (SH3 domain and ITAM motif) 2	Coding
TC05001673.hg.1	9.07	7.95	2.17	0.04808	0.364358	STARD4	StAR-related lipid transfer domain containing 4	Coding
TC12002913.hg.1	8.08	7.46	1.54	0.023774	0.27708	STAT6	signal transducer and activator of transcription 6, interleukin-4 induced	NonCoding
TC07000537.hg.1	7.03	6.25	1.72	0.028425	0.295627	STEAP2	STEAP family member 2, metalloreductase	Coding
TC02000750.hg.1	8.88	8.29	1.51	0.005883	0.165471	STEAP3	STEAP family member 3, metalloreductase	Coding
TC11000585.hg.1	13.45	14.56	-2.16	0.045788	0.356741	STIP1	stress-induced phosphoprotein 1	Coding
TC09001547.hg.1	10.22	11.27	-2.07	0.00465	0.153627	STOM	stomatin	Coding
TC02001178.hg.1	11.82	11.14	1.59	0.007631	0.183381	STRADB	STE20-related kinase adaptor beta	Coding
TC02004160.hg.1	8.79	7.88	1.88	0.042403	0.346414	STRN	striatin, calmodulin binding protein	NonCoding
TC14001007.hg.1	11.48	10.73	1.68	0.006233	0.169283	STRN3	striatin, calmodulin binding protein 3	Coding
TC06002114.hg.1	10.02	9.36	1.58	0.000496	0.091585	STX7	syntaxin 7	Coding
TC09000668.hg.1	10.5	9.44	2.09	0.015163	0.234739	STXBP1	syntaxin binding protein 1	Coding
TC03000620.hg.1	6.48	5.78	1.63	0.000454	0.090426	STXBP5L	syntaxin binding protein 5-like	Coding
TC13000652.hg.1	9.39	8.56	1.78	0.007026	0.177573	SUCLA2	succinate-CoA ligase, ADP-forming, beta subunit	Coding
TC20000913.hg.1	8.97	8.31	1.58	0.024281	0.279465	SULF2	sulfatase 2	Coding
TC02000663.hg.1	5.53	4.81	1.65	0.00049	0.091372	SULT1C2	sulfotransferase family 1C member 2	Coding
TC17000369.hg.1	12.57	13.19	-1.54	0.00086	0.100469	SUZ12	SUZ12 polycomb repressive complex 2 subunit	Coding
TC0X001608.hg.1	12.72	12.12	1.51	0.011383	0.211741	SYAP1	synapse associated protein 1	NonCoding
TC06004054.hg.1	12.65	13.35	-1.62	0.043501	0.350079	SYNCRIP	synaptotagmin binding, cytoplasmic RNA interacting protein	Coding
TC17001408.hg.1	9.82	9.2	1.54	0.000606	0.093662	SYNRG	synergin, gamma	Coding
TC20001238.hg.1	9.19	8.21	1.97	0.004805	0.155364	SYS1-DBNDD2	SYS1-DBNDD2 readthrough (NMD candidate)	NonCoding
TC01001306.hg.1	6.44	5.76	1.6	0.011846	0.215144	SYT11	synaptotagmin XI	Coding
TC0X000175.hg.1	8.78	8.04	1.67	0.007531	0.182344	SYTL5	synaptotagmin-like 5	Coding
TC04001061.hg.1	7.92	8.55	-1.55	0.00092	0.1012	TAPT1	transmembrane anterior posterior transformation 1	Coding
TC09000702.hg.1	8.85	8.09	1.7	0.043776	0.350501	TBC1D13	TBC1 domain family, member 13	Coding
TC17001386.hg.1	7.55	8.27	-1.65	0.006755	0.174917	TBC1D3B	TBC1 domain family, member 3B; TBC1 domain family, member 3G	Coding
TC17001391.hg.1	7.22	7.89	-1.6	0.003625	0.142259	TBC1D3C	TBC1 domain family, member 3C; TBC1 domain family, member 3H; TBC1 domain family, member 3L; TBC1 domain family, member 3; TBC1 domain family, member 3E; TBC1 domain family, member 3G; TBC1 domain family, member 3F	Coding
TC0X000520.hg.1	8.42	6.79	3.1	0.015002	0.233649	TBC1D8B	TBC1 domain family, member 8B (with GRAM domain)	Coding
TC03002022.hg.1	10.45	11.18	-1.66	0.011684	0.214045	TBL1XR1	transducin (beta)-like 1 X-linked receptor 1	Coding
TC01006290.hg.1	5.03	5.67	-1.56	0.001503	0.110922	TBX19	T-box 19	Coding
TC18000527.hg.1	7.98	7.35	1.55	0.003519	0.14021	TCF4	transcription factor 4	Coding
TC05002628.hg.1	7.72	8.5	-1.72	0.001934	0.118597	TCF7	transcription factor 7 (T-cell specific, HMG-box)	NonCoding
TC11002915.hg.1	5.01	5.64	-1.54	0.007458	0.181943	TECTA	tectorin alpha	NonCoding
TC02002263.hg.1	6.88	6.11	1.71	0.000472	0.090426	TFCP2L1	transcription factor CP2-like 1	Coding
TC05001024.hg.1	11.01	10.4	1.53	0.006621	0.173913	THOC3	THO complex 3	Coding
TC01000469.hg.1	12.13	12.82	-1.61	0.003717	0.143187	THRAP3	thyroid hormone receptor associated protein 3	Coding
TC22000248.hg.1	7.44	6.66	1.72	0.008946	0.192584	TIMP3	TIMP metallopeptidase inhibitor 3	Coding
TC17001306.hg.1	9.67	8.84	1.79	0.014937	0.233389	TLCD1	TLC domain containing 1	Coding
TC04002917.hg.1	5.11	4.48	1.55	0.001399	0.110037	TLR6	toll-like receptor 6	Coding
TC08001156.hg.1	8.37	7.62	1.68	0.028643	0.296751	TM2D2	TM2 domain containing 2	Coding
TC11003460.hg.1	8.21	7.25	1.94	0.002201	0.123907	TM7SF2	transmembrane 7 superfamily member 2	Coding
TC12001331.hg.1	10.15	9.4	1.69	0.002683	0.130414	TM7SF3	transmembrane 7 superfamily member 3	Coding
TC13000356.hg.1	12.1	10.85	2.38	0.003551	0.140489	TM9SF2	transmembrane 9 superfamily member 2	Coding
TC12003283.hg.1	8.75	8.08	1.59	0.001065	0.104075	TMBIM4	transmembrane BAX inhibitor motif containing 4	Coding
TC12000379.hg.1	13.51	14.54	-2.04	0.000146	0.081644	TMBIM6	transmembrane BAX inhibitor motif containing 6	Coding
TC14001343.hg.1	9.09	10.69	-3.03	0.009389	0.196524	TMED8	transmembrane p24 trafficking protein family member 8	Coding
TC07000093.hg.1	9.38	8.62	1.69	0.017627	0.248158	TMEM106B	transmembrane protein 106B	Coding
TC12000326.hg.1	7.23	6.59	1.56	0.011979	0.215244	TMEM117	transmembrane protein 117	Coding
TC04000988.hg.1	8.26	8.85	-1.51	0.007165	0.179043	TMEM128	transmembrane protein 128	Coding
TC11000947.hg.1	7.9	6.39	2.85	0.001034	0.103859	TMEM133	transmembrane protein 133	Coding
TC04002939.hg.1	6.94	5.94	2	5.8e-05	0.071304	TMEM144	transmembrane protein 144	Coding
TC19000598.hg.1	7.45	6.69	1.69	0.00147	0.110797	TMEM145	transmembrane protein 145	Coding
TC02004377.hg.1	7.61	6.77	1.79	0.047605	0.362627	TMEM150A	transmembrane protein 150A	NonCoding
TC07001764.hg.1	8.48	7.8	1.6	0.014698	0.231964	TMEM168	transmembrane protein 168	Coding
TC07002625.hg.1	6.65	5.97	1.6	8.7e-05	0.080811	TMEM178B	transmembrane protein 178B	NonCoding
TC09001204.hg.1	7.39	8.49	-2.15	0.000372	0.088202	TMEM2	transmembrane protein 2	Coding
TC20000589.hg.1	12.13	11.34	1.72	0.011828	0.214941	TMEM230	transmembrane protein 230	Coding
TC09001459.hg.1	12.67	11.37	2.45	0.035911	0.324262	TMEM245	transmembrane protein 245	Coding
TC19000995.hg.1	11.6	10.47	2.18	0.027986	0.294209	TMEM259	transmembrane protein 259	Coding
TC04001995.hg.1	11.51	10.02	2.81	0.027598	0.292561	TMEM33	transmembrane protein 33	NonCoding
TC02000752.hg.1	6.88	6.25	1.55	0.018938	0.255215	TMEM37	transmembrane protein 37	Coding
TC02000703.hg.1	9.62	8.53	2.14	0.023174	0.274322	TMEM87B	transmembrane protein 87B	Coding
TC15002198.hg.1	7.64	6.87	1.71	0.034866	0.320462	TMOD2	tropomodulin 2 (neuronal)	NonCoding
TC15000412.hg.1	9.24	9.94	-1.62	0.000482	0.090957	TMOD3	tropomodulin 3 (ubiquitous)	Coding
TC12000694.hg.1	11.85	12.46	-1.52	0.005554	0.163026	TMTC3	transmembrane and tetratricopeptide repeat containing 3	Coding
TC14000294.hg.1	11.72	12.53	-1.75	0.011959	0.215244	TMX1	thioredoxin-related transmembrane protein 1	Coding
TC18000565.hg.1	9.82	9.07	1.68	0.002429	0.126162	TMX3	thioredoxin-related transmembrane protein 3	Coding
TC09001517.hg.1	8.83	7.5	2.51	0.045659	0.35643	TNC	tenascin C	Coding
TC18000221.hg.1	7.26	6.62	1.55	0.015346	0.235683	TNFRSF11A	tumor necrosis factor receptor superfamily, member 11a, NFKB activator	Coding
TC19000117.hg.1	7.24	6.57	1.59	0.026695	0.288476	TNFSF9	tumor necrosis factor (ligand) superfamily, member 9	Coding
TC0X000468.hg.1	6.78	5.74	2.05	0.005303	0.16136	TNMD	tenomodulin	Coding
TC05000340.hg.1	12.4	13.11	-1.64	0.0211	0.265743	TNPO1	transportin 1	Coding
TC19001206.hg.1	11.27	10.28	2	0.020418	0.262377	TNPO2	transportin 2	Coding
TC03001247.hg.1	12.53	11.48	2.07	0.011478	0.212412	TOP2B	topoisomerase (DNA) II beta; microRNA 4442	Coding
TC17001200.hg.1	9.46	10.1	-1.56	0.002359	0.125088	TOP3A	topoisomerase (DNA) III alpha	Coding
TC08002617.hg.1	7.16	6.52	1.55	0.007513	0.182344	TPD52	tumor protein D52	Coding
TC18000461.hg.1	14.36	13.71	1.58	0.000564	0.092642	TPGS2	tubulin polyglutamylase complex subunit 2	Coding
TC02001453.hg.1	8.14	8.92	-1.71	0.024064	0.278536	TRAF3IP1	TNF receptor-associated factor 3 interacting protein 1	Coding
TC16000063.hg.1	9.15	8.29	1.83	0.042275	0.346195	TRAF7	TNF receptor-associated factor 7, E3 ubiquitin protein ligase	Coding
TC12000877.hg.1	9.22	8.63	1.51	0.005367	0.161499	TRAFD1	TRAF-type zinc finger domain containing 1	Coding
TC03001419.hg.1	8.28	9.21	-1.9	0.005057	0.158164	TRAIP	TRAF interacting protein	Coding
TC03001283.hg.1	5.42	4.83	1.51	0.007813	0.1843	TRANK1	tetratricopeptide repeat and ankyrin repeat containing 1	Coding
TC11001080.hg.1	8.75	9.36	-1.52	0.018435	0.252766	TRAPPC4	trafficking protein particle complex 4; microRNA 3656	Coding
TC04000770.hg.1	9.05	8.03	2.03	6.4e-05	0.073418	TRIM2	tripartite motif containing 2	Coding
TC05001409.hg.1	7.98	8.74	-1.69	0.004289	0.150059	TRIM23	tripartite motif containing 23	Coding
TC06000161.hg.1	8.97	8.36	1.52	0.031339	0.306717	TRIM38	tripartite motif containing 38	Coding
TC05003395.hg.1	7.66	8.26	-1.52	0.016193	0.241371	TRIM52	tripartite motif containing 52	NonCoding
TC03003399.hg.1	8	8.94	-1.93	0.000229	0.084588	TRIM59	tripartite motif containing 59	Coding
TC11003441.hg.1	7.18	6.27	1.89	0.004711	0.154339	TRIM6	tripartite motif containing 6	Coding
TC17001888.hg.1	7.68	7.06	1.54	0.028678	0.296891	TRIM65	tripartite motif containing 65	Coding
TC11001388.hg.1	5.93	6.62	-1.61	0.00924	0.194993	TRIM66	tripartite motif containing 66	Coding
TC22000395.hg.1	7.03	7.7	-1.59	0.024596	0.280371	TRMU	tRNA 5-methylaminomethyl-2-thiouridylate methyltransferase; G-2 and S-phase expressed 1	Coding
TC12000370.hg.1	8.27	9	-1.65	0.00122	0.106882	TROAP	trophinin associated protein	Coding
TC17000854.hg.1	6.34	7	-1.58	0.001269	0.108758	TSEN54	TSEN54 tRNA splicing endonuclease subunit	Coding
TC11001466.hg.1	10.5	9.14	2.57	0.000263	0.084631	TSG101	tumor susceptibility 101	Coding
TC20000416.hg.1	7.06	6.3	1.7	0.00838	0.188511	TSHZ2	teashirt zinc finger homeobox 2	Coding
TC15001690.hg.1	11.63	12.24	-1.53	0.00568	0.163808	TSPAN3	tetraspanin 3	Coding
TC12000541.hg.1	8.68	7.52	2.23	0.004444	0.151102	TSPAN31	tetraspanin 31	Coding
TC07000793.hg.1	7.08	6.36	1.64	0.003221	0.137337	TSPAN33	tetraspanin 33	Coding
TC0X002300.hg.1	9.7	9.1	1.52	0.032123	0.309546	TSPAN7	tetraspanin 7	Coding
TC0X000310.hg.1	8.47	9.07	-1.52	0.028328	0.295116	TSPYL2	TSPY-like 2	Coding
TC11000562.hg.1	8.12	8.88	-1.69	0.002302	0.124072	TTC9C	tetratricopeptide repeat domain 9C	Coding
TC09002776.hg.1	5.93	6.62	-1.61	0.009655	0.198897	TTLL11	tubulin tyrosine ligase-like family member 11	NonCoding
TC12001413.hg.1	10.34	11.38	-2.06	0.006705	0.174539	TWF1	twinfilin actin binding protein 1	Coding
TC18000045.hg.1	9.44	8.77	1.59	0.014963	0.233389	TWSG1	twisted gastrulation BMP signaling modulator 1	Coding
TC14001140.hg.1	9.79	8.63	2.24	0.003767	0.143904	TXNDC16	thioredoxin domain containing 16	Coding
TC19000444.hg.1	13.69	14.3	-1.52	0.000471	0.090426	UBA2	ubiquitin-like modifier activating enzyme 2	Coding
TC09001721.hg.1	7.79	8.46	-1.59	0.015243	0.23527	UBAC1	UBA domain containing 1	Coding
TC17000868.hg.1	8.9	9.81	-1.88	0.005608	0.163173	UBALD2	UBA-like domain containing 2	Coding
TC11001115.hg.1	8.02	7.23	1.74	0.021126	0.265814	UBASH3B	ubiquitin associated and SH3 domain containing B	Coding
TC20000357.hg.1	9.62	10.22	-1.52	0.003278	0.137337	UBE2C	ubiquitin-conjugating enzyme E2C	Coding
TC07000268.hg.1	9.43	8.71	1.65	0.02995	0.301333	UBE2D4	ubiquitin-conjugating enzyme E2D 4 (putative)	Coding
TC07001858.hg.1	8.87	8.25	1.53	0.031369	0.306732	UBE2H	ubiquitin conjugating enzyme E2H	Coding
TC17001898.hg.1	9.77	10.57	-1.74	0.005854	0.165456	UBE2O	ubiquitin-conjugating enzyme E2O	Coding
TC17001166.hg.1	10.35	11.08	-1.65	0.001711	0.114554	UBE2S	ubiquitin-conjugating enzyme E2S	Coding
TC01003702.hg.1	10.53	11.21	-1.6	0.008867	0.191765	UBE2T	ubiquitin conjugating enzyme E2T	Coding
TC08000348.hg.1	11.49	12.3	-1.75	0.000381	0.088332	UBE2V2	ubiquitin conjugating enzyme E2 variant 2	Coding
TC15001076.hg.1	10.5	9.89	1.52	0.002149	0.122755	UBE3A	ubiquitin protein ligase E3A	Coding
TC11001062.hg.1	12.33	11.53	1.74	0.019575	0.25852	UBE4A	ubiquitination factor E4A	Coding
TC09000560.hg.1	8.94	9.65	-1.64	0.008732	0.191369	UGCG	UDP-glucose ceramide glucosyltransferase	Coding
TC12001049.hg.1	6.41	7.04	-1.54	0.0144	0.23097	ULK1	unc-51 like autophagy activating kinase 1	Coding
TC12000950.hg.1	8.28	9.01	-1.67	0.018716	0.253987	UNC119B	unc-119 lipid binding chaperone B; microRNA 4700	Coding
TC19002372.hg.1	6.1	5.51	1.52	0.026417	0.287885	UNC13A	unc-13 homolog A (C. elegans)	NonCoding
TC16000499.hg.1	7.25	6.6	1.58	0.048166	0.364592	USB1	U6 snRNA biogenesis 1	Coding
TC03001663.hg.1	9.41	8.79	1.53	0.001668	0.114486	USF3	upstream transcription factor family member 3	Coding
TC04000421.hg.1	12.05	11.31	1.67	0.017457	0.24764	USO1	USO1 vesicle transport factor	Coding
TC22000029.hg.1	9.19	7.57	3.09	0.000659	0.09523	USP18	ubiquitin specific peptidase 18	Coding
TC22000519.hg.1	8.89	7.6	2.45	0.000815	0.100006	USP41	ubiquitin specific peptidase 41	Coding
TC06001077.hg.1	8.48	7.48	2.01	0.000979	0.102625	UST	uronyl-2-sulfotransferase	Coding
TC06001059.hg.1	11.15	10.32	1.78	0.007968	0.185835	UTRN	utrophin	Coding
TC01001012.hg.1	9.16	8.51	1.56	0.012134	0.21593	VANGL1	VANGL planar cell polarity protein 1	Coding
TC0X000784.hg.1	10.55	9.49	2.09	0.011328	0.211353	VBP1	von Hippel-Lindau binding protein 1	Coding
TC12002523.hg.1	11.43	12.04	-1.53	0.001053	0.103859	VEZT	vezatin, adherens junctions transmembrane protein	NonCoding
TC03001583.hg.1	6.81	5.85	1.95	0.011364	0.211581	VGLL3	vestigial-like family member 3	Coding
TC10000126.hg.1	11.68	12.61	-1.91	0.006993	0.177063	VIM	vimentin	Coding
TC10002487.hg.1	5.65	6.25	-1.51	0.018626	0.253579	VIM-AS1	VIM antisense RNA 1	NonCoding
TC17000535.hg.1	13.41	12.22	2.28	0.014471	0.231155	VPS25	vacuolar protein sorting 25 homolog (S. cerevisiae)	Coding
TC10000416.hg.1	11.91	11.24	1.6	0.022468	0.271626	VPS26A	VPS26 retromer complex component A	Coding
TC13000070.hg.1	8.88	7.89	1.98	0.011166	0.209992	WASF3	WAS protein family, member 3	Coding
TC04000868.hg.1	9.13	7.85	2.43	0.001106	0.104943	WDR17	WD repeat domain 17	Coding
TC01000814.hg.1	7.9	7.23	1.59	0.001362	0.109805	WDR63	WD repeat domain 63	Coding
TC04000068.hg.1	7.69	7.01	1.61	0.020833	0.264585	WFS1	Wolfram syndrome 1 (wolframin)	Coding
TC01002763.hg.1	10.27	9.28	1.98	0.008277	0.187633	WLS	wntless Wnt ligand secretion mediator	Coding
TC0X002081.hg.1	6.64	7.25	-1.52	0.003015	0.135926	WNK3	WNK lysine deficient protein kinase 3	NonCoding
TC0X001858.hg.1	8.57	9.31	-1.67	0.00292	0.134818	XIAP	X-linked inhibitor of apoptosis, E3 ubiquitin protein ligase	NonCoding
TC13000461.hg.1	8.5	9.9	-2.64	0.013776	0.226663	XPO4	exportin 4	Coding
TC01001563.hg.1	9.87	8.79	2.11	0.001416	0.110338	XPR1	xenotropic and polytropic retrovirus receptor 1	Coding
TC07002047.hg.1	12.17	12.81	-1.56	0.006941	0.176607	XRCC2	X-ray repair complementing defective repair in Chinese hamster cells 2	Coding
TC05000411.hg.1	7.72	7.1	1.53	0.002146	0.122755	XRCC4	X-ray repair complementing defective repair in Chinese hamster cells 4	Coding
TC16001788.hg.1	4.94	4.29	1.57	0.013413	0.224026	XYLT1	xylosyltransferase I	NonCoding
TC11000954.hg.1	9.58	8.86	1.65	0.00777	0.184168	YAP1	Yes-associated protein 1	Coding
TC01005498.hg.1	8.54	7.84	1.62	0.015228	0.235113	YIPF1	Yip1 domain family member 1	NonCoding
TC19001176.hg.1	9.2	8.51	1.62	0.042678	0.347347	YIPF2	Yip1 domain family member 2	Coding
TC01003773.hg.1	7.03	8.15	-2.17	0.006355	0.170795	YOD1	YOD1 deubiquitinase	Coding
TC20001026.hg.1	10.4	11.18	-1.71	0.049092	0.367647	YTHDF1	YTH N(6)-methyladenosine RNA binding protein 1	Coding
TC07001540.hg.1	12.24	11.34	1.87	0.047673	0.363011	YWHAG	tyrosine 3-monooxygenase/tryptophan 5-monooxygenase activation protein, gamma	Coding
TC6_mcf_hap5000153.hg.1	6.38	5.76	1.53	0.016015	0.240161	ZBTB12	zinc finger and BTB domain containing 12	Coding
TC01001985.hg.1	8.11	8.83	-1.65	4e-05	0.068744	ZBTB18	zinc finger and BTB domain containing 18	Coding
TC01003663.hg.1	8.39	9.36	-1.95	0.046204	0.357924	ZBTB41	zinc finger and BTB domain containing 41	Coding
TC09000660.hg.1	8.08	9.25	-2.25	0.011002	0.208891	ZBTB43	zinc finger and BTB domain containing 43	Coding
TC11002451.hg.1	9.77	8.97	1.74	0.000936	0.101413	ZBTB44	zinc finger and BTB domain containing 44	Coding
TC0X000351.hg.1	6.78	6.1	1.6	0.005671	0.163808	ZC3H12B	zinc finger CCCH-type containing 12B	Coding
TC02002212.hg.1	8.49	9.23	-1.67	0.001938	0.118706	ZC3H8	zinc finger CCCH-type containing 8	Coding
TC0X002096.hg.1	11.52	10.92	1.52	0.005474	0.161883	ZC4H2	zinc finger, C4H2 domain containing	NonCoding
TC12002074.hg.1	9.98	11.23	-2.36	0.001658	0.11448	ZCCHC8	zinc finger, CCHC domain containing 8	Coding
TC13000472.hg.1	11.14	11.77	-1.54	0.004212	0.149577	ZDHHC20	zinc finger, DHHC-type containing 20	Coding
TC14001339.hg.1	6.43	5.79	1.56	0.000749	0.097414	ZDHHC22	zinc finger, DHHC-type containing 22	Coding
TC0X001355.hg.1	10.32	9.53	1.72	0.004949	0.156599	ZDHHC9	zinc finger, DHHC-type containing 9	Coding
TC08002403.hg.1	10.66	11.3	-1.56	0.026962	0.289598	ZFAND1	zinc finger, AN1-type domain 1	NonCoding
TC20000386.hg.1	11.14	11.75	-1.53	0.008991	0.192966	ZFAS1	ZNFX1 antisense RNA 1	Coding
TC01000639.hg.1	9.38	8.25	2.18	0.000254	0.084631	ZFYVE9	zinc finger, FYVE domain containing 9	Coding
TC03003223.hg.1	7.01	5.99	2.02	0.008512	0.189525	ZMAT3	zinc finger, matrin-type 3	NonCoding
TC15001264.hg.1	11.75	11.1	1.57	0.001163	0.105981	ZNF106	zinc finger protein 106	Coding
TC07000385.hg.1	9.14	9.92	-1.71	0.001929	0.118526	ZNF107	zinc finger protein 107	Coding
TC06000273.hg.1	5.95	6.7	-1.67	0.003583	0.141432	ZNF165	zinc finger protein 165	Coding
TC22000550.hg.1	8.83	9.57	-1.66	0.003317	0.137791	ZNF280B	zinc finger protein 280B	Coding
TC09001375.hg.1	8.03	9.35	-2.5	5.3e-05	0.06972	ZNF367	zinc finger protein 367	Coding
TC10000682.hg.1	4.94	5.56	-1.53	0.01297	0.220982	ZNF518A	zinc finger protein 518A	Coding
TC03000465.hg.1	9.17	9.96	-1.73	0.023021	0.273892	ZNF654	zinc finger protein 654	Coding
TC08002397.hg.1	9.25	7.5	3.36	0.003551	0.140489	ZNF704	zinc finger protein 704	NonCoding
TC07002658.hg.1	6.69	6.08	1.53	0.032213	0.309693	ZNF783	zinc finger family member 783	NonCoding
TC06000274.hg.1	6.05	8.19	-4.38	0.036005	0.324399	ZSCAN12P1	zinc finger and SCAN domain containing 12 pseudogene 1	Coding
TC04000710.hg.1	12.49	14.13	-3.12	5.35e-07	0.020232			Coding
TC07000291.hg.1	12.67	13.83	-2.23	8e-06	0.056664			Coding
TC07001378.hg.1	12.67	13.83	-2.23	8e-06	0.056664			Coding
TC07001399.hg.1	12.67	13.83	-2.23	8e-06	0.056664			Coding
TC07001410.hg.1	12.67	13.83	-2.23	8e-06	0.056664			Coding
TC01001880.hg.1	13.96	15.09	-2.19	1.5e-05	0.056664			Coding
TC07001379.hg.1	13.96	15.09	-2.19	1.5e-05	0.056664			Coding
TC07001411.hg.1	13.96	15.09	-2.19	1.5e-05	0.056664			Coding
TC07001421.hg.1	13.96	15.09	-2.19	1.5e-05	0.056664			Coding
TC07001400.hg.1	13.87	14.95	-2.12	2.5e-05	0.061819			Coding
TC01003861.hg.1	13.53	14.57	-2.06	3.6e-05	0.068249			Coding
TC15000348.hg.1	10.99	11.82	-1.77	0.000119	0.081644			Coding
TC0X001142.hg.1	7.28	7.9	-1.53	0.000184	0.084311			Coding
TC06001657.hg.1	5.2	4.48	1.65	0.000186	0.084311			Coding
TC07001401.hg.1	14.99	15.97	-1.97	0.000202	0.084311			Coding
TC01003121.hg.1	8.22	7.54	1.6	0.000321	0.086028			Coding
TC10000601.hg.1	5.37	6.01	-1.56	0.000322	0.086028			Coding
TC01001879.hg.1	15.03	15.92	-1.86	0.00054	0.092002			Coding
TC07000289.hg.1	15.03	15.92	-1.86	0.00054	0.092002			Coding
TC07000367.hg.1	15.03	15.92	-1.86	0.00054	0.092002			Coding
TC07001380.hg.1	15.03	15.92	-1.86	0.00054	0.092002			Coding
TC07001422.hg.1	15.03	15.92	-1.86	0.00054	0.092002			Coding
TC12001834.hg.1	6.52	7.21	-1.61	0.000558	0.092642			Coding
TC18000218.hg.1	12.97	13.59	-1.54	0.000578	0.092959			Coding
TC12001964.hg.1	8.61	9.52	-1.87	0.000612	0.093662			Coding
TC01003859.hg.1	12.95	14.04	-2.13	0.000613	0.093662			Coding
TC07000290.hg.1	12.95	14.04	-2.13	0.000613	0.093662			Coding
TC07000368.hg.1	12.95	14.04	-2.13	0.000613	0.093662			Coding
TC01003860.hg.1	14.84	15.77	-1.91	0.000632	0.095198			Coding
TC17000356.hg.1	7.41	8.06	-1.57	0.000649	0.095198			Coding
TC0X001418.hg.1	5.37	6.27	-1.87	0.000743	0.097414			Coding
TC10001121.hg.1	7.64	8.3	-1.58	0.000854	0.100006			Coding
TC01002801.hg.1	11.34	9.87	2.77	0.000906	0.101074			Coding
TC01001878.hg.1	11.99	13.17	-2.26	0.000916	0.101074			Coding
TC07000366.hg.1	11.99	13.17	-2.26	0.000916	0.101074			Coding
TC07001381.hg.1	11.99	13.17	-2.26	0.000916	0.101074			Coding
TC07001402.hg.1	11.99	13.17	-2.26	0.000916	0.101074			Coding
TC07001412.hg.1	11.99	13.17	-2.26	0.000916	0.101074			Coding
TC07001423.hg.1	11.99	13.17	-2.26	0.000916	0.101074			Coding
TC10000624.hg.1	8.53	9.94	-2.65	0.001173	0.106136			Coding
TC22000346.hg.1	9.86	10.66	-1.74	0.001211	0.106882			Coding
TC11000720.hg.1	9.89	10.51	-1.54	0.001304	0.109249			Coding
TC06000952.hg.1	4.47	3.65	1.78	0.001318	0.109626			Coding
TC07000402.hg.1	6.72	7.51	-1.73	0.001359	0.109805			Coding
TC19001375.hg.1	9.56	10.16	-1.51	0.001363	0.109805			Coding
TC01002056.hg.1	13.72	14.62	-1.87	0.001605	0.113107			Coding
TC16000714.hg.1	11.67	12.46	-1.72	0.001698	0.114554			Coding
TC0Y000089.hg.1	10.69	11.61	-1.88	0.001711	0.114554			Coding
TC0Y000215.hg.1	10.69	11.61	-1.88	0.001711	0.114554			Coding
TC16000187.hg.1	8.19	8.79	-1.52	0.001777	0.115596			Coding
TC16000204.hg.1	8.19	8.79	-1.52	0.001777	0.115596			Coding
TC16000888.hg.1	8.19	8.79	-1.52	0.001777	0.115596			Coding
TC16000903.hg.1	8.19	8.79	-1.52	0.001777	0.115596			Coding
TC11000284.hg.1	7.11	7.73	-1.53	0.001815	0.116902			Coding
TC15000818.hg.1	6.39	7.13	-1.68	0.001845	0.117515			Coding
TC12001252.hg.1	4.94	5.57	-1.55	0.001869	0.117524			Coding
TC10000198.hg.1	10.05	10.76	-1.64	0.00187	0.117524			Coding
TC08000364.hg.1	4.29	5.12	-1.78	0.001978	0.119455			Coding
TC17001619.hg.1	10.49	9.88	1.53	0.002005	0.119785			Coding
TC01002816.hg.1	6.59	7.21	-1.53	0.002025	0.119922			Coding
TC03000787.hg.1	6.37	7.22	-1.8	0.002054	0.120586			Coding
TC01003856.hg.1	13.24	14.08	-1.78	0.002192	0.123778			Coding
TC01004035.hg.1	13.24	14.08	-1.78	0.002192	0.123778			Coding
TC07000719.hg.1	6.26	7.41	-2.22	0.002225	0.123907			Coding
TC17001566.hg.1	10.65	11.42	-1.71	0.002322	0.12439			Coding
TC01003858.hg.1	12.56	13.57	-2.01	0.002323	0.12439			Coding
TC18000410.hg.1	4.56	5.26	-1.62	0.002385	0.125375			Coding
TC06001728.hg.1	7.97	8.57	-1.51	0.002416	0.125987			Coding
TC12002052.hg.1	6.19	5.49	1.63	0.002434	0.12635			Coding
TC02001410.hg.1	5.33	5.96	-1.54	0.002625	0.12944			Coding
TC15001300.hg.1	7.3	7.91	-1.53	0.002655	0.129834			Coding
TC06001442.hg.1	10.78	11.51	-1.66	0.002675	0.130414			Coding
TC08001576.hg.1	5.26	6.26	-1.99	0.002722	0.13055			Coding
TC10000877.hg.1	6.49	8.34	-3.61	0.002827	0.132995			Coding
TC11001604.hg.1	4.27	3.6	1.6	0.002863	0.134059			Coding
TC05000870.hg.1	3.93	3.34	1.51	0.002936	0.135075			Coding
TC0X000455.hg.1	6.61	7.31	-1.63	0.003107	0.136524			Coding
TC13000718.hg.1	4.27	3.59	1.6	0.003179	0.137133			Coding
TC05000714.hg.1	7.42	8.21	-1.73	0.003253	0.137337			Coding
TC01001467.hg.1	7.41	6.69	1.65	0.003283	0.137337			Coding
TC15000190.hg.1	9.08	9.98	-1.87	0.003437	0.13905			Coding
TC11000618.hg.1	4.48	5.25	-1.71	0.003461	0.139436			Coding
TC01000477.hg.1	3.78	3.18	1.52	0.003609	0.141966			Coding
TC22000328.hg.1	5.35	6.19	-1.78	0.003731	0.143187			Coding
TC08000581.hg.1	9.92	10.61	-1.61	0.003887	0.145074			Coding
TC11001882.hg.1	9.59	10.28	-1.61	0.003912	0.145479			Coding
TC16001143.hg.1	11.66	12.31	-1.57	0.00405	0.147204			Coding
TC15001156.hg.1	8.64	9.3	-1.58	0.004286	0.150059			Coding
TC16001207.hg.1	7.93	8.74	-1.75	0.004311	0.150208			Coding
TC15001935.hg.1	2.91	3.63	-1.65	0.004418	0.151102			Coding
TC15000025.hg.1	8.84	9.53	-1.62	0.004443	0.151102			Coding
TC15000138.hg.1	8.84	9.53	-1.62	0.004443	0.151102			Coding
TC15000149.hg.1	8.84	9.53	-1.62	0.004443	0.151102			Coding
TC15000208.hg.1	8.84	9.53	-1.62	0.004443	0.151102			Coding
TC15001013.hg.1	8.84	9.53	-1.62	0.004443	0.151102			Coding
TC15001052.hg.1	8.84	9.53	-1.62	0.004443	0.151102			Coding
TC15001060.hg.1	8.84	9.53	-1.62	0.004443	0.151102			Coding
TC15001064.hg.1	8.84	9.53	-1.62	0.004443	0.151102			Coding
TC15001094.hg.1	8.84	9.53	-1.62	0.004443	0.151102			Coding
TC15001114.hg.1	8.84	9.53	-1.62	0.004443	0.151102			Coding
TC15001128.hg.1	8.84	9.53	-1.62	0.004443	0.151102			Coding
TC15001155.hg.1	8.84	9.53	-1.62	0.004443	0.151102			Coding
TC01001881.hg.1	10.57	11.48	-1.88	0.00477	0.155005			Coding
TC01003854.hg.1	10.57	11.48	-1.88	0.00477	0.155005			Coding
TC03000750.hg.1	10.55	11.2	-1.57	0.004814	0.155364			Coding
TC01001071.hg.1	9.72	10.6	-1.84	0.00489	0.155877			Coding
TC13000036.hg.1	5.42	6.03	-1.53	0.004938	0.15654			Coding
TC09001529.hg.1	4.22	4.89	-1.59	0.005012	0.157574			Coding
TC01001994.hg.1	7.77	8.45	-1.61	0.005767	0.164413			Coding
TC08000363.hg.1	6.03	6.72	-1.61	0.005797	0.164874			Coding
TC15001518.hg.1	8.6	9.35	-1.68	0.005811	0.165072			Coding
TC09000120.hg.1	4.39	5.11	-1.65	0.005854	0.165456			Coding
TC22000211.hg.1	7.7	7.1	1.51	0.00605	0.167572			Coding
TC01003253.hg.1	5.25	5.95	-1.62	0.006149	0.168421			Coding
TC07000365.hg.1	13.33	14.07	-1.67	0.006371	0.170795			Coding
TC07001382.hg.1	13.33	14.07	-1.67	0.006371	0.170795			Coding
TC07001424.hg.1	13.33	14.07	-1.67	0.006371	0.170795			Coding
TC01003101.hg.1	7.44	6.37	2.1	0.006402	0.171066			Coding
TC17000392.hg.1	10.1	9.44	1.58	0.006468	0.172031			Coding
TC12000318.hg.1	7.5	8.34	-1.79	0.006523	0.172998			Coding
TC08001220.hg.1	7.33	8.02	-1.61	0.006656	0.174214			Coding
TC09000006.hg.1	5.92	6.61	-1.61	0.006721	0.174539			Coding
TC0X001255.hg.1	6.16	7.13	-1.96	0.006887	0.176303			Coding
TC05001498.hg.1	11.09	12.2	-2.16	0.006964	0.176992			Coding
TC05001078.hg.1	13.56	14.35	-1.74	0.006983	0.177015			Coding
TC06001476.hg.1	13.56	14.35	-1.74	0.006983	0.177015			Coding
TC14000060.hg.1	13.56	14.35	-1.74	0.006983	0.177015			Coding
TC16000244.hg.1	13.56	14.35	-1.74	0.006983	0.177015			Coding
TC01003213.hg.1	7.21	7.91	-1.63	0.007019	0.17745			Coding
TC10000843.hg.1	5.67	6.29	-1.54	0.007761	0.184133			Coding
TC15001265.hg.1	9.58	10.22	-1.57	0.007802	0.184259			Coding
TC09000076.hg.1	5.11	5.78	-1.59	0.007844	0.184598			Coding
TC15000904.hg.1	7.85	7.12	1.66	0.007873	0.184994			Coding
TC17001104.hg.1	9.83	10.97	-2.21	0.007903	0.185167			Coding
TC14001226.hg.1	6.46	7.07	-1.53	0.007957	0.185784			Coding
TC04000043.hg.1	4.59	5.2	-1.53	0.00799	0.18587			Coding
TC12002098.hg.1	4.99	6.32	-2.51	0.008094	0.186755			Coding
TC07000681.hg.1	6.13	7.4	-2.42	0.008259	0.187633			Coding
TC02001722.hg.1	8.14	8.83	-1.62	0.00853	0.189525			Coding
TC10000499.hg.1	3.48	4.24	-1.69	0.008571	0.189879			Coding
TC06002070.hg.1	10.89	8.68	4.62	0.008664	0.190812			Coding
TC11001531.hg.1	7.45	8.13	-1.6	0.008839	0.191558			Coding
TC08001309.hg.1	9.1	10.74	-3.11	0.008844	0.191558			Coding
TC06000230.hg.1	10.24	11.2	-1.94	0.009024	0.19317			Coding
TC17000364.hg.1	7.22	8.1	-1.84	0.009227	0.194948			Coding
TC08001683.hg.1	11.27	11.9	-1.55	0.009511	0.197567			Coding
TC07001569.hg.1	7.33	8.71	-2.6	0.009566	0.197792			Coding
TC09000936.hg.1	19.64	19	1.57	0.009589	0.198018			Coding
TC05001073.hg.1	12.47	13.76	-2.44	0.009687	0.198968			Coding
TC05002154.hg.1	12.47	13.76	-2.44	0.009687	0.198968			Coding
TC05002158.hg.1	12.47	13.76	-2.44	0.009687	0.198968			Coding
TC17001102.hg.1	13.44	14.28	-1.79	0.009869	0.20032			Coding
TC02002265.hg.1	5.44	6.36	-1.88	0.01012	0.201956			Coding
TC16000718.hg.1	9.04	9.81	-1.7	0.010132	0.201956			Coding
TC04000543.hg.1	9.88	10.53	-1.57	0.01015	0.202014			Coding
TC16001040.hg.1	5.59	6.25	-1.58	0.010178	0.202322			Coding
TC15000918.hg.1	7.98	8.69	-1.64	0.010338	0.203307			Coding
TC02000743.hg.1	5.92	7.07	-2.22	0.010442	0.2039			Coding
TC09001307.hg.1	7.5	8.15	-1.57	0.010618	0.204866			Coding
TC11001980.hg.1	4.96	5.55	-1.51	0.011073	0.209506			Coding
TC01001179.hg.1	7.77	8.51	-1.67	0.011103	0.209766			Coding
TC04000750.hg.1	6.65	7.62	-1.95	0.01177	0.214526			Coding
TC01002734.hg.1	4.4	5.05	-1.57	0.012067	0.215523			Coding
TC01001882.hg.1	6.4	7.13	-1.66	0.01223	0.216685			Coding
TC01003855.hg.1	6.4	7.13	-1.66	0.01223	0.216685			Coding
TC12000715.hg.1	11.17	11.8	-1.55	0.012377	0.217151			Coding
TC01002054.hg.1	8.53	9.23	-1.62	0.012398	0.217367			Coding
TC18000408.hg.1	9.25	9.92	-1.59	0.012417	0.217367			Coding
TC06001456.hg.1	10.41	12.2	-3.46	0.012421	0.217367			Coding
TC11000493.hg.1	7.43	9	-2.97	0.012771	0.220229			Coding
TC09001294.hg.1	6.67	7.35	-1.6	0.013116	0.221816			Coding
TC20000036.hg.1	8.42	9.03	-1.52	0.013304	0.223412			Coding
TC06002013.hg.1	6.44	7.13	-1.6	0.01334	0.223585			Coding
TC17000195.hg.1	6.34	7.14	-1.74	0.013419	0.224026			Coding
TC14000821.hg.1	5.01	5.65	-1.56	0.013532	0.224854			Coding
TC17001636.hg.1	6.39	7.09	-1.62	0.013575	0.225118			Coding
TC09000981.hg.1	4.7	5.38	-1.6	0.013632	0.225504			Coding
TC06000711.hg.1	6.92	7.76	-1.79	0.013811	0.226858			Coding
TC06000256.hg.1	5.23	5.96	-1.65	0.014618	0.231343			Coding
TC02000744.hg.1	4.68	5.78	-2.14	0.014708	0.232057			Coding
TC17001440.hg.1	7.04	8.14	-2.15	0.014715	0.232072			Coding
TC02001879.hg.1	12.24	12.88	-1.57	0.015152	0.234673			Coding
TC12000107.hg.1	5.87	6.64	-1.71	0.016241	0.24169			Coding
TC09000232.hg.1	7.67	7	1.59	0.016423	0.242372			Coding
TC11001697.hg.1	4.66	4.03	1.56	0.016428	0.242372			Coding
TC0X001375.hg.1	7.41	8.08	-1.6	0.016479	0.242465			Coding
TC17001802.hg.1	3.9	5.32	-2.68	0.016481	0.242465			Coding
TC14000370.hg.1	6.2	6.83	-1.55	0.016517	0.242585			Coding
TC07002009.hg.1	6.27	6.99	-1.65	0.016727	0.243913			Coding
TC01003157.hg.1	13.38	14.47	-2.14	0.016827	0.244256			Coding
TC0X000854.hg.1	4.28	4.87	-1.51	0.017229	0.24613			Coding
TC15000548.hg.1	8.23	8.98	-1.67	0.01759	0.248035			Coding
TC01001107.hg.1	15.31	16.14	-1.78	0.017772	0.248634			Coding
TC01001129.hg.1	15.31	16.14	-1.78	0.017772	0.248634			Coding
TC01003105.hg.1	15.31	16.14	-1.78	0.017772	0.248634			Coding
TC01003140.hg.1	15.31	16.14	-1.78	0.017772	0.248634			Coding
TC06000228.hg.1	15.31	16.14	-1.78	0.017772	0.248634			Coding
TC09000917.hg.1	15.31	16.14	-1.78	0.017772	0.248634			Coding
TC15001309.hg.1	15.31	16.14	-1.78	0.017772	0.248634			Coding
TC15001310.hg.1	15.31	16.14	-1.78	0.017772	0.248634			Coding
TC14001214.hg.1	6.43	7.05	-1.54	0.018054	0.250699			Coding
TC17000878.hg.1	6.61	7.34	-1.65	0.018072	0.250713			Coding
TC10000398.hg.1	8.98	10.05	-2.1	0.018127	0.251078			Coding
TC06000298.hg.1	6.31	7.3	-1.98	0.01857	0.253483			Coding
TC06001457.hg.1	6.31	7.3	-1.98	0.01857	0.253483			Coding
TC16000104.hg.1	6.31	7.3	-1.98	0.01857	0.253483			Coding
TC12001198.hg.1	7.24	8.15	-1.88	0.018582	0.2535			Coding
TC20000514.hg.1	5.08	5.67	-1.51	0.018791	0.254393			Coding
TC06000687.hg.1	6.5	5.82	1.59	0.019088	0.256356			Coding
TC14000423.hg.1	5.33	4.73	1.52	0.019321	0.257475			Coding
TC02001844.hg.1	7.48	8.27	-1.72	0.019599	0.258638			Coding
TC05001293.hg.1	4.37	3.76	1.53	0.019961	0.260678			Coding
TC13000764.hg.1	4.9	5.53	-1.55	0.020025	0.260806			Coding
TC14001252.hg.1	7.45	8.05	-1.51	0.020153	0.261262			Coding
TC14000079.hg.1	5.21	4.56	1.57	0.020381	0.262351			Coding
TC03000497.hg.1	6.27	6.93	-1.59	0.020445	0.26247			Coding
TC05001277.hg.1	7.54	8.2	-1.58	0.020533	0.263099			Coding
TC13000719.hg.1	5.04	4.39	1.56	0.020712	0.26424			Coding
TC06000303.hg.1	8.12	9.2	-2.11	0.020808	0.264585			Coding
TC06001477.hg.1	8.12	9.2	-2.11	0.020808	0.264585			Coding
TC12001099.hg.1	5.81	6.42	-1.53	0.021095	0.265743			Coding
TC01002453.hg.1	11.58	12.21	-1.54	0.021095	0.265743			Coding
TC06000278.hg.1	11.81	13.34	-2.89	0.021334	0.266443			Coding
TC08000715.hg.1	5.04	5.64	-1.52	0.021386	0.266874			Coding
TC11001623.hg.1	6.02	6.63	-1.53	0.021767	0.268279			Coding
TC15001383.hg.1	3.99	4.66	-1.59	0.021777	0.268325			Coding
TC06000307.hg.1	12.7	13.68	-1.96	0.021892	0.268773			Coding
TC09000067.hg.1	5.05	6.03	-1.98	0.021965	0.269194			Coding
TC02002667.hg.1	7.99	8.65	-1.58	0.021978	0.2692			Coding
TC06001441.hg.1	7.56	8.63	-2.09	0.022048	0.269423			Coding
TC06000238.hg.1	8.96	10.18	-2.33	0.022081	0.269734			Coding
TC11000663.hg.1	11.72	13.3	-2.97	0.022758	0.272844			Coding
TC02000433.hg.1	4.35	5.2	-1.8	0.022781	0.272844			Coding
TC02001479.hg.1	11.17	9.77	2.64	0.022807	0.272844			Coding
TC05001991.hg.1	5.9	6.52	-1.53	0.022962	0.273586			Coding
TC15001250.hg.1	5.52	6.18	-1.58	0.023051	0.274102			Coding
TC15000853.hg.1	10.15	11.09	-1.93	0.023068	0.274102			Coding
TC06002021.hg.1	4.54	5.71	-2.26	0.023587	0.276			Coding
TC17000639.hg.1	9.27	11.08	-3.51	0.024097	0.278589			Coding
TC04000607.hg.1	9.61	10.73	-2.18	0.024168	0.279116			Coding
TC13000759.hg.1	10.62	11.34	-1.64	0.024191	0.27912			Coding
TC10001073.hg.1	6.44	7.22	-1.72	0.024243	0.27937			Coding
TC06001357.hg.1	9.24	10.97	-3.33	0.024271	0.279465			Coding
TC06001358.hg.1	9.24	10.97	-3.33	0.024271	0.279465			Coding
TC06001420.hg.1	9.24	10.97	-3.33	0.024271	0.279465			Coding
TC08000621.hg.1	6.31	6.98	-1.59	0.024277	0.279465			Coding
TC22000340.hg.1	6.43	7.13	-1.63	0.024728	0.281145			Coding
TC04001228.hg.1	4.17	5.17	-1.99	0.024744	0.281155			Coding
TC05001327.hg.1	7.16	6.35	1.75	0.024874	0.281971			Coding
TC15000307.hg.1	7.89	8.49	-1.51	0.02502	0.282936			Coding
TC06000202.hg.1	4.61	5.64	-2.04	0.025092	0.283114			Coding
TC06001405.hg.1	6.98	7.75	-1.71	0.0251	0.28313			Coding
TC05001533.hg.1	6.64	7.29	-1.57	0.02537	0.284341			Coding
TC05002160.hg.1	8.68	9.38	-1.62	0.026328	0.287885			Coding
TC14000066.hg.1	8.68	9.38	-1.62	0.026328	0.287885			Coding
TC16000106.hg.1	8.68	9.38	-1.62	0.026328	0.287885			Coding
TC16000111.hg.1	8.68	9.38	-1.62	0.026328	0.287885			Coding
TC16000810.hg.1	8.68	9.38	-1.62	0.026328	0.287885			Coding
TC12000966.hg.1	5.46	6.26	-1.74	0.026337	0.287885			Coding
TC06001359.hg.1	8.76	9.97	-2.3	0.026387	0.287885			Coding
TC01001718.hg.1	4.39	5.11	-1.65	0.026481	0.287885			Coding
TC16001331.hg.1	7.11	8.18	-2.1	0.026606	0.288097			Coding
TC19000306.hg.1	7.4	8.31	-1.87	0.026736	0.288484			Coding
TC17001606.hg.1	10.95	11.76	-1.75	0.027231	0.290547			Coding
TC04000401.hg.1	7.05	7.69	-1.55	0.027458	0.29177			Coding
TC01001388.hg.1	6.91	7.71	-1.74	0.027827	0.29334			Coding
TC0X000155.hg.1	3.42	2.67	1.69	0.028047	0.294415			Coding
TC01003723.hg.1	5.64	6.28	-1.56	0.02808	0.29444			Coding
TC0M000019.hg.1	13.5	12.71	1.74	0.028144	0.29444			Coding
TC11001706.hg.1	4.97	5.75	-1.71	0.028665	0.296891			Coding
TC06000222.hg.1	11.46	13.28	-3.53	0.028687	0.296932			Coding
TC03001790.hg.1	7.03	7.93	-1.86	0.029229	0.298677			Coding
TC17001607.hg.1	11.23	12.04	-1.75	0.029339	0.29905			Coding
TC06000239.hg.1	11.46	13.27	-3.52	0.029632	0.300281			Coding
TC15001800.hg.1	3.05	3.73	-1.6	0.029638	0.300281			Coding
TC04000005.hg.1	6.12	7.12	-2	0.029718	0.300371			Coding
TC02000266.hg.1	9.85	10.74	-1.86	0.029869	0.301084			Coding
TC06001447.hg.1	11.65	13.32	-3.17	0.030009	0.301333			Coding
TC15001239.hg.1	11.65	13.32	-3.17	0.030009	0.301333			Coding
TC06001356.hg.1	11.74	13.32	-2.99	0.031029	0.30565			Coding
TC06001632.hg.1	5.81	5.1	1.64	0.031111	0.305996			Coding
TC14000898.hg.1	9.81	11.33	-2.86	0.031347	0.306717			Coding
TC06000294.hg.1	12.31	13.6	-2.43	0.031719	0.307965			Coding
TC04000822.hg.1	5.32	5.95	-1.56	0.03181	0.308207			Coding
TC07000292.hg.1	10.82	11.89	-2.11	0.031945	0.308639			Coding
TC06000689.hg.1	5.96	5.16	1.73	0.032011	0.309066			Coding
TC06001060.hg.1	5.73	6.64	-1.87	0.03214	0.309546			Coding
TC09000496.hg.1	5.68	6.41	-1.66	0.032247	0.309853			Coding
TC02000496.hg.1	4.29	3.41	1.85	0.032365	0.310474			Coding
TC08001561.hg.1	6.72	7.46	-1.68	0.033059	0.313139			Coding
TC11002432.hg.1	4.45	5.32	-1.83	0.033677	0.31629			Coding
TC03000196.hg.1	6.45	7.1	-1.56	0.033837	0.317314			Coding
TC03001294.hg.1	6.39	7	-1.52	0.033972	0.317575			Coding
TC06001058.hg.1	8.37	9.78	-2.65	0.034144	0.318082			Coding
TC01002695.hg.1	5.88	6.49	-1.52	0.034171	0.318082			Coding
TC02001380.hg.1	5.72	6.34	-1.53	0.034459	0.318859			Coding
TC07001416.hg.1	5.39	6.05	-1.57	0.034599	0.319613			Coding
TC12001795.hg.1	5.1	4.29	1.76	0.03465	0.319702			Coding
TC09000158.hg.1	7.15	7.79	-1.56	0.035086	0.321561			Coding
TC06001452.hg.1	12.17	13.25	-2.11	0.036108	0.324753			Coding
TC17001439.hg.1	8.32	8.93	-1.52	0.036135	0.324831			Coding
TC07000979.hg.1	6.95	7.77	-1.77	0.036541	0.326414			Coding
TC07000407.hg.1	5.97	6.57	-1.51	0.036612	0.326414			Coding
TC0X000049.hg.1	7.69	8.36	-1.59	0.036709	0.326704			Coding
TC03000389.hg.1	4.39	5	-1.52	0.036923	0.327405			Coding
TC16000806.hg.1	5.67	6.52	-1.8	0.0373	0.328626			Coding
TC01003899.hg.1	4.8	5.41	-1.53	0.037442	0.3293			Coding
TC08001367.hg.1	6.09	5.36	1.66	0.0378	0.330383			Coding
TC06000261.hg.1	8.2	10.06	-3.63	0.037899	0.330577			Coding
TC06001413.hg.1	7.47	8.43	-1.94	0.038127	0.331401			Coding
TC06001368.hg.1	9.05	10.88	-3.56	0.038203	0.331762			Coding
TC06001415.hg.1	9.05	10.88	-3.56	0.038203	0.331762			Coding
TC19000434.hg.1	9.59	11	-2.64	0.038406	0.332289			Coding
TC07002007.hg.1	6.99	7.92	-1.91	0.038478	0.332569			Coding
TC06000232.hg.1	7.52	8.69	-2.26	0.038911	0.333819			Coding
TC06000183.hg.1	11.34	12.77	-2.69	0.039029	0.334336			Coding
TC06000193.hg.1	11.34	12.77	-2.69	0.039029	0.334336			Coding
TC14000899.hg.1	7.55	8.86	-2.47	0.039247	0.335178			Coding
TC15000333.hg.1	6.58	7.26	-1.61	0.039351	0.335816			Coding
TC17000183.hg.1	4.73	5.33	-1.51	0.03954	0.336955			Coding
TC06000123.hg.1	11.34	12.7	-2.56	0.039883	0.338087			Coding
TC06000248.hg.1	11.34	12.7	-2.56	0.039883	0.338087			Coding
TC06001475.hg.1	11.34	12.7	-2.56	0.039883	0.338087			Coding
TC15001574.hg.1	11.34	12.7	-2.56	0.039883	0.338087			Coding
TC17000129.hg.1	11.34	12.7	-2.56	0.039883	0.338087			Coding
TC06000692.hg.1	8.62	8	1.53	0.039922	0.338305			Coding
TC15000912.hg.1	3.15	2.54	1.52	0.039966	0.33848			Coding
TC06000250.hg.1	7.85	9	-2.23	0.040498	0.341104			Coding
TC05001093.hg.1	5.41	6.15	-1.67	0.040629	0.341575			Coding
TC06001454.hg.1	6.28	7.76	-2.8	0.040856	0.342089			Coding
TC11000733.hg.1	6.12	6.93	-1.75	0.040915	0.342324			Coding
TC17001819.hg.1	6.23	7.06	-1.78	0.041006	0.342486			Coding
TC01000840.hg.1	4.86	5.61	-1.69	0.041144	0.342964			Coding
TC07002008.hg.1	7.02	8.04	-2.02	0.041478	0.343962			Coding
TC06000229.hg.1	6.99	8.41	-2.66	0.041709	0.34474			Coding
TC01003154.hg.1	11.89	12.91	-2.03	0.041812	0.345085			Coding
TC0X000822.hg.1	6.72	7.44	-1.64	0.041905	0.345291			Coding
TC16000113.hg.1	7.23	7.93	-1.63	0.04212	0.345682			Coding
TC06000582.hg.1	6.55	7.14	-1.51	0.042493	0.346718			Coding
TC06000215.hg.1	8.79	10.11	-2.5	0.042508	0.346718			Coding
TC06001372.hg.1	8.79	10.11	-2.5	0.042508	0.346718			Coding
TC06001374.hg.1	8.79	10.11	-2.5	0.042508	0.346718			Coding
TC10000265.hg.1	10.29	9.6	1.61	0.043	0.348625			Coding
TC08001399.hg.1	5.86	6.52	-1.58	0.043116	0.349007			Coding
TC20000345.hg.1	8.23	6.83	2.65	0.043525	0.350091			Coding
TC06001373.hg.1	11.88	12.84	-1.94	0.043559	0.350244			Coding
TC17001105.hg.1	9.06	10.76	-3.23	0.043847	0.350603			Coding
TC07000982.hg.1	5.08	5.68	-1.52	0.044547	0.35253			Coding
TC06000254.hg.1	4.85	5.92	-2.1	0.045135	0.354732			Coding
TC06000249.hg.1	6.72	7.71	-1.99	0.045667	0.35643			Coding
TC14000437.hg.1	9.53	10.4	-1.83	0.046307	0.358154			Coding
TC11001021.hg.1	4.7	5.45	-1.68	0.046666	0.359473			Coding
TC10000709.hg.1	6.05	6.88	-1.78	0.046671	0.359473			Coding
TC03000367.hg.1	8.57	9.19	-1.54	0.047032	0.360603			Coding
TC02002210.hg.1	7.39	8.1	-1.64	0.047538	0.36229			Coding
TC01001154.hg.1	8.25	9.36	-2.15	0.047747	0.363368			Coding
TC01003137.hg.1	8.25	9.36	-2.15	0.047747	0.363368			Coding
TC06000252.hg.1	9.54	10.46	-1.89	0.047901	0.363901			Coding
TC01002299.hg.1	10.26	10.96	-1.63	0.048086	0.364358			Coding
TC08000445.hg.1	5.33	5.97	-1.56	0.049023	0.367381			Coding
TC16000590.hg.1	8.48	9.78	-2.47	0.049034	0.367381			Coding
TC17000133.hg.1	7.57	8.9	-2.51	0.049503	0.369415			Coding
TC03001262.hg.1	4.13	3.51	1.54	0.049518	0.369438			Coding
TC12001411.hg.1	10.01	9.39	1.54	0.049568	0.369614			Coding
TC04002243.hg.1	7.27	8.91	-3.13	3.7e-05	0.068249			NonCoding
TC10002016.hg.1	11.61	12.65	-2.04	6.3e-05	0.073141			NonCoding
TC07002293.hg.1	12.46	13.45	-1.98	0.000111	0.081644			NonCoding
TC15002587.hg.1	11.73	15.61	-14.7	0.000123	0.081644			NonCoding
TC17002164.hg.1	5.86	6.74	-1.84	0.000132	0.081644			NonCoding
TC21000987.hg.1	14.09	14.83	-1.67	0.000157	0.083347			NonCoding
TC01006141.hg.1	9.2	10.01	-1.76	0.000175	0.084311			NonCoding
TC07002380.hg.1	7.73	8.39	-1.58	0.000177	0.084311			NonCoding
TC10002333.hg.1	5.91	7.99	-4.24	0.00019	0.084311			NonCoding
TC04002840.hg.1	8.09	6.54	2.92	0.000209	0.084311			NonCoding
TC07002294.hg.1	9.58	10.42	-1.79	0.000214	0.084505			NonCoding
TC04002691.hg.1	10.96	11.85	-1.86	0.000229	0.084588			NonCoding
TC13001352.hg.1	9.73	10.6	-1.84	0.000268	0.084631			NonCoding
TC01005403.hg.1	10.26	10.95	-1.62	0.000297	0.086028			NonCoding
TC05002789.hg.1	10.13	10.74	-1.52	0.000305	0.086028			NonCoding
TC07002292.hg.1	6.57	7.29	-1.65	0.000328	0.086028			NonCoding
TC07002959.hg.1	14.81	15.7	-1.86	0.000337	0.086341			NonCoding
TC05003005.hg.1	10.1	9.02	2.11	0.000379	0.088332			NonCoding
TC07002958.hg.1	8.36	9.19	-1.77	0.000416	0.090426			NonCoding
TC08001960.hg.1	5.57	4.83	1.68	0.000436	0.090426			NonCoding
TC01006418.hg.1	8.77	9.45	-1.59	0.000436	0.090426			NonCoding
TC16001658.hg.1	7.95	8.9	-1.93	0.000456	0.090426			NonCoding
TC01005193.hg.1	14.59	15.28	-1.61	0.00056	0.092642			NonCoding
TC17002004.hg.1	10.3	9.42	1.84	0.000568	0.092642			NonCoding
TCUn_gl000220000002.hg.1	6.08	5.47	1.53	0.000611	0.093662			NonCoding
TC02003122.hg.1	6.21	5.54	1.59	0.000611	0.093662			NonCoding
TC01005784.hg.1	7.81	7.09	1.65	0.000619	0.094004			NonCoding
TC07002269.hg.1	10.49	11.13	-1.56	0.00064	0.095198			NonCoding
TC0X002093.hg.1	13.23	14.08	-1.81	0.000674	0.09606			NonCoding
TC01006151.hg.1	13.05	13.77	-1.65	0.000712	0.096271			NonCoding
TC0X002104.hg.1	10.54	9.19	2.55	0.00073	0.097225			NonCoding
TC20001195.hg.1	9.84	8.18	3.16	0.00078	0.098981			NonCoding
TC01004801.hg.1	8.81	9.78	-1.96	0.000804	0.099767			NonCoding
TC05002554.hg.1	9.05	7.87	2.26	0.000831	0.100006			NonCoding
TC01006238.hg.1	12.51	13.15	-1.57	0.000846	0.100006			NonCoding
TC01004102.hg.1	13.57	14.2	-1.54	0.000954	0.10219			NonCoding
TC07002381.hg.1	9.12	10.27	-2.21	0.000959	0.10219			NonCoding
TC02004236.hg.1	7.13	6.51	1.54	0.001036	0.103859			NonCoding
TC01005384.hg.1	14.12	13.33	1.73	0.001045	0.103859			NonCoding
TC16001724.hg.1	11.42	12.33	-1.88	0.001118	0.105313			NonCoding
TC12002226.hg.1	7.44	8.15	-1.63	0.001281	0.108777			NonCoding
TC10002167.hg.1	7.75	6.48	2.42	0.001383	0.110037			NonCoding
TC15002560.hg.1	5.22	7.01	-3.45	0.001392	0.110037			NonCoding
TC09002027.hg.1	7.74	6.88	1.81	0.001451	0.110495			NonCoding
TC01005520.hg.1	7.84	8.58	-1.67	0.001462	0.11071			NonCoding
TC01004820.hg.1	7.42	6.62	1.74	0.001584	0.112842			NonCoding
TC22001399.hg.1	6.61	7.26	-1.57	0.001683	0.114486			NonCoding
TC13001533.hg.1	7.18	8.66	-2.78	0.001694	0.114486			NonCoding
TC02003565.hg.1	5.08	5.76	-1.6	0.001827	0.117135			NonCoding
TC16001785.hg.1	6.87	7.64	-1.71	0.001868	0.117524			NonCoding
TC12002438.hg.1	5.31	6.43	-2.16	0.001874	0.117524			NonCoding
TC02004304.hg.1	7.42	6.6	1.76	0.001892	0.117657			NonCoding
TC17002430.hg.1	11.5	10.45	2.07	0.002115	0.122378			NonCoding
TC06002798.hg.1	7.71	8.31	-1.52	0.002239	0.123907			NonCoding
TC01005195.hg.1	13.05	13.8	-1.68	0.002269	0.124056			NonCoding
TC07002373.hg.1	6.98	7.68	-1.63	0.002305	0.124072			NonCoding
TC19002289.hg.1	9.8	10.83	-2.05	0.002386	0.125375			NonCoding
TC06003479.hg.1	9.75	9.15	1.51	0.002563	0.127713			NonCoding
TC18000895.hg.1	15.86	15.18	1.61	0.00265	0.129834			NonCoding
TC02004324.hg.1	6.16	5.39	1.7	0.002703	0.130496			NonCoding
TC12002552.hg.1	8.5	7.29	2.32	0.002866	0.134116			NonCoding
TC15002553.hg.1	7.34	6.44	1.86	0.002868	0.134116			NonCoding
TC06003833.hg.1	9.36	7.58	3.43	0.00298	0.135642			NonCoding
TC0X002190.hg.1	8.7	9.84	-2.2	0.003034	0.135953			NonCoding
TC07002535.hg.1	6.28	7.37	-2.12	0.003066	0.136468			NonCoding
TC16001725.hg.1	14.6	15.83	-2.34	0.003125	0.136757			NonCoding
TC02004429.hg.1	9.87	8.07	3.48	0.003138	0.136823			NonCoding
TC11002978.hg.1	12	12.92	-1.89	0.003141	0.136823			NonCoding
TC03002858.hg.1	5.66	4.79	1.84	0.003145	0.136823			NonCoding
TC01006014.hg.1	5.84	6.62	-1.72	0.003185	0.137174			NonCoding
TC0X002242.hg.1	5.97	6.89	-1.9	0.003295	0.137426			NonCoding
TC06003754.hg.1	5.55	6.27	-1.65	0.003315	0.137791			NonCoding
TC05002581.hg.1	6.14	5.23	1.88	0.003435	0.13905			NonCoding
TC12002392.hg.1	8.01	7.04	1.97	0.003481	0.139718			NonCoding
TC04002169.hg.1	7.63	8.23	-1.51	0.003591	0.141653			NonCoding
TC22001091.hg.1	6.39	7.29	-1.86	0.003701	0.143187			NonCoding
TC10002017.hg.1	12.42	13.36	-1.92	0.003721	0.143187			NonCoding
TC01005816.hg.1	8.25	9.19	-1.91	0.003797	0.144682			NonCoding
TC07003048.hg.1	9.45	10.8	-2.55	0.003799	0.144682			NonCoding
TC18000940.hg.1	9.46	10.33	-1.83	0.003967	0.14639			NonCoding
TC11002707.hg.1	6.6	7.39	-1.73	0.004072	0.147528			NonCoding
TC07003286.hg.1	7.77	8.5	-1.65	0.004148	0.14857			NonCoding
TC01005261.hg.1	10.18	8.52	3.16	0.004274	0.150059			NonCoding
TC14001994.hg.1	7.18	5.99	2.28	0.00428	0.150059			NonCoding
TC07002367.hg.1	9.12	9.79	-1.59	0.004502	0.151785			NonCoding
TC03003210.hg.1	9.5	11.31	-3.5	0.004969	0.156816			NonCoding
TC03002911.hg.1	9.98	8.55	2.69	0.005098	0.158569			NonCoding
TC12002861.hg.1	8.23	9.48	-2.38	0.005226	0.160399			NonCoding
TC04002163.hg.1	10.85	11.75	-1.87	0.005325	0.161499			NonCoding
TC04002313.hg.1	10.32	9.2	2.17	0.005355	0.161499			NonCoding
TC04002075.hg.1	7.35	8.21	-1.81	0.005414	0.161499			NonCoding
TC09002494.hg.1	10	8.51	2.8	0.005419	0.161499			NonCoding
TC13001011.hg.1	6.2	7.21	-2.02	0.005602	0.163173			NonCoding
TC12002835.hg.1	6.98	6.05	1.9	0.005737	0.164163			NonCoding
TC11003302.hg.1	11.84	10.44	2.65	0.005861	0.165462			NonCoding
TC04002164.hg.1	14.6	15.35	-1.68	0.005965	0.166429			NonCoding
TC13001189.hg.1	7.35	8.69	-2.52	0.006124	0.168096			NonCoding
TC07002943.hg.1	10.09	11.23	-2.2	0.006646	0.174151			NonCoding
TC08002551.hg.1	11.76	12.61	-1.79	0.006822	0.175505			NonCoding
TC08001853.hg.1	6.91	6.16	1.69	0.007177	0.179043			NonCoding
TC16001659.hg.1	8.3	9.09	-1.74	0.007178	0.179043			NonCoding
TC08001914.hg.1	5.95	6.77	-1.76	0.00751	0.182344			NonCoding
TC01005185.hg.1	8.94	9.6	-1.58	0.007726	0.183899			NonCoding
TC01004382.hg.1	14.32	14.96	-1.56	0.007802	0.184259			NonCoding
TC12002436.hg.1	4.41	5.24	-1.78	0.008009	0.186109			NonCoding
TC18000716.hg.1	4.9	4.17	1.65	0.008212	0.187633			NonCoding
TC07002576.hg.1	11.55	10.29	2.38	0.008415	0.188947			NonCoding
TC04002747.hg.1	8.63	9.29	-1.58	0.008524	0.189525			NonCoding
TC02004682.hg.1	6.56	7.16	-1.52	0.008797	0.191533			NonCoding
TC01006140.hg.1	13.79	14.49	-1.62	0.008836	0.191558			NonCoding
TC20001055.hg.1	7.85	8.53	-1.6	0.008841	0.191558			NonCoding
TC01006059.hg.1	7.99	8.64	-1.56	0.008855	0.191656			NonCoding
TC17002589.hg.1	4.09	4.89	-1.74	0.008952	0.192633			NonCoding
TC11002615.hg.1	5.88	6.55	-1.59	0.009039	0.193205			NonCoding
TC02003527.hg.1	6.08	6.84	-1.69	0.009078	0.193385			NonCoding
TC0X001743.hg.1	5.13	5.82	-1.61	0.009302	0.19562			NonCoding
TC08002294.hg.1	11.5	9.63	3.64	0.010523	0.204547			NonCoding
TC15002519.hg.1	6.82	7.82	-2.01	0.010614	0.204866			NonCoding
TC09002449.hg.1	5.29	6.16	-1.83	0.010749	0.206214			NonCoding
TC08002421.hg.1	7.59	6.58	2.01	0.010784	0.206438			NonCoding
TC10002515.hg.1	7.91	8.52	-1.52	0.010969	0.20879			NonCoding
TC05002533.hg.1	7.71	7.11	1.51	0.011272	0.210786			NonCoding
TC07002955.hg.1	8.04	7.37	1.59	0.011385	0.211741			NonCoding
TC22001353.hg.1	5.03	5.84	-1.75	0.011406	0.21195			NonCoding
TC6_dbb_hap3000208.hg.1	11.28	10.33	1.93	0.011831	0.214941			NonCoding
TC01004246.hg.1	9.28	8.56	1.64	0.011917	0.215244			NonCoding
TC01004231.hg.1	9.21	8.24	1.96	0.011965	0.215244			NonCoding
TC12002418.hg.1	6.59	5.76	1.78	0.012293	0.216794			NonCoding
TC07002382.hg.1	7.41	8.23	-1.76	0.01257	0.218269			NonCoding
TC02004228.hg.1	6.37	5.72	1.58	0.013129	0.221858			NonCoding
TC10001959.hg.1	7.14	7.85	-1.63	0.01322	0.222627			NonCoding
TC12002391.hg.1	12.42	13.27	-1.8	0.01331	0.223412			NonCoding
TC02004827.hg.1	6.67	5.91	1.69	0.013445	0.224243			NonCoding
TC05003091.hg.1	10.96	11.69	-1.65	0.013455	0.224288			NonCoding
TC06003116.hg.1	5.56	7.35	-3.46	0.013698	0.225983			NonCoding
TC0Y000275.hg.1	7.16	7.78	-1.53	0.014184	0.22958			NonCoding
TC17002800.hg.1	7.23	7.95	-1.65	0.014376	0.230942			NonCoding
TC0X002207.hg.1	6.09	6.87	-1.71	0.014395	0.23097			NonCoding
TC08002310.hg.1	5.7	5.1	1.51	0.014547	0.231343			NonCoding
TC0X002230.hg.1	4.04	3.41	1.55	0.014595	0.231343			NonCoding
TC01004295.hg.1	8.15	9.09	-1.91	0.015219	0.2351			NonCoding
TC01004672.hg.1	4.13	4.9	-1.71	0.01546	0.236299			NonCoding
TC11002578.hg.1	10.28	9.64	1.56	0.015478	0.23636			NonCoding
TC15002094.hg.1	4	3.34	1.58	0.015698	0.238041			NonCoding
TC14002021.hg.1	6.23	6.93	-1.63	0.015904	0.239569			NonCoding
TC13000918.hg.1	11.69	10.86	1.79	0.016029	0.240294			NonCoding
TC04002195.hg.1	7.98	8.68	-1.62	0.016282	0.241911			NonCoding
TC13000921.hg.1	7.94	7.31	1.55	0.016308	0.241978			NonCoding
TC06002959.hg.1	7.45	9.41	-3.87	0.016458	0.242399			NonCoding
TC07003180.hg.1	4.56	5.24	-1.6	0.017029	0.245161			NonCoding
TC01004693.hg.1	13.25	12.38	1.83	0.017044	0.245202			NonCoding
TC0X001738.hg.1	8.62	7.65	1.96	0.017269	0.246285			NonCoding
TC13000919.hg.1	9.29	8.56	1.66	0.017819	0.24887			NonCoding
TC03003040.hg.1	6.47	5.11	2.57	0.018068	0.250713			NonCoding
TC03003054.hg.1	7.6	8.68	-2.11	0.018188	0.251458			NonCoding
TC01006152.hg.1	10.11	10.83	-1.64	0.018615	0.253509			NonCoding
TC13001340.hg.1	5.38	6.23	-1.81	0.018732	0.254107			NonCoding
TC02004704.hg.1	5.13	5.77	-1.57	0.018937	0.255215			NonCoding
TC0X002168.hg.1	7.03	7.71	-1.6	0.020111	0.260918			NonCoding
TC17002115.hg.1	9.31	8.26	2.06	0.020181	0.261294			NonCoding
TC11003188.hg.1	8.34	9.66	-2.5	0.020403	0.262351			NonCoding
TC01005775.hg.1	7.38	6.77	1.52	0.020908	0.264946			NonCoding
TC20001365.hg.1	8.98	9.68	-1.62	0.021269	0.266308			NonCoding
TC12003141.hg.1	4.84	5.71	-1.82	0.021389	0.266874			NonCoding
TC0X001881.hg.1	6.51	7.15	-1.57	0.022615	0.272507			NonCoding
TC07003174.hg.1	6.42	5.77	1.57	0.022745	0.272844			NonCoding
TC17002463.hg.1	5.26	5.89	-1.55	0.02275	0.272844			NonCoding
TC09001920.hg.1	7.62	6.86	1.7	0.023232	0.274769			NonCoding
TC13001287.hg.1	3.41	4.14	-1.66	0.023344	0.275122			NonCoding
TC03002823.hg.1	11.15	11.76	-1.53	0.023621	0.276297			NonCoding
TC17002661.hg.1	7.01	7.95	-1.92	0.023678	0.276778			NonCoding
TC17002545.hg.1	5.91	6.65	-1.67	0.023945	0.277873			NonCoding
TC11002765.hg.1	5.98	6.7	-1.65	0.024124	0.278802			NonCoding
TC0Y000340.hg.1	7.27	7.91	-1.56	0.024192	0.27912			NonCoding
TC10002246.hg.1	13.04	11.9	2.2	0.02444	0.280186			NonCoding
TC07002707.hg.1	5.95	6.58	-1.55	0.024501	0.280334			NonCoding
TC04001846.hg.1	4.77	4.13	1.57	0.024596	0.280371			NonCoding
TC02004667.hg.1	7.84	8.49	-1.57	0.024708	0.28112			NonCoding
TC01004976.hg.1	4.57	5.23	-1.58	0.024831	0.281571			NonCoding
TC06002796.hg.1	4.89	5.69	-1.74	0.024988	0.282781			NonCoding
TC07002203.hg.1	12.6	13.31	-1.64	0.025009	0.282926			NonCoding
TC02003407.hg.1	6.26	5.22	2.06	0.025145	0.283371			NonCoding
TC22001357.hg.1	5.38	6.01	-1.55	0.025431	0.28446			NonCoding
TC05002987.hg.1	6.74	5.91	1.78	0.025828	0.285799			NonCoding
TC03002877.hg.1	7.41	8.26	-1.8	0.026081	0.287609			NonCoding
TC09001941.hg.1	5.95	5.02	1.91	0.026152	0.287885			NonCoding
TC06002771.hg.1	6.34	7.22	-1.84	0.02765	0.292567			NonCoding
TC12002779.hg.1	6.25	5.16	2.13	0.027679	0.292567			NonCoding
TC04001990.hg.1	4.66	5.29	-1.55	0.028011	0.29422			NonCoding
TC15002526.hg.1	7.13	7.87	-1.67	0.028134	0.29444			NonCoding
TC20001352.hg.1	4.21	4.83	-1.53	0.028476	0.295892			NonCoding
TC05003070.hg.1	4.48	5.23	-1.69	0.028523	0.296136			NonCoding
TC17002746.hg.1	6.86	6.2	1.58	0.028738	0.296947			NonCoding
TC02003381.hg.1	13.08	12.3	1.72	0.028791	0.297009			NonCoding
TC17002506.hg.1	4.95	5.74	-1.73	0.029161	0.298558			NonCoding
TC04002387.hg.1	10.58	11.62	-2.05	0.029461	0.299704			NonCoding
TC06003996.hg.1	9.17	9.97	-1.75	0.029604	0.30017			NonCoding
TC04002756.hg.1	9.82	8.46	2.57	0.030188	0.302007			NonCoding
TC18000677.hg.1	7.97	8.78	-1.76	0.030364	0.30273			NonCoding
TC16001901.hg.1	4.38	4.99	-1.53	0.030623	0.303899			NonCoding
TC01005451.hg.1	11.36	12.01	-1.58	0.031533	0.307403			NonCoding
TC02004135.hg.1	4.56	3.92	1.55	0.032149	0.309546			NonCoding
TC14001813.hg.1	3.75	3.09	1.57	0.032419	0.310709			NonCoding
TC04002519.hg.1	7.69	6.11	2.99	0.033607	0.315987			NonCoding
TC10001893.hg.1	3.98	3.33	1.57	0.033715	0.316471			NonCoding
TC12002439.hg.1	5.77	6.43	-1.57	0.034253	0.318371			NonCoding
TC01004703.hg.1	7.59	8.23	-1.56	0.034499	0.319026			NonCoding
TC18000977.hg.1	4.79	5.43	-1.56	0.034786	0.32012			NonCoding
TC03002994.hg.1	9.91	8.7	2.32	0.034844	0.320425			NonCoding
TC21000689.hg.1	3.38	5.31	-3.81	0.034942	0.320894			NonCoding
TC12002844.hg.1	10.04	9.39	1.57	0.035286	0.322487			NonCoding
TC17002542.hg.1	5.81	6.47	-1.57	0.03538	0.322611			NonCoding
TC15002462.hg.1	7.45	8.2	-1.68	0.035554	0.32324			NonCoding
TC11003195.hg.1	5.68	6.33	-1.56	0.035607	0.323395			NonCoding
TC20001519.hg.1	6.85	7.55	-1.62	0.035891	0.324234			NonCoding
TC07002908.hg.1	10.18	9.26	1.89	0.036038	0.324465			NonCoding
TC01006246.hg.1	4.4	5.22	-1.77	0.036128	0.324815			NonCoding
TC09002720.hg.1	6.09	6.69	-1.51	0.036261	0.325352			NonCoding
TC13001212.hg.1	3.84	3.05	1.73	0.036473	0.326414			NonCoding
TC06002845.hg.1	6.52	5.86	1.58	0.036586	0.326414			NonCoding
TC12003179.hg.1	7.24	7.86	-1.53	0.036784	0.326916			NonCoding
TC0X002241.hg.1	4.72	5.39	-1.59	0.036823	0.326927			NonCoding
TC16001927.hg.1	5.26	6.58	-2.5	0.036926	0.327405			NonCoding
TC10002597.hg.1	8.28	9.09	-1.75	0.037389	0.329054			NonCoding
TC13001191.hg.1	5.92	7.14	-2.32	0.037886	0.330577			NonCoding
TC08001845.hg.1	6.77	8.08	-2.48	0.037935	0.330627			NonCoding
TC10001973.hg.1	6.93	7.54	-1.53	0.037987	0.330821			NonCoding
TC0X001676.hg.1	5.43	6.03	-1.51	0.038055	0.330984			NonCoding
TC09002457.hg.1	5.59	6.2	-1.52	0.038452	0.332487			NonCoding
TC06003468.hg.1	7.52	6.72	1.74	0.038859	0.333762			NonCoding
TC10002066.hg.1	11.99	12.61	-1.54	0.039011	0.33431			NonCoding
TC01005014.hg.1	5.91	6.56	-1.57	0.039189	0.334826			NonCoding
TC18000932.hg.1	7.96	7.36	1.52	0.039271	0.335344			NonCoding
TC07003166.hg.1	8.5	6.89	3.05	0.039597	0.337024			NonCoding
TC02003498.hg.1	5.23	5.94	-1.64	0.039611	0.337024			NonCoding
TC02003583.hg.1	13.65	12.85	1.75	0.04036	0.340491			NonCoding
TC11002872.hg.1	4.37	5.18	-1.75	0.041541	0.343962			NonCoding
TC02003731.hg.1	6.53	5.71	1.77	0.041919	0.345291			NonCoding
TC13001378.hg.1	5.8	6.58	-1.72	0.041946	0.345301			NonCoding
TC09002747.hg.1	5.14	5.74	-1.52	0.042738	0.347377			NonCoding
TC14001996.hg.1	4.43	5.39	-1.94	0.043273	0.349419			NonCoding
TC02003406.hg.1	7.15	6.48	1.59	0.043515	0.350091			NonCoding
TC21000751.hg.1	8.12	8.75	-1.55	0.04362	0.350244			NonCoding
TC04002286.hg.1	3.7	3.06	1.57	0.044055	0.351067			NonCoding
TC15002267.hg.1	7.97	8.79	-1.77	0.044238	0.35122			NonCoding
TC20001081.hg.1	11.87	12.53	-1.59	0.044487	0.35225			NonCoding
TC04002627.hg.1	9.37	8.64	1.65	0.045065	0.354386			NonCoding
TC10001924.hg.1	11.53	10.39	2.19	0.045926	0.35707			NonCoding
TC01004525.hg.1	4.79	5.67	-1.84	0.045985	0.357196			NonCoding
TC02004384.hg.1	3.99	4.69	-1.63	0.046263	0.358004			NonCoding
TC02004662.hg.1	5.45	4.81	1.56	0.046481	0.358948			NonCoding
TC08002439.hg.1	4.32	4.94	-1.54	0.046822	0.359993			NonCoding
TC07002374.hg.1	7.32	7.94	-1.53	0.047179	0.361133			NonCoding
TC02004719.hg.1	7.05	7.65	-1.52	0.047816	0.363517			NonCoding
TC05002794.hg.1	5.41	6.34	-1.91	0.04853	0.365483			NonCoding
TC06003875.hg.1	10.7	11.35	-1.58	0.048761	0.366306			NonCoding
TC03002992.hg.1	9.55	8.24	2.48	0.048803	0.366338			NonCoding
TC22001154.hg.1	8.36	7.27	2.12	0.049034	0.367381			NonCoding
TC04002697.hg.1	6.13	5.4	1.66	0.049148	0.367989			NonCoding
