# Supplementary material for: Expression of long non‐coding RNA ENSG00000226738 (LncKLHDC7B) is enriched in the immunomodulatory triple‐negative breast cancer subtype and its alteration promotes cell migration, invasion, and resistance to cell death
Source: Mol Oncol. 2019 Feb 9;13(4):909–27. doi: 10.1002/1878-0261.12446 (PMC6441920; doi:10.1002/1878-0261.12446)
Supplement: Supplementary file 6 — Table S6. Prediction lncRNA‐mRNA interactions from down‐regulated genes after silencing lncKLHDC7B. [file MOL2-13-909-s006.xls]

## Sheet: Interaction figure 4d 
Down-regulated (postiive activation)
Gene	Length_Query	Target	Length_Target	dG	ndG	Start_Position_Query	End_Position_Query	Start_Position_Target	End_Position_Target
PTBP2	93445	LncKLHDC7B	157	-27.73	-0.2054	40913	41069	1	157
RCN2	18640	LncKLHDC7B	157	-29.84	-0.2466	147	303	1	157
TMEM194A	33061	LncKLHDC7B	157	-29.99	-0.2112	9974	10130	1	157
RTN3	78577	LncKLHDC7B	157	-29.66	-0.2149	64116	64272	1	157
ZNF367	32703	LncKLHDC7B	157	-28.49	-0.1862	1140	1296	1	157
MED24	35540	LncKLHDC7B	157	-30.37	-0.2531	25828	25984	1	157
SLC9A8	79530	LncKLHDC7B	157	-26.8	-0.1775	40638	40794	1	157
OTUD3	31235	LncKLHDC7B	157	-32.28	-0.2242	986	1142	1	157
C6orf62	16079	LncKLHDC7B	157	-21.7	-0.1497	927	1083	1	157
DGKE	35467	LncKLHDC7B	157	-26.44	-0.2018	225	381	1	157
GAN	No interaction
TMEM2	86167	LncKLHDC7B	157	-27.67	-0.182	1100	1256	1	157
MYSM1	45353	LncKLHDC7B	157	-25.91	-0.1705	1	156	2	157
ARL17A	79569	LncKLHDC7B	157	-24.19	-0.1935	20629	20785	1	157
EZH2	77291	LncKLHDC7B	157	-30.11	-0.2788	739	895	1	157

## Sheet: Table supplementary 5.txt
Transcript Cluster ID	shRNA Bi-weight Avg Signal (log2)	NC Bi-weight Avg Signal (log2)	Fold Change (linear) (shRNA vs. NC)	ANOVA p-value (shRNA vs. NC)	FDR p-value (shRNA vs. NC)	Gene Symbol	Description	Gene type
TC01000883.hg.1	10.23	12.23	-4	0.000736	0.097256	PTBP2	polypyrimidine tract binding protein 2	Coding_mRNA		*CUTOFF FC :1.5, adjusted pvaue ≤.1
TC15000709.hg.1	9.3	11	-3.26	0.000405	0.089211	RCN2	reticulocalbin 2, EF-hand calcium binding domain	Coding_mRNA
TC04000710.hg.1	12.49	14.13	-3.12	5.35e-07	0.020232	RTN3P1		pseudogene
TC12001619.hg.1	11.98	13.51	-2.89	0.000226	0.084588	TMEM194A	nuclear envelope integral membrane protein 1	Coding_mRNA
TC11000575.hg.1	11.77	13.28	-2.84	0.000174	0.084311	RTN3	reticulon 3	Coding_mRNA
TC09001375.hg.1	8.03	9.35	-2.5	5.3e-05	0.06972	ZNF367	zinc finger protein 367	Coding_mRNA
TC17001457.hg.1	9.04	10.27	-2.35	2.1e-05	0.061819	MED24	mediator complex subunit 24	Coding_mRNA
TC20000391.hg.1	8.49	9.71	-2.32	0.000266	0.084631	SLC9A8	solute carrier family 9, subfamily A (NHE8, cation proton antiporter 8), member 8	Coding_mRNA
TC01000253.hg.1	9.65	10.8	-2.23	4.3e-05	0.068744	OTUD3	OTU deubiquitinase 3	Coding_mRNA
TC06001328.hg.1	12.07	13.22	-2.22	0.000735	0.097256	C6orf62	chromosome 6 open reading frame 62	Coding_mRNA
TC17000699.hg.1	8.64	9.78	-2.2	4.8e-05	0.068744	DGKE	diacylglycerol kinase, epsilon 64kDa	Coding_mRNA
TC16000638.hg.1	8.83	9.96	-2.2	5.99e-07	0.020232	GAN	gigaxonin	Coding_mRNA
TC09001204.hg.1	7.39	8.49	-2.15	0.000372	0.088202	TMEM2	transmembrane protein 2	Coding_mRNA
TC01002707.hg.1	10.92	11.98	-2.09	0.000159	0.083347	MYSM1	Myb-like, SWIRM and MPN domains 1	Coding_mRNA
TC17_ctg5_hap1000003.hg.1	11.27	12.32	-2.06	0.000427	0.090426	ARL17A	ADP-ribosylation factor like GTPase 17A	Coding_mRNA
TC12000379.hg.1	13.51	14.54	-2.04	0.000146	0.081644	TMBIM6	transmembrane BAX inhibitor motif containing 6	Coding_mRNA
TC07001993.hg.1	10.54	11.56	-2.02	0.000677	0.09606	EZH2	enhancer of zeste 2 polycomb repressive complex 2 subunit	Coding_mRNA
TC01000898.hg.1	12.08	13.08	-2	0.00024	0.084631	HIAT1	major facilitator superfamily domain containing 14A	Coding_mRNA
TC17000739.hg.1	8.67	9.67	-1.99	0.000445	0.090426	PPM1D	protein phosphatase, Mg2+/Mn2+ dependent, 1D	Coding_mRNA
TC0X001089.hg.1	10.51	11.47	-1.94	0.000544	0.092002	CBX1P1	chromobox homolog 1 pseudogene 1	pseudogene
TC03003399.hg.1	8	8.94	-1.93	0.000229	0.084588	TRIM59	tripartite motif containing 59	Coding_mRNA
TC16001658.hg.1	7.95	8.9	-1.93	0.000456	0.090426	AC092139.1		NonCoding_lincRNA
TC02001738.hg.1	8.61	9.54	-1.9	0.00021	0.084311	HEATR5B	HEAT repeat containing 5B	Coding_mRNA
TC01002072.hg.1	12.52	13.45	-1.9	0.000455	0.090426	LOC100288069	uncharacterized LOC100288069	NonCoding
TC01002658.hg.1	9.24	10.15	-1.88	0.000549	0.092039	ORC1	origin recognition complex subunit 1	Coding_mRNA
TC07002054.hg.1	10.8	11.71	-1.88	0.000325	0.086028	PAXIP1	PAX interacting (with transcription-activation domain) protein 1	Coding_mRNA
TC0X001418.hg.1	5.37	6.27	-1.87	0.000743	0.097414	RP11-1114A5.4		NonCoding_lincRNA
TC07002959.hg.1	14.81	15.7	-1.86	0.000337	0.086341	LINC00265		NonCoding_lincRNA
TC01002355.hg.1	11.08	11.95	-1.83	0.000145	0.081644	SRSF10	serine/arginine-rich splicing factor 10	Coding_mRNA
TC01000598.hg.1	9.45	10.33	-1.83	0.000643	0.095198	CMPK1	cytidine monophosphate (UMP-CMP) kinase 1, cytosolic	Coding_mRNA
TC17001882.hg.1	13.72	14.59	-1.83	0.0002	0.084311	H3F3B	H3 histone, family 3B (H3.3B)	Coding_mRNA
TC11001750.hg.1	11.27	12.15	-1.83	0.000654	0.095198	NUP160	nucleoporin 160kDa	Coding_mRNA
TC0X000360.hg.1	9.87	10.73	-1.81	0.000178	0.084311	YIPF6	Yip1 domain family member 6	Coding_mRNA
TC05001392.hg.1	8.28	9.13	-1.8	0.000468	0.090426	DEPDC1B	DEP domain containing 1B	Coding_mRNA
TC12001443.hg.1	12.67	13.52	-1.8	0.000506	0.091585	SENP1	SUMO1/sentrin specific peptidase 1	Coding_mRNA
TC08001546.hg.1	11.74	12.58	-1.79	0.000504	0.091585	RAD21	RAD21 cohesin complex component; microRNA 3610	Coding_mRNA
TC02000878.hg.1	9.98	10.8	-1.77	5e-05	0.068859	CCNT2	cyclin T2	Coding_mRNA
TC15000348.hg.1	10.99	11.82	-1.77	0.000119	0.081644	RNU6-1332P		snRNA
TC01006141.hg.1	9.2	10.01	-1.76	0.000175	0.084311	LINC01347		NonCoding_lincRNA
TC03001988.hg.1	9.75	10.55	-1.75	0.000404	0.089211	PHC3	polyhomeotic homolog 3 (Drosophila)	Coding_mRNA
TC03000664.hg.1	9.67	10.48	-1.75	4.8e-05	0.068744	MCM2	minichromosome maintenance complex component 2	Coding_mRNA
TC08000348.hg.1	11.49	12.3	-1.75	0.000381	0.088332	UBE2V2	ubiquitin conjugating enzyme E2 variant 2	Coding_mRNA
TC15002806.hg.1	7.58	8.37	-1.72	9.6e-05	0.080811	CSNK1G1	casein kinase 1, gamma 1	Coding_mRNA
TC03001811.hg.1	9.25	10.04	-1.72	0.000216	0.084588	MSL2	male-specific lethal 2 homolog (Drosophila)	Coding_mRNA
TC01000964.hg.1	9.69	10.47	-1.72	0.000687	0.096271	RBM15	RNA binding motif protein 15	Coding_mRNA
TC14001296.hg.1	9.2	9.97	-1.7	0.000102	0.080811	PNMA1	paraneoplastic Ma antigen 1	Coding_mRNA
TC09001565.hg.1	9.06	9.76	-1.62	0.000113	0.081644	SNORD90	small nucleolar RNA, C/D box 90	snoRNA
TC01005193.hg.1	14.59	15.28	-1.61	0.00056	0.092642	RP11-206L10.3		NonCoding_lncRNA
TC12001834.hg.1	6.52	7.21	-1.61	0.000558	0.092642	RNU6-735P		snRNA
TC12001708.hg.1	4.47	5.14	-1.59	0.000246	0.084631	MIR1279	microRNA 1279	miRNA
TC01006418.hg.1	8.77	9.45	-1.59	0.000436	0.090426	AL627309.1		NonCoding_lincRNA
TC17000356.hg.1	7.41	8.06	-1.57	0.000649	0.095198	RNU6-298P		snRNA
TC01002066.hg.1	14.83	15.47	-1.56	0.000359	0.087168	LOC100133331	long intergenic non-protein coding RNA 1001	NonCoding_lincRNA
TC10002518.hg.1	7.41	8.05	-1.56	0.000339	0.086341	LINC00614	long intergenic non-protein coding RNA 614	NonCoding_lncRNA
TC07002269.hg.1	10.49	11.13	-1.56	0.00064	0.095198	LINC00265		NonCoding_lncRNA
TC10000601.hg.1	5.37	6.01	-1.56	0.000322	0.086028	RNU6-325P		snRNA
TC17002374.hg.1	14.88	15.51	-1.55	0.000656	0.095198	SNHG16	small nucleolar RNA host gene 16	processed_transcript
TC18000218.hg.1	12.97	13.59	-1.54	0.000578	0.092959	RNU6-116P		snRNA
TC0X001142.hg.1	7.28	7.9	-1.53	0.000184	0.084311	RNU2-68P		snRNA
TCUn_gl000220000002.hg.1	6.08	5.47	1.53	0.000611	0.093662	FP671120.1		NonCoding_lincRNA
TC01003121.hg.1	8.22	7.54	1.6	0.000321	0.086028	RP4-704D21.2		NonCoding_lincRNA
TC01005784.hg.1	7.81	7.09	1.65	0.000619	0.094004	LINC01719		NonCoding_lincRNA
TC02002263.hg.1	6.88	6.11	1.71	0.000472	0.090426	TFCP2L1	transcription factor CP2-like 1	Coding_mRNA
TC01003208.hg.1	10.32	9.54	1.72	0.000712	0.096271	GOLPH3L	golgi phosphoprotein 3-like	Coding_mRNA
TC12003210.hg.1	9.04	8.25	1.73	0.000713	0.096271	ETV6	ets variant 6	Coding_mRNA
TC0X000519.hg.1	8.44	7.65	1.73	3.1e-05	0.066556	RNF128	ring finger protein 128, E3 ubiquitin protein ligase	Coding_mRNA
TC05001061.hg.1	12.05	11.25	1.75	0.000646	0.095198	CNOT6	CCR4-NOT transcription complex subunit 6	Coding_mRNA
TC02000141.hg.1	7.48	6.67	1.76	0.000464	0.090426	EFR3B	EFR3 homolog B	Coding_mRNA
TC09001556.hg.1	10.55	9.74	1.76	0.000205	0.084311	RBM18	RNA binding motif protein 18	Coding_mRNA
TC06000762.hg.1	9.52	8.7	1.76	0.000308	0.086028	BCKDHB	branched chain keto acid dehydrogenase E1, beta polypeptide	Coding_mRNA
TC17000648.hg.1	10.07	9.26	1.76	0.000153	0.083347	KAT7	K(lysine) acetyltransferase 7	Coding_mRNA
TC17000016.hg.1	12.56	11.74	1.76	0.000509	0.091611	RPA1	replication protein A1	Coding_mRNA
TC06000399.hg.1	5.9	5.08	1.77	0.000497	0.091585	HLA-DRA	major histocompatibility complex, class II, DR alpha	Coding_mRNA
TC01003644.hg.1	5.51	4.68	1.78	0.000565	0.092642	BRINP3	bone morphogenetic protein/retinoic acid inducible neural-specific 3	Coding_mRNA
TC06001772.hg.1	7.15	6.31	1.78	0.0001	0.080811	CYP39A1	cytochrome P450, family 39, subfamily A, polypeptide 1	Coding_mRNA
TC14001209.hg.1	10.73	9.9	1.78	0.000377	0.088332	SGPP1	sphingosine-1-phosphate phosphatase 1	Coding_mRNA
TC06004141.hg.1	9.6	8.77	1.78	0.00032	0.086028	SOD2	superoxide dismutase 2, mitochondrial	Coding_mRNA
TC04001137.hg.1	6.78	5.92	1.82	0.00066	0.09523	RBM47	RNA binding motif protein 47	Coding_mRNA
TC02002592.hg.1	13.57	12.71	1.82	9.7e-05	0.080811	NCKAP1	NCK-associated protein 1	Coding_mRNA
TC12002073.hg.1	9.74	8.86	1.83	0.000767	0.098334	CLIP1	CAP-GLY domain containing linker protein 1	Coding_mRNA
TC05001345.hg.1	7.97	7.09	1.84	0.000406	0.089211	ARL15	ADP-ribosylation factor like GTPase 15	Coding_mRNA
TC04001753.hg.1	6.15	5.26	1.85	2.3e-05	0.061819	HPGD	hydroxyprostaglandin dehydrogenase 15-(NAD)	Coding_mRNA
TC03001540.hg.1	7.24	6.34	1.86	0.000396	0.089211	FRMD4B	FERM domain containing 4B	Coding_mRNA
TC12001116.hg.1	8.33	7.44	1.86	0.000596	0.093656	PARP11	poly(ADP-ribose) polymerase family member 11	Coding_mRNA
TC04001130.hg.1	9.62	8.72	1.87	0.000676	0.09606	UGDH	UDP-glucose 6-dehydrogenase	Coding_mRNA
TC04000853.hg.1	9.91	9.01	1.87	0.00047	0.090426	GALNT7	polypeptide N-acetylgalactosaminyltransferase 7	Coding_mRNA
TC07001568.hg.1	7.74	6.83	1.87	0.000239	0.084631	SEMA3A	sema domain, immunoglobulin domain (Ig), short basic domain, secreted, (semaphorin) 3A	Coding_mRNA
TC08001361.hg.1	8.62	7.7	1.88	0.000115	0.081644	PAG1	phosphoprotein membrane anchor with glycosphingolipid microdomains 1	Coding_mRNA
TC05001267.hg.1	7.34	6.42	1.89	0.000238	0.084631	UGT3A2	UDP glycosyltransferase 3 family, polypeptide A2	Coding_mRNA
TC09001218.hg.1	9.81	8.89	1.89	0.000106	0.081644	C9orf41	carnosine N-methyltransferase 1	Coding_mRNA
TC12001282.hg.1	9.73	8.81	1.89	0.000103	0.08116	EPS8	epidermal growth factor receptor pathway substrate 8	Coding_mRNA
TC10001159.hg.1	10.02	9.07	1.93	0.000173	0.084311	ARHGAP12	Rho GTPase activating protein 12	Coding_mRNA
TC04001820.hg.1	6.78	5.81	1.96	0.000386	0.088332	SORBS2	sorbin and SH3 domain containing 2	Coding_mRNA
TC01002829.hg.1	7.96	6.99	1.96	5.7e-05	0.070941	DDAH1	dimethylarginine dimethylaminohydrolase 1	Coding_mRNA
TC05001366.hg.1	10.6	9.63	1.96	0.000129	0.081644	IL6ST	interleukin 6 signal transducer	Coding_mRNA
TC04002939.hg.1	6.94	5.94	2	5.8e-05	0.071304	TMEM144	transmembrane protein 144	Coding_mRNA
TC10000738.hg.1	10.32	9.31	2.01	0.000171	0.084311	BTRC	beta-transducin repeat containing E3 ubiquitin protein ligase	Coding_mRNA
TC02001101.hg.1	9.42	8.4	2.02	0.000503	0.091585	FAM171B	family with sequence similarity 171, member B	Coding_mRNA
TC06002090.hg.1	8.03	7.02	2.02	0.000212	0.084388	SOGA3	SOGA family member 3; KIAA0408	Coding_mRNA
TC04000770.hg.1	9.05	8.03	2.03	6.4e-05	0.073418	TRIM2	tripartite motif containing 2	Coding_mRNA
TC03000632.hg.1	8.46	7.42	2.05	0.000801	0.099767	DTX3L	deltex 3 like, E3 ubiquitin ligase	Coding_mRNA
TC11001414.hg.1	9.84	8.79	2.07	9.3e-05	0.080811	RNF141	ring finger protein 141	Coding_mRNA
TC09000519.hg.1	9.78	8.72	2.09	0.000547	0.092002	RNF20	ring finger protein 20, E3 ubiquitin protein ligase	Coding_mRNA
TC13000132.hg.1	9.23	8.12	2.16	0.000142	0.081644	FREM2	FRAS1 related extracellular matrix protein 2	Coding_mRNA
TC12001377.hg.1	11.38	10.28	2.16	0.000153	0.083347	PKP2	plakophilin 2	Coding_mRNA
TC01000639.hg.1	9.38	8.25	2.18	0.000254	0.084631	ZFYVE9	zinc finger, FYVE domain containing 9	Coding_mRNA
TC08001368.hg.1	9.78	8.62	2.23	0.000546	0.092002	IMPA1	inositol(myo)-1(or 4)-monophosphatase 1	Coding_mRNA
TC06001091.hg.1	8.85	7.68	2.25	3.6e-05	0.068249	PPP1R14C	protein phosphatase 1, regulatory (inhibitor) subunit 14C	Coding_mRNA
TC0X000526.hg.1	15.09	13.91	2.27	0.000701	0.096271	PRPS1	phosphoribosyl pyrophosphate synthetase 1	Coding_mRNA
TC02001993.hg.1	12.05	10.86	2.28	0.000277	0.085845	MOB1A	MOB kinase activator 1A	Coding_mRNA
TC12001904.hg.1	7.63	6.42	2.31	0.000179	0.084311	GLT8D2	glycosyltransferase 8 domain containing 2	Coding_mRNA
TC0X000928.hg.1	7.05	5.84	2.31	0.000133	0.081644	PCYT1B	phosphate cytidylyltransferase 1, choline, beta	Coding_mRNA
TC20000169.hg.1	11.36	10.08	2.42	6.7e-05	0.075383	GINS1	GINS complex subunit 1 (Psf1 homolog)	Coding_mRNA
TC01000781.hg.1	8.26	6.99	2.42	0.000207	0.084311	ST6GALNAC3	ST6 (alpha-N-acetyl-neuraminyl-2,3-beta-galactosyl-1,3)-N-acetylgalactosaminide alpha-2,6-sialyltransferase 3	Coding_mRNA
TC0X000118.hg.1	11.33	10.02	2.49	0.000463	0.090426	PDK3	pyruvate dehydrogenase kinase, isozyme 3	Coding_mRNA
TC04000353.hg.1	6.98	5.63	2.55	9.8e-05	0.080811	LPHN3	adhesion G protein-coupled receptor L3	Coding
TC11001466.hg.1	10.5	9.14	2.57	0.000263	0.084631	TSG101	tumor susceptibility 101	Coding_mRNA
TC07001915.hg.1	12.08	10.69	2.62	0.000453	0.090426	HIPK2	homeodomain interacting protein kinase 2	Coding_mRNA
TC03000573.hg.1	10.13	8.68	2.74	0.000538	0.092002	SLC35A5	solute carrier family 35, member A5	Coding_mRNA
TC01001198.hg.1	10.11	8.65	2.75	0.000264	0.084631	PRUNE	prune exopolyphosphatase	Coding_mRNA
TC07001245.hg.1	9.68	8.22	2.76	0.000578	0.092959	FKBP14	FK506 binding protein 14	Coding_mRNA
TC0X000353.hg.1	12.81	11.34	2.78	0.000601	0.093662	MSN	moesin	Coding_mRNA
TC01003868.hg.1	11.99	10.51	2.79	0.000283	0.086028	AIDA	axin interactor, dorsalization associated	Coding_mRNA
TC16000528.hg.1	10.98	9.39	3.02	0.000619	0.094004	CBFB	core-binding factor, beta subunit	Coding_mRNA
TC04000912.hg.1	6.95	5.34	3.04	0.000728	0.097094	TLR3	toll-like receptor 3	Coding_mRNA
TC04000319.hg.1	10.99	9.37	3.07	0.000244	0.084631	SRD5A3	steroid 5 alpha-reductase 3	Coding_mRNA
TC22000029.hg.1	9.19	7.57	3.09	0.000659	0.09523	USP18	ubiquitin specific peptidase 18	Coding_mRNA
TC12001678.hg.1	12.08	10.09	3.96	0.000118	0.081644	GNS	glucosamine (N-acetyl)-6-sulfatase	Coding_mRNA
TC05001558.hg.1	9.59	7.48	4.31	0.000569	0.092642	EDIL3	EGF-like repeats and discoidin I-like domains 3	Coding_mRNA
TC06000274.hg.1	6.05	8.19	-4.38	0.036005	0.324399	ZSCAN12P1	zinc finger and SCAN domain containing 12 pseudogene 1	pseudogene
TC10002930.hg.1	9.48	11.42	-3.84	0.002638	0.129691	ERLIN1	ER lipid raft associated 1	Coding_mRNA
TC15001581.hg.1	12.9	14.77	-3.68	0.000952	0.10219	SNORD16	small nucleolar RNA, C/D box 16	snoRNA
TC06003116.hg.1	5.56	7.35	-3.46	0.013698	0.225983	RP3-337D23.3		NonCoding_lncRNA
TC14001343.hg.1	9.09	10.69	-3.03	0.009389	0.196524	TMED8	transmembrane p24 trafficking protein family member 8	Coding_mRNA
TC12001625.hg.1	6.2	7.79	-3.01	0.016772	0.244041	DDIT3	DNA-damage-inducible transcript 3	Coding_mRNA
TC09000395.hg.1	10.81	12.32	-2.85	0.033753	0.316743	CDC20P1	cell division cycle 20 pseudogene 1	pseudogene
TC13000302.hg.1	7.89	9.39	-2.84	0.006942	0.176607	RBM26-AS1	RBM26 antisense RNA 1	NonCoding_antisense
TC18000213.hg.1	11.1	12.58	-2.79	0.043017	0.348645	PMAIP1	phorbol-12-myristate-13-acetate-induced protein 1	Coding_mRNA
TC15001242.hg.1	7.8	9.27	-2.76	0.012791	0.220272	RMDN3	regulator of microtubule dynamics 3	Coding_mRNA
TC02001166.hg.1	12.44	13.88	-2.7	0.002473	0.127011	BZW1	basic leucine zipper and W2 domains 1	Coding_mRNA
TC06000840.hg.1	7.93	9.37	-2.7	0.025405	0.284414	LIN28B	lin-28 homolog B (C. elegans)	Coding_mRNA
TC16001083.hg.1	10.11	11.53	-2.68	0.00569	0.163839	SHCBP1	SHC SH2-domain binding protein 1	Coding_mRNA
TC10000624.hg.1	8.53	9.94	-2.65	0.001173	0.106136	RP11-380G5.2		Coding
TC13000461.hg.1	8.5	9.9	-2.64	0.013776	0.226663	XPO4	exportin 4	Coding_mRNA
TC07001569.hg.1	7.33	8.71	-2.6	0.009566	0.197792	AC074183.4		NonCoding_lincRNA
TC10001394.hg.1	10.07	11.45	-2.59	0.001692	0.114486	MICU1	mitochondrial calcium uptake 1	Coding_mRNA
TC07003048.hg.1	9.45	10.8	-2.55	0.003799	0.144682	AC074183.1		NonCoding_lincRNA
TC13001189.hg.1	7.35	8.69	-2.52	0.006124	0.168096	RBM26-AS1		NonCoding_lincRNA
TC13000330.hg.1	11.04	12.35	-2.48	0.003522	0.14021	GPR180	G protein-coupled receptor 180	Coding_mRNA
TC04001516.hg.1	13.27	14.57	-2.45	0.003869	0.144824	CCNA2	cyclin A2	Coding_mRNA
TC07001243.hg.1	9.99	11.29	-2.45	0.001295	0.109249	SCRN1	secernin 1	Coding_mRNA
TC11001510.hg.1	9.71	10.99	-2.43	0.001336	0.109805	LIN7C	lin-7 homolog C (C. elegans)	Coding_mRNA
TC04000968.hg.1	10.16	11.44	-2.43	0.001426	0.110338	SLBP	stem-loop binding protein	Coding_mRNA
TC07000681.hg.1	6.13	7.4	-2.42	0.008259	0.187633	RNU6-1322P		snRNA
TC01006356.hg.1	9.69	10.97	-2.41	0.002648	0.129834	EFCAB14	EF-hand calcium binding domain 14	Coding_mRNA
TC09002860.hg.1	8.37	9.64	-2.41	0.000909	0.101074	SNHG7	small nucleolar RNA host gene 7	NonCoding_lncRNA
TC10000621.hg.1	8.92	10.18	-2.4	0.001655	0.11448	PAPSS2	3-phosphoadenosine 5-phosphosulfate synthase 2	Coding_mRNA
TC10001756.hg.1	14.3	15.55	-2.38	0.001575	0.112842	MKI67	marker of proliferation Ki-67	Coding_mRNA
TC02001576.hg.1	9.95	11.2	-2.37	0.009295	0.19562	ROCK2	Rho-associated, coiled-coil containing protein kinase 2	Coding_mRNA
TC12002074.hg.1	9.98	11.23	-2.36	0.001658	0.11448	ZCCHC8	zinc finger, CCHC domain containing 8	Coding_mRNA
TC05001689.hg.1	8.81	10.04	-2.34	0.001403	0.110037	FEM1C	fem-1 homolog c (C. elegans)	Coding_mRNA
TC16001725.hg.1	14.6	15.83	-2.34	0.003125	0.136757	AL513314.2		NonCoding_lincRNA
TC02000089.hg.1	12.04	13.25	-2.32	0.016382	0.242171	DDX1	DEAD (Asp-Glu-Ala-Asp) box helicase 1	Coding_mRNA
TC13001191.hg.1	5.92	7.14	-2.32	0.037886	0.330577	LINC01068		NonCoding_lincRNA
TC21000212.hg.1	11	12.2	-2.3	0.04214	0.345736	RRP1B	ribosomal RNA processing 1B	Coding_mRNA
TC04001419.hg.1	10.51	11.7	-2.27	0.0032	0.137266	H2AFZ	H2A histone family, member Z	Coding_mRNA
TC09000660.hg.1	8.08	9.25	-2.25	0.011002	0.208891	ZBTB43	zinc finger and BTB domain containing 43	Coding_mRNA
TC03001712.hg.1	10.09	11.25	-2.23	0.017244	0.246234	PTPLB	3-hydroxyacyl-CoA dehydratase 2	Coding_mRNA
TC10001017.hg.1	9.25	10.41	-2.22	0.004266	0.150059	SFMBT2	Scm-like with four mbt domains 2	Coding_mRNA
TC02000743.hg.1	5.92	7.07	-2.22	0.010442	0.2039	AC009404.2		NonCoding_lincRNA
TC12001256.hg.1	6.93	8.06	-2.2	0.005062	0.158171	GPR19	G protein-coupled receptor 19	Coding_mRNA
TC11001079.hg.1	8.03	9.16	-2.19	0.008283	0.187635	CCDC84	coiled-coil domain containing 84	Coding_mRNA
TC05003427.hg.1	9.05	10.18	-2.19	0.002577	0.128067	FNIP1	folliculin interacting protein 1	Coding_mRNA
TC01003887.hg.1	10.34	11.48	-2.19	0.010785	0.206438	LBR	lamin B receptor	Coding_mRNA
TC18000804.hg.1	6.37	7.49	-2.18	0.043862	0.350603	LOC727896	cysteine and histidine rich domain containing 1 pseudogene	NonCoding_lncRNA
TC01003773.hg.1	7.03	8.15	-2.17	0.006355	0.170795	YOD1	YOD1 deubiquitinase	Coding_mRNA
TC17000899.hg.1	11.42	12.53	-2.16	0.002884	0.134355	BIRC5	baculoviral IAP repeat containing 5	Coding_mRNA
TC11000585.hg.1	13.45	14.56	-2.16	0.045788	0.356741	STIP1	stress-induced phosphoprotein 1	Coding_mRNA
TC01004199.hg.1	9.51	10.63	-2.16	0.019176	0.257096	AL137798.2	uncharacterized LOC105376796	NonCoding_lncRNA
TC02001579.hg.1	7.83	8.94	-2.15	0.002094	0.121739	E2F6	E2F transcription factor 6	Coding_mRNA
TC17000973.hg.1	10.99	12.09	-2.15	0.004639	0.153323	CRK	v-crk avian sarcoma virus CT10 oncogene homolog	Coding_mRNA
TC15000321.hg.1	9.14	10.25	-2.15	0.00121	0.106882	HAUS2	HAUS augmin like complex subunit 2	Coding_mRNA
TC01002136.hg.1	10.11	11.22	-2.15	0.03924	0.335165	LRRC47	leucine rich repeat containing 47	Coding_mRNA
TC05000384.hg.1	10.32	11.42	-2.14	0.019072	0.256336	SCAMP1	secretory carrier membrane protein 1	Coding_mRNA
TC02000744.hg.1	4.68	5.78	-2.14	0.014708	0.232057	AC009404.2		NonCoding_lincRNA
TC12001124.hg.1	6.44	7.53	-2.13	0.001441	0.110371	AKAP3	A kinase (PRKA) anchor protein 3	Coding_mRNA
TC16000225.hg.1	7.72	8.82	-2.13	0.011447	0.212132	LOC81691	exonuclease NEF-sp	Coding_mRNA
TC12001151.hg.1	6.87	7.95	-2.11	0.016	0.240151	CDCA3	cell division cycle associated 3	Coding_mRNA
TC02002217.hg.1	9.94	11.02	-2.11	0.026621	0.288135	CKAP2L	cytoskeleton associated protein 2-like	Coding_mRNA
TC12000434.hg.1	9.39	10.47	-2.11	0.000902	0.101074	ESPL1	extra spindle pole bodies like 1, separase	Coding_mRNA
TC01003732.hg.1	11.61	12.69	-2.11	0.001279	0.108777	PPP1R15B	protein phosphatase 1, regulatory subunit 15B	Coding_mRNA
TC16000639.hg.1	5.29	6.37	-2.11	0.002146	0.122755	MIR4720	microRNA 4720	miRNA
TC19001030.hg.1	10.05	11.12	-2.1	0.001406	0.110153	LMNB2	lamin B2	Coding_mRNA
TC15000417.hg.1	9.29	10.36	-2.1	0.00112	0.105313	MAPK6	mitogen-activated protein kinase 6	Coding_mRNA
TC15001330.hg.1	9.18	10.24	-2.1	0.017403	0.247261	MYEF2	myelin expression factor 2	Coding_mRNA
TC01004175.hg.1	9.95	11.02	-2.1	0.007168	0.179043	APITD1	apoptosis-inducing, TAF9-like domain 1	NonCoding_lncRNA
TC04000605.hg.1	12.84	13.9	-2.08	0.001877	0.117553	LOC729218	uncharacterized LOC729218	Coding
TC16001252.hg.1	12.23	13.29	-2.08	0.038047	0.330984	AP1G1	adaptor-related protein complex 1, gamma 1 subunit	Coding_mRNA
TC05000818.hg.1	10.4	11.45	-2.08	0.007249	0.179723	GRPEL2	GrpE-like 2, mitochondrial (E. coli)	Coding_mRNA
TC15000638.hg.1	13.25	14.3	-2.08	0.00365	0.14263	KIF23	kinesin family member 23	Coding_mRNA
TC17000804.hg.1	11.75	12.8	-2.07	0.006442	0.171625	PRKAR1A	protein kinase, cAMP-dependent, regulatory, type I, alpha	Coding_mRNA
TC09001547.hg.1	10.22	11.27	-2.07	0.00465	0.153627	STOM	stomatin	Coding_mRNA
TC11001950.hg.1	8.51	9.56	-2.06	0.002958	0.135242	EIF1AD	eukaryotic translation initiation factor 1A domain containing	Coding_mRNA
TC12001413.hg.1	10.34	11.38	-2.06	0.006705	0.174539	TWF1	twinfilin actin binding protein 1	Coding_mRNA
TC16001708.hg.1	6.84	7.88	-2.06	0.01057	0.20458	LOC642533	uncharacterized LOC642533	NonCoding_lncRNA
TC11000360.hg.1	12.55	13.59	-2.05	0.015979	0.240058	API5	apoptosis inhibitor 5	Coding_mRNA
TC11001417.hg.1	14.55	15.59	-2.05	0.038412	0.332296	EIF4G2	eukaryotic translation initiation factor 4 gamma, 2	Coding_mRNA
TC17001589.hg.1	9.92	10.95	-2.04	0.006287	0.169952	KIF18B	kinesin family member 18B	Coding_mRNA
TC08001496.hg.1	8.31	9.33	-2.04	0.001811	0.116902	RRM2B	ribonucleotide reductase M2 B (TP53 inducible)	Coding_mRNA
TC07003060.hg.1	10.27	11.3	-2.04	0.033083	0.313236	FAM133DP	family with sequence similarity 133, member A pseudogene	processed_pseudogene
TC11003512.hg.1	12.93	13.96	-2.03	0.003086	0.136524	LOC100134822	uncharacterized LOC100134822	Coding
TC02002666.hg.1	8.88	9.9	-2.03	0.021457	0.267189	CLK1	CDC like kinase 1	Coding_mRNA
TC11001748.hg.1	11.31	12.34	-2.03	0.003211	0.137327	FNBP4	formin binding protein 4	Coding_mRNA
TC04001503.hg.1	6.66	7.68	-2.02	0.002365	0.125088	LOC100507306	uncharacterized LOC101926918	Coding
TC06000128.hg.1	9.46	10.48	-2.02	0.011228	0.210438	E2F3	E2F transcription factor 3	Coding_mRNA
TC06000624.hg.1	7.79	8.81	-2.02	0.003998	0.146896	ENPP4	ectonucleotide pyrophosphatase/phosphodiesterase 4 (putative)	Coding_mRNA
TC20000773.hg.1	8.18	9.19	-2.01	0.038571	0.332687	E2F1	E2F transcription factor 1	Coding_mRNA
TC05000697.hg.1	12.08	13.09	-2.01	0.014019	0.228555	KIF20A	kinesin family member 20A	Coding_mRNA
TC17001696.hg.1	10.61	11.6	-2	0.009558	0.19775	ANKRD40	ankyrin repeat domain 40	Coding_mRNA
TC16001250.hg.1	8.19	9.19	-2	0.001816	0.116902	PHLPP2	PH domain and leucine rich repeat protein phosphatase 2	Coding_mRNA
TC16000693.hg.1	8.92	9.91	-1.99	0.001015	0.103859	ZNF778	zinc finger protein 778	Coding_mRNA
TC07002716.hg.1	6.93	7.92	-1.99	0.023123	0.274204	DNAJB6	DnaJ (Hsp40) homolog, subfamily B, member 6	Coding_mRNA
TC0X001175.hg.1	8.44	9.43	-1.99	0.02098	0.265254	PGAM4	phosphoglycerate mutase family member 4	Coding_mRNA
TC0X000952.hg.1	8.46	9.44	-1.98	0.003464	0.139448	DYNLT3	dynein, light chain, Tctex-type 3	Coding_mRNA
TC04001501.hg.1	12.07	13.05	-1.98	0.004013	0.146896	LINC01061	long intergenic non-protein coding RNA 1061	NonCoding
TC17000350.hg.1	10.28	11.26	-1.97	0.013466	0.224364	GOSR1	golgi SNAP receptor complex member 1	Coding_mRNA
TC01000940.hg.1	10.35	11.32	-1.96	0.001981	0.119455	SARS	seryl-tRNA synthetase	Coding_mRNA
TC14001270.hg.1	4.67	5.64	-1.96	0.034661	0.319702	ADAM20	ADAM metallopeptidase domain 20	Coding_mRNA
TC0X001255.hg.1	6.16	7.13	-1.96	0.006887	0.176303	RNU6-207P		snRNA
TC04000750.hg.1	6.65	7.62	-1.95	0.01177	0.214526	RP11-372K14.2		Coding
TC0X001291.hg.1	9.19	10.15	-1.95	0.003363	0.138136	LRCH2	leucine-rich repeats and calponin homology (CH) domain containing 2	Coding_mRNA
TC01003663.hg.1	8.39	9.36	-1.95	0.046204	0.357924	ZBTB41	zinc finger and BTB domain containing 41	Coding_mRNA
TC03001374.hg.1	11.39	12.35	-1.94	0.001222	0.106882	CDC25A	cell division cycle 25A	Coding_mRNA
TC22000793.hg.1	6.51	7.47	-1.94	0.003263	0.137337	FAM227A	family with sequence similarity 227, member A	Coding_mRNA
TC10000257.hg.1	12.31	13.27	-1.94	0.002023	0.119922	LINC00999	long intergenic non-protein coding RNA 999	NonCoding
TC13000476.hg.1	7.53	8.49	-1.94	0.01464	0.231431	RNU6-59P	RNA, U6 small nuclear 59, pseudogene	snRNA
TC11002811.hg.1	7.24	8.18	-1.93	0.029754	0.300594	PRSS23	protease, serine, 23	Coding_mRNA
TC15000853.hg.1	10.15	11.09	-1.93	0.023068	0.274102	RNU6-132P		snRNA
TC14000454.hg.1	6.53	7.47	-1.92	0.007789	0.184258	CCDC176	basal body orientation factor 1	Coding_mRNA
TC01001791.hg.1	11.34	12.28	-1.92	0.027379	0.291452	CENPF	centromere protein F	Coding_mRNA
TC09000561.hg.1	4.13	5.07	-1.92	0.003789	0.144547	MIR4668	microRNA 4668	miRNA
TC17002661.hg.1	7.01	7.95	-1.92	0.023678	0.276778	AC091152.2		NonCoding_lncRNA
TC21000988.hg.1	11.78	12.71	-1.91	0.001728	0.114554	HMGN1	high mobility group nucleosome binding domain 1	Coding_mRNA
TC12001452.hg.1	9.19	10.13	-1.91	0.010104	0.201956	KANSL2	KAT8 regulatory NSL complex subunit 2	Coding_mRNA
TC06002242.hg.1	7.69	8.62	-1.91	0.009043	0.193205	RGS17	regulator of G-protein signaling 17	Coding_mRNA
TC10000126.hg.1	11.68	12.61	-1.91	0.006993	0.177063	VIM	vimentin	Coding_mRNA
TC06002312.hg.1	6.97	7.91	-1.91	0.037738	0.330313	MIR3939	microRNA 3939	miRNA
TC05002794.hg.1	5.41	6.34	-1.91	0.04853	0.365483	AC021087.1		NonCoding_lincRNA
TC6_ssto_hap7000090.hg.1	8.82	9.75	-1.9	0.005587	0.163106	KIFC1	kinesin family member C1	Coding_mRNA
TC03001419.hg.1	8.28	9.21	-1.9	0.005057	0.158164	TRAIP	TRAF interacting protein	Coding_mRNA
TC01006364.hg.1	10.44	11.36	-1.89	0.004501	0.151785	CLCC1	chloride channel CLIC-like 1	Coding_mRNA
TC06001430.hg.1	7.64	8.55	-1.89	0.001899	0.117657	HIST1H2AM	histone cluster 1, H2am	Coding_mRNA
TC02000535.hg.1	9.03	9.95	-1.89	0.046325	0.358205	LINC00152	long intergenic non-protein coding RNA 152; MIR4435-2 host gene	NonCoding_lincRNA
TC11002978.hg.1	12	12.92	-1.89	0.003141	0.136823	FAM157C		NonCoding_lincRNA
TC02003382.hg.1	9.15	10.06	-1.89	0.025134	0.283299	LINC00152	MIR4435-2 host gene; long intergenic non-protein coding RNA 152	NonCoding_lncRNA
TC18000539.hg.1	9.85	10.76	-1.89	0.004029	0.147154	HMGN1P30	high mobility group nucleosome binding domain 1 pseudogene 30	pseudogene
TC14000316.hg.1	12.24	13.15	-1.88	0.006715	0.174539	CDKN3	cyclin-dependent kinase inhibitor 3	Coding_mRNA
TC17000868.hg.1	8.9	9.81	-1.88	0.005608	0.163173	UBALD2	UBA-like domain containing 2	Coding_mRNA
TC16001724.hg.1	11.42	12.33	-1.88	0.001118	0.105313	AC240565.4		NonCoding_lincRNA
TC17001033.hg.1	6.37	7.27	-1.87	0.01559	0.237333	GP1BA	glycoprotein Ib (platelet), alpha polypeptide	Coding
TC12000504.hg.1	9.71	10.61	-1.87	0.001323	0.109671	ESYT1	extended synaptotagmin-like protein 1	Coding_mRNA
TC01004414.hg.1	7.08	7.98	-1.87	0.010848	0.207108	PRKAA2	protein kinase, AMP-activated, alpha 2 catalytic subunit	Coding_mRNA
TC18000465.hg.1	8.5	9.41	-1.87	0.014559	0.231343	LINC00669	MIR924 host gene	NonCoding_lincRNA
TC01002056.hg.1	13.72	14.62	-1.87	0.001605	0.113107	LOC101928670		NonCoding_lincRNA
TC01003555.hg.1	7.15	8.05	-1.87	0.007074	0.17799	PTP4A1P7	protein tyrosine phosphatase type IVA, member 1 pseudogene 7	pseudogene
TC16000542.hg.1	11.07	11.97	-1.86	0.016091	0.240492	CTCF	CCCTC-binding factor (zinc finger protein)	Coding_mRNA
TC13000663.hg.1	11.64	12.54	-1.86	0.011582	0.213205	KPNA3	karyopherin alpha 3 (importin alpha 4)	Coding_mRNA
TC08000997.hg.1	7.7	8.59	-1.86	0.027703	0.292635	LONRF1	LON peptidase N-terminal domain and ring finger 1	Coding_mRNA
TC04000856.hg.1	9.84	10.73	-1.86	0.013678	0.225835	SAP30	Sin3A associated protein 30kDa	Coding_mRNA
TC12000144.hg.1	9.65	10.55	-1.86	0.001591	0.112842	LOC642846	DEAD/H (Asp-Glu-Ala-Asp/His) box polypeptide 12, pseudogene	NonCoding
TC06000061.hg.1	9.39	10.28	-1.85	0.002469	0.127011	SNRNP48	small nuclear ribonucleoprotein, U11/U12 48KDa subunit	Coding_mRNA
TC01003205.hg.1	10.49	11.37	-1.85	0.004552	0.152484	MCL1	myeloid cell leukemia 1	Coding_mRNA
TC20000759.hg.1	8.3	9.19	-1.85	0.035233	0.32227	PDRG1	p53 and DNA-damage regulated 1	Coding_mRNA
TC05001331.hg.1	8.8	9.68	-1.84	0.001181	0.106136	EMB	embigin	Coding_mRNA
TC02001663.hg.1	10.75	11.63	-1.84	0.03682	0.326927	ASXL2	additional sex combs like transcriptional regulator 2	Coding_mRNA
TC02002886.hg.1	9.83	10.71	-1.84	0.003725	0.143187	HJURP	Holliday junction recognition protein	Coding_mRNA
TC01001136.hg.1	9.72	10.6	-1.84	0.00489	0.155877	RNVU1-3	RNA, variant U1 small nuclear 3	snRNA
TC17000060.hg.1	9.09	9.96	-1.83	0.007038	0.177651	KIF1C	kinesin family member 1C	Coding_mRNA
TC12000286.hg.1	9.33	10.2	-1.83	0.002693	0.130496	DDX11	DEAD/H (Asp-Glu-Ala-Asp/His) box helicase 11	Coding_mRNA
TC01002166.hg.1	10.47	11.34	-1.83	0.00594	0.166219	ERRFI1	ERBB receptor feedback inhibitor 1	Coding_mRNA
TC06001217.hg.1	7.61	8.49	-1.83	0.025455	0.284547	SERPINB1	serpin peptidase inhibitor, clade B (ovalbumin), member 1	Coding_mRNA
TC11002432.hg.1	4.45	5.32	-1.83	0.033677	0.31629	AP001318.2		NonCoding_antisense
TC09002449.hg.1	5.29	6.16	-1.83	0.010749	0.206214	AL157884.2		NonCoding_lincRNA
TC04001163.hg.1	13.81	14.68	-1.82	0.017118	0.245529	RAC1P2	ras-related C3 botulinum toxin substrate 1 pseudogene 2	pseudogene
TC22000074.hg.1	11.58	12.44	-1.81	0.003734	0.143187	CRKL	v-crk avian sarcoma virus CT10 oncogene homolog-like	Coding_mRNA
TC06001429.hg.1	8.59	9.45	-1.81	0.003677	0.143085	HIST1H3J	histone cluster 1, H3j	Coding_mRNA
TC22000849.hg.1	9.47	10.33	-1.81	0.001133	0.105597	POLDIP3	polymerase (DNA-directed), delta interacting protein 3	Coding_mRNA
TC15002761.hg.1	8.32	9.18	-1.81	0.002283	0.124072	LOC100288637	OTU deubiquitinase 7A pseudogene	NonCoding
TC10000596.hg.1	10.09	10.94	-1.8	0.002248	0.123907	CCSER2	coiled-coil serine rich protein 2	Coding_mRNA
TC17000778.hg.1	10.27	11.12	-1.8	0.001667	0.114486	CEP95	centrosomal protein 95kDa	Coding_mRNA
TC01003343.hg.1	8.96	9.81	-1.8	0.034362	0.318602	IQGAP3	IQ motif containing GTPase activating protein 3	Coding_mRNA
TC01002297.hg.1	6.91	7.75	-1.8	0.002527	0.127581	LOC100506730	uncharacterized LOC100506730	NonCoding
TC03000787.hg.1	6.37	7.22	-1.8	0.002054	0.120586	RNU6-428P		snRNA
TC02000433.hg.1	4.35	5.2	-1.8	0.022781	0.272844	RNU2-39P		snRNA
TC10000331.hg.1	10.89	11.73	-1.79	0.024032	0.278501	FAM21D	family with sequence similarity 21, member C	Coding
TC03001052.hg.1	9.99	10.83	-1.79	0.00778	0.184206	CCDC50	coiled-coil domain containing 50	Coding_mRNA
TC04001808.hg.1	10.84	11.69	-1.79	0.001746	0.115198	CENPU	centromere protein U	Coding_mRNA
TC05001137.hg.1	9.94	10.78	-1.79	0.001554	0.112833	MED10	mediator complex subunit 10	Coding_mRNA
TC12000318.hg.1	7.5	8.34	-1.79	0.006523	0.172998	RNU6-249P		snRNA
TC09001466.hg.1	7.04	7.87	-1.78	0.00108	0.104494	EPB41L4B	erythrocyte membrane protein band 4.1 like 4B	Coding_mRNA
TC10000836.hg.1	9.13	9.96	-1.78	0.002384	0.125375	FAM160B1	family with sequence similarity 160, member B1	Coding_mRNA
TC08000326.hg.1	7.87	8.7	-1.78	0.00539	0.161499	POLB	polymerase (DNA directed), beta	Coding_mRNA
TC08000364.hg.1	4.29	5.12	-1.78	0.001978	0.119455	RP11-546K22.1		NonCoding_lincRNA
TC10000709.hg.1	6.05	6.88	-1.78	0.046671	0.359473	RP11-441O15.3		NonCoding_lincRNA
TC03000583.hg.1	10.3	11.11	-1.76	0.011088	0.209614	ATP6V1A	ATPase, H+ transporting, lysosomal 70kDa, V1 subunit A	Coding_mRNA
TC03001614.hg.1	8.47	9.28	-1.76	0.016831	0.244256	SENP7	SUMO1/sentrin specific peptidase 7	Coding_mRNA
TC12002225.hg.1	9.62	10.44	-1.76	0.004678	0.154023	LOC642846	DEAD/H (Asp-Glu-Ala-Asp/His) box polypeptide 11-like	NonCoding_lncRNA
TC03002368.hg.1	7.25	8.07	-1.76	0.010138	0.201998	PSMD6-AS2	PSMD6 antisense RNA 2	NonCoding_lncRNA
TC08001914.hg.1	5.95	6.77	-1.76	0.00751	0.182344	AC064807.1		NonCoding_lncRNA
TC19001055.hg.1	7.59	8.41	-1.76	0.009864	0.20032	SNORD37	small nucleolar RNA, C/D box 37	snoRNA
TC17000604.hg.1	10.85	11.65	-1.75	0.00454	0.152398	LRRC37A2	leucine rich repeat containing 37, member A2	Coding
TC02000058.hg.1	6.9	7.71	-1.75	0.015989	0.240129	C2orf48	chromosome 2 open reading frame 48	Coding_mRNA
TC14000294.hg.1	11.72	12.53	-1.75	0.011959	0.215244	TMX1	thioredoxin-related transmembrane protein 1	Coding_mRNA
TC10001286.hg.1	8.3	9.11	-1.75	0.041535	0.343962	FAM21EP	family with sequence similarity 21, member A pseudogene	NonCoding
TC11000733.hg.1	6.12	6.93	-1.75	0.040915	0.342324	AP002387.1		NonCoding_antisense
TC22001353.hg.1	5.03	5.84	-1.75	0.011406	0.21195	Z83847.1		NonCoding_lncRNA
TC16001207.hg.1	7.93	8.74	-1.75	0.004311	0.150208	RNU6-1262P		snRNA
TC20000114.hg.1	10.44	11.24	-1.74	0.001566	0.112842	MGME1	mitochondrial genome maintenance exonuclease 1	Coding_mRNA
TC17001536.hg.1	10.93	11.73	-1.74	0.011931	0.215244	PSMC3IP	PSMC3 interacting protein	Coding_mRNA
TC17001898.hg.1	9.77	10.57	-1.74	0.005854	0.165456	UBE2O	ubiquitin-conjugating enzyme E2O	Coding_mRNA
TC07000777.hg.1	14.23	15.04	-1.74	0.001023	0.103859	LINC01000	long intergenic non-protein coding RNA 1000	NonCoding
TC04000477.hg.1	13.55	14.34	-1.74	0.019681	0.259164	HSP90AB3P	heat shock protein 90kDa alpha (cytosolic), class B member 3, pseudogene	NonCoding
TC16001659.hg.1	8.3	9.09	-1.74	0.007178	0.179043	AC092139.1		NonCoding_lncRNA
TC06002796.hg.1	4.89	5.69	-1.74	0.024988	0.282781	RP3-475N16.1		NonCoding_lncRNA
TC11003187.hg.1	12.52	13.32	-1.74	0.013536	0.224857	SNHG1	small nucleolar RNA host gene 1	processed_transcript
TC17000195.hg.1	6.34	7.14	-1.74	0.013419	0.224026	RNU6-767P		snRNA
TC12000966.hg.1	5.46	6.26	-1.74	0.026337	0.287885	RNU7-170P		snRNA
TC04000462.hg.1	8.85	9.64	-1.73	0.028974	0.298048	CDS1	CDP-diacylglycerol synthase 1	Coding_mRNA
TC22000053.hg.1	8.25	9.04	-1.73	0.009675	0.198968	DGCR8	DGCR8 microprocessor complex subunit; microRNA 1306; microRNA 3618	Coding_mRNA
TC01002583.hg.1	8.15	8.95	-1.73	0.009675	0.198968	ELOVL1	ELOVL fatty acid elongase 1	Coding_mRNA
TC09000857.hg.1	9.84	10.62	-1.73	0.00392	0.145515	FAM157B	family with sequence similarity 157, member B	Coding_mRNA
TC01002493.hg.1	12.78	13.57	-1.73	0.009356	0.196211	SFPQ	splicing factor proline/glutamine-rich	Coding_mRNA
TC03000465.hg.1	9.17	9.96	-1.73	0.023021	0.273892	ZNF654	zinc finger protein 654	Coding_mRNA
TC17002506.hg.1	4.95	5.74	-1.73	0.029161	0.298558	AC005703.4		NonCoding_lincRNA
TC16002092.hg.1	5.97	6.75	-1.72	0.035062	0.321425	LOC100129637	kelch domain containing 4	Coding
TC20000526.hg.1	8.6	9.38	-1.72	0.033935	0.317535	TPD52L2	tumor protein D52-like 2	Coding_mRNA
TC12000637.hg.1	8.96	9.74	-1.72	0.001726	0.114554	ATXN7L3B	ataxin 7-like 3B	Coding_mRNA
TC05002628.hg.1	7.72	8.5	-1.72	0.001934	0.118597	TCF7	transcription factor 7 (T-cell specific, HMG-box)	Coding_mRNA
TC10001073.hg.1	6.44	7.22	-1.72	0.024243	0.27937	RP11-124N14.3		NonCoding_antisense
TC13001378.hg.1	5.8	6.58	-1.72	0.041946	0.345301	LINC02340		NonCoding_lincRNA
TC02001844.hg.1	7.48	8.27	-1.72	0.019599	0.258638	RNU6-997P		snRNA
TC07000385.hg.1	9.14	9.92	-1.71	0.001929	0.118526	ZNF107	zinc finger protein 107	Coding
TC12003130.hg.1	9.78	10.55	-1.71	0.001944	0.118801	DIABLO	diablo, IAP-binding mitochondrial protein	Coding_mRNA
TC02001453.hg.1	8.14	8.92	-1.71	0.024064	0.278536	TRAF3IP1	TNF receptor-associated factor 3 interacting protein 1	Coding_mRNA
TC20001026.hg.1	10.4	11.18	-1.71	0.049092	0.367647	YTHDF1	YTH N(6)-methyladenosine RNA binding protein 1	Coding_mRNA
TC01004386.hg.1	5.7	6.48	-1.71	0.014466	0.231155	LOC100507564	uncharacterized LOC100507564	NonCoding_lncRNA
TC01004672.hg.1	4.13	4.9	-1.71	0.01546	0.236299	RP11-343N15.2		NonCoding_lncRNA
TC04001727.hg.1	9.13	9.9	-1.71	0.011092	0.209637	PTGES3P3	prostaglandin E synthase 3 (cytosolic) pseudogene 3	pseudogene
TC11000618.hg.1	4.48	5.25	-1.71	0.003461	0.139436	RNU2-23P		snRNA
TC12000107.hg.1	5.87	6.64	-1.71	0.016241	0.24169	RNU6-485P		snRNA
TC14001269.hg.1	6.34	7.11	-1.71	0.015303	0.235385	ADAM20P1	ADAM metallopeptidase domain 20 pseudogene 1	transcribed_unprocessed_pseudogene
TC16000716.hg.1	14.72	15.49	-1.7	0.001416	0.110338	LOC101929819	uncharacterized LOC101929819	Coding
TC01000042.hg.1	7.7	8.47	-1.7	0.042379	0.346414	ATAD3B	ATPase family, AAA domain containing 3B	Coding_mRNA
TC01006060.hg.1	10.08	10.84	-1.7	0.009445	0.196848	ELK4	ELK4, ETS-domain protein (SRF accessory protein 1)	Coding_mRNA
TC06000162.hg.1	9.69	10.46	-1.7	0.028318	0.295058	HIST1H3A	histone cluster 1, H3a	Coding_mRNA
TC0X000925.hg.1	10.2	10.96	-1.7	0.001143	0.105893	KLHL15	kelch-like family member 15	Coding_mRNA
TC13000145.hg.1	7.99	8.76	-1.7	0.010232	0.202514	NAA16	N(alpha)-acetyltransferase 16, NatA auxiliary subunit	Coding_mRNA
TC01000840.hg.1	4.86	5.61	-1.69	0.041144	0.342964	LOC101927975		Coding
TC22001341.hg.1	8.71	9.47	-1.69	0.0116	0.213205	ANKRD54	ankyrin repeat domain 54	Coding_mRNA
TC02001988.hg.1	10.97	11.72	-1.69	0.000689	0.096271	DUSP11	dual specificity phosphatase 11	Coding_mRNA
TC18000009.hg.1	10.45	11.21	-1.69	0.016485	0.242471	NDC80	NDC80 kinetochore complex component	Coding_mRNA
TC14001116.hg.1	10.18	10.93	-1.69	0.000595	0.093656	SOS2	SOS Ras/Rho guanine nucleotide exchange factor 2	Coding_mRNA
TC05001409.hg.1	7.98	8.74	-1.69	0.004289	0.150059	TRIM23	tripartite motif containing 23	Coding_mRNA
TC11000562.hg.1	8.12	8.88	-1.69	0.002302	0.124072	TTC9C	tetratricopeptide repeat domain 9C	Coding_mRNA
TC02003527.hg.1	6.08	6.84	-1.69	0.009078	0.193385	AC009404.1		NonCoding_lincRNA
TC02002430.hg.1	6.95	7.69	-1.68	0.003852	0.144824	CACNB4	calcium channel, voltage-dependent, beta 4 subunit	Coding_mRNA
TC08000193.hg.1	9.82	10.56	-1.68	0.040241	0.339759	NEFM	neurofilament, medium polypeptide	Coding_mRNA
TC04001807.hg.1	11.83	12.59	-1.68	0.005147	0.159583	CASP3	caspase 3	Coding_mRNA
TC17001519.hg.1	8.82	9.57	-1.68	0.00185	0.117524	KLHL11	kelch-like family member 11	Coding_mRNA
TC07002845.hg.1	7.88	8.62	-1.68	0.014841	0.232967	NFE2L3	nuclear factor, erythroid 2-like 3	Coding_mRNA
TC14002194.hg.1	7.15	7.9	-1.68	0.019522	0.258332	NOP9	NOP9 nucleolar protein	Coding_mRNA
TC11003455.hg.1	9.11	9.86	-1.68	0.022103	0.269801	SDHAF2	succinate dehydrogenase complex assembly factor 2	Coding_mRNA
TC03001464.hg.1	8.92	9.67	-1.68	0.000421	0.090426	SFMBT1	Scm-like with four mbt domains 1	Coding_mRNA
TC01005195.hg.1	13.05	13.8	-1.68	0.002269	0.124056	AC138035.1		NonCoding_lincRNA
TC04002164.hg.1	14.6	15.35	-1.68	0.005965	0.166429	AL513314.2		NonCoding_lincRNA
TC15002462.hg.1	7.45	8.2	-1.68	0.035554	0.32324	AC123768.3		NonCoding_lncRNA
TC10000427.hg.1	6.95	7.7	-1.68	0.009938	0.200683	CEP57L1P1	centrosomal protein 57kDa-like 1 pseudogene 1	pseudogene
TC11001021.hg.1	4.7	5.45	-1.68	0.046666	0.359473	LOC390251		pseudogene
TC09001057.hg.1	7.85	8.58	-1.67	0.028986	0.298048	ARHGEF39	Rho guanine nucleotide exchange factor 39	Coding_mRNA
TC17001109.hg.1	10.87	11.61	-1.67	0.000172	0.084311	AURKB	aurora kinase B	Coding_mRNA
TC14001472.hg.1	12.11	12.85	-1.67	0.019434	0.257934	DICER1	dicer 1, ribonuclease type III	Coding_mRNA
TC06001425.hg.1	6.46	7.2	-1.67	0.008845	0.191558	HIST1H2AK	histone cluster 1, H2ak	Coding_mRNA
TC04001307.hg.1	9.32	10.06	-1.67	0.001589	0.112842	NUP54	nucleoporin 54kDa	Coding_mRNA
TC16001937.hg.1	6.57	7.31	-1.67	0.007156	0.179043	SLC7A6	solute carrier family 7 (amino acid transporter light chain, y+L system), member 6	Coding_mRNA
TC01002432.hg.1	9.8	10.54	-1.67	0.002678	0.130414	SRSF4	serine/arginine-rich splicing factor 4	Coding_mRNA
TC12000950.hg.1	8.28	9.01	-1.67	0.018716	0.253987	UNC119B	unc-119 lipid binding chaperone B; microRNA 4700	Coding_mRNA
TC0X001858.hg.1	8.57	9.31	-1.67	0.00292	0.134818	XIAP	X-linked inhibitor of apoptosis, E3 ubiquitin protein ligase	Coding_mRNA
TC02002212.hg.1	8.49	9.23	-1.67	0.001938	0.118706	ZC3H8	zinc finger CCCH-type containing 8	Coding_mRNA
TC06000273.hg.1	5.95	6.7	-1.67	0.003583	0.141432	ZNF165	zinc finger protein 165	Coding_mRNA
TC15000394.hg.1	6.19	6.93	-1.67	0.026738	0.288484	MIR4712	microRNA 4712	miRNA
TC05001093.hg.1	5.41	6.15	-1.67	0.040629	0.341575	LOC102467073		NonCoding_antisense
TC01005520.hg.1	7.84	8.58	-1.67	0.001462	0.11071	RP4-794H19.1		NonCoding_lncRNA
TC02002477.hg.1	8.99	9.73	-1.67	0.013199	0.222617	AHCTF1P1	AT hook containing transcription factor 1 pseudogene 1	pseudogene
TC01001179.hg.1	7.77	8.51	-1.67	0.011103	0.209766	RNU2-17P		snRNA
TC01003855.hg.1	6.4	7.13	-1.66	0.01223	0.216685	LOC100132062		Coding
TC07001852.hg.1	12.01	12.74	-1.66	0.00223	0.123907	TNPO3	transportin 3	Coding_mRNA
TC01001413.hg.1	9.07	9.8	-1.66	0.00013	0.081644	DUSP12	dual specificity phosphatase 12	Coding_mRNA
TC11001478.hg.1	9.93	10.67	-1.66	0.000672	0.09606	E2F8	E2F transcription factor 8	Coding_mRNA
TC06002240.hg.1	9.04	9.77	-1.66	0.004471	0.151533	FBXO5	F-box protein 5	Coding_mRNA
TC13000126.hg.1	8.45	9.18	-1.66	5e-06	0.056664	RFXAP	regulatory factor X-associated protein	Coding_mRNA
TC01000624.hg.1	8.92	9.65	-1.66	0.003398	0.13855	RNF11	ring finger protein 11	Coding_mRNA
TC03002022.hg.1	10.45	11.18	-1.66	0.011684	0.214045	TBL1XR1	transducin (beta)-like 1 X-linked receptor 1	Coding_mRNA
TC22000550.hg.1	8.83	9.57	-1.66	0.003317	0.137791	ZNF280B	zinc finger protein 280B	Coding_mRNA
TC01002252.hg.1	6.13	6.86	-1.66	0.002281	0.124072	FLJ37453	uncharacterized LOC729614	NonCoding
TC13001287.hg.1	3.41	4.14	-1.66	0.023344	0.275122	RP11-365P13.3		NonCoding_lncRNA
TC09000496.hg.1	5.68	6.41	-1.66	0.032247	0.309853	RNU6-918P		snRNA
TC02003265.hg.1	9.12	9.84	-1.65	0.005247	0.160628	AHSA2	AHA1, activator of heat shock 90kDa protein ATPase homolog 2 (yeast)	Coding_mRNA
TC11001924.hg.1	8.89	9.61	-1.65	0.001482	0.110797	CDCA5	cell division cycle associated 5	Coding_mRNA
TC07001602.hg.1	8.54	9.26	-1.65	0.037272	0.328612	FAM133B	family with sequence similarity 133, member B; family with sequence similarity 133, member A pseudogene	Coding_mRNA
TC07001821.hg.1	7.62	8.35	-1.65	0.00063	0.095198	NDUFA5	NADH dehydrogenase (ubiquinone) 1 alpha subcomplex, 5	Coding_mRNA
TC06001830.hg.1	10.12	10.84	-1.65	0.000847	0.100006	RAB23	RAB23, member RAS oncogene family	Coding_mRNA
TC05001365.hg.1	7.31	8.03	-1.65	0.008911	0.192368	SLC38A9	solute carrier family 38, member 9	Coding_mRNA
TC18000761.hg.1	6.76	7.48	-1.65	0.021974	0.2692	SOCS6	suppressor of cytokine signaling 6	Coding_mRNA
TC17001386.hg.1	7.55	8.27	-1.65	0.006755	0.174917	TBC1D3B	TBC1 domain family, member 3B; TBC1 domain family, member 3G	Coding_mRNA
TC12000370.hg.1	8.27	9	-1.65	0.00122	0.106882	TROAP	trophinin associated protein	Coding_mRNA
TC17001166.hg.1	10.35	11.08	-1.65	0.001711	0.114554	UBE2S	ubiquitin-conjugating enzyme E2S	Coding_mRNA
TC01001985.hg.1	8.11	8.83	-1.65	4e-05	0.068744	ZBTB18	zinc finger and BTB domain containing 18	Coding_mRNA
TC07000249.hg.1	5.58	6.31	-1.65	0.030397	0.302923	LOC646999	akirin 1 pseudogene	NonCoding
TC09000120.hg.1	4.39	5.11	-1.65	0.005854	0.165456	RP11-56F10.3		NonCoding_lincRNA
TC01001718.hg.1	4.39	5.11	-1.65	0.026481	0.287885	RP11-38J22.1		NonCoding_lincRNA
TC11002765.hg.1	5.98	6.7	-1.65	0.024124	0.278802	AP002387.1		NonCoding_lincRNA
TC11001726.hg.1	6.01	6.73	-1.65	0.046739	0.359744	SNORD67	small nucleolar RNA, C/D box 67	snoRNA
TC17000878.hg.1	6.61	7.34	-1.65	0.018072	0.250713	RNU6-227P		snRNA
TC15000918.hg.1	7.98	8.69	-1.64	0.010338	0.203307	HMGN1P38		Coding
TC13000759.hg.1	10.62	11.34	-1.64	0.024191	0.27912	RNA5SP33		Coding
TC02002210.hg.1	7.39	8.1	-1.64	0.047538	0.36229	AC017002.2		Coding
TC08001684.hg.1	9.74	10.46	-1.64	0.006651	0.174214	36007	argonaute RISC catalytic component 2	Coding_mRNA
TC15001484.hg.1	8.81	9.52	-1.64	0.002293	0.124072	ADAM10	ADAM metallopeptidase domain 10	Coding_mRNA
TC09001009.hg.1	6.11	6.82	-1.64	0.0013	0.109249	BAG1	BCL2-associated athanogene	Coding_mRNA
TC01000339.hg.1	10.26	10.97	-1.64	5.5e-05	0.06972	CEP85	centrosomal protein 85kDa	Coding_mRNA
TC05001491.hg.1	8.73	9.45	-1.64	0.036324	0.325749	COL4A3BP	collagen, type IV, alpha 3 (Goodpasture antigen) binding protein	Coding_mRNA
TC08001071.hg.1	9.46	10.18	-1.64	0.008298	0.187776	KCTD9	potassium channel tetramerization domain containing 9	Coding_mRNA
TC12000601.hg.1	11.43	12.14	-1.64	0.003691	0.143179	RAP1B	RAP1B, member of RAS oncogene family	Coding_mRNA
TC01000057.hg.1	7.35	8.06	-1.64	0.000285	0.086028	SKI	SKI proto-oncogene	Coding_mRNA
TC05000340.hg.1	12.4	13.11	-1.64	0.0211	0.265743	TNPO1	transportin 1	Coding_mRNA
TC09000560.hg.1	8.94	9.65	-1.64	0.008732	0.191369	UGCG	UDP-glucose ceramide glucosyltransferase	Coding_mRNA
TC04002792.hg.1	6.88	7.59	-1.64	0.034188	0.318082	ANXA2P1	annexin A2 pseudogene 1	processed_pseudogene
TC10000198.hg.1	10.05	10.76	-1.64	0.00187	0.117524	RNU6-1067P		snRNA
TC05003192.hg.1	9.42	10.13	-1.63	0.006048	0.167572	ATG12	autophagy related 12	Coding_mRNA
TC06000270.hg.1	9.75	10.45	-1.63	0.005652	0.163734	HIST1H2BO	histone cluster 1, H2bo	Coding_mRNA
TC01001175.hg.1	10.49	11.2	-1.63	0.001522	0.111548	HIST2H3A	histone cluster 2, H3a; histone cluster 2, H3c	Coding_mRNA
TC16000327.hg.1	9.5	10.2	-1.63	0.001103	0.104943	KIF22	kinesin family member 22	Coding_mRNA
TC16000710.hg.1	7.37	8.08	-1.63	0.010616	0.204866	AFG3L1P	AFG3-like AAA ATPase 1, pseudogene	pseudogene
TC0X000455.hg.1	6.61	7.31	-1.63	0.003107	0.136524	RNU2-26P		snRNA
TC01003213.hg.1	7.21	7.91	-1.63	0.007019	0.17745	RNU6-1309P		snRNA
TC22000340.hg.1	6.43	7.13	-1.63	0.024728	0.281145	RNU6-476P		snRNA
TC01002299.hg.1	10.26	10.96	-1.63	0.048086	0.364358	RNU6-1099P		snRNA
TC01002054.hg.1	8.53	9.23	-1.62	0.012398	0.217367	LOC101928670		Coding
TC01004062.hg.1	9.81	10.51	-1.62	0.012188	0.216535	AHCTF1	AT hook containing transcription factor 1	Coding_mRNA
TC22000495.hg.1	9.46	10.15	-1.62	0.020437	0.262427	C22orf39	chromosome 22 open reading frame 39; histone cell cycle regulator	Coding_mRNA
TC06001799.hg.1	13.57	14.27	-1.62	0.000421	0.090426	MCM3	minichromosome maintenance complex component 3	Coding_mRNA
TC17001525.hg.1	13.19	13.88	-1.62	0.014722	0.232072	RAB5C	RAB5C, member RAS oncogene family	Coding_mRNA
TC15001788.hg.1	10.3	11	-1.62	0.002714	0.130496	SEC11A	SEC11 homolog A, signal peptidase complex subunit	Coding_mRNA
TC09000535.hg.1	9.33	10.03	-1.62	0.005477	0.161883	SLC44A1	solute carrier family 44 (choline transporter), member 1	Coding_mRNA
TC06004054.hg.1	12.65	13.35	-1.62	0.043501	0.350079	SYNCRIP	synaptotagmin binding, cytoplasmic RNA interacting protein	Coding_mRNA
TC15000412.hg.1	9.24	9.94	-1.62	0.000482	0.090957	TMOD3	tropomodulin 3 (ubiquitous)	Coding_mRNA
TC01006140.hg.1	13.79	14.49	-1.62	0.008836	0.191558	AL513314.2		NonCoding_lincRNA
TC20001365.hg.1	8.98	9.68	-1.62	0.021269	0.266308	LINC01347		NonCoding_lincRNA
TC20001519.hg.1	6.85	7.55	-1.62	0.035891	0.324234	AL078587.1		NonCoding_lincRNA
TC02001722.hg.1	8.14	8.83	-1.62	0.00853	0.189525	RNU6-647P		snRNA
TC17001636.hg.1	6.39	7.09	-1.62	0.013575	0.225118	RNU6-1201P		snRNA
TC11001388.hg.1	5.93	6.62	-1.61	0.00924	0.194993	TRIM66	tripartite motif containing 66	Coding
TC09000006.hg.1	5.92	6.61	-1.61	0.006721	0.174539	RP11-165F24.5		Coding
TC12000606.hg.1	11.62	12.3	-1.61	0.000958	0.10219	MDM2	MDM2 proto-oncogene, E3 ubiquitin protein ligase	Coding_mRNA
TC08001286.hg.1	8.73	9.42	-1.61	0.010185	0.202322	MYBL1	v-myb avian myeloblastosis viral oncogene homolog-like 1	Coding_mRNA
TC16000425.hg.1	9.14	9.83	-1.61	0.003049	0.136188	ORC6	origin recognition complex subunit 6	Coding_mRNA
TC12001903.hg.1	7.23	7.92	-1.61	0.001614	0.11332	C12orf73	chromosome 12 open reading frame 73	Coding_mRNA
TC19001393.hg.1	8.15	8.84	-1.61	0.003142	0.136823	CEP89	centrosomal protein 89kDa	Coding_mRNA
TC15002378.hg.1	11.16	11.85	-1.61	0.037908	0.330577	CHD2	chromodomain helicase DNA binding protein 2	Coding_mRNA
TC16002077.hg.1	6.18	6.87	-1.61	0.004468	0.151533	CMTM1	CKLF-like MARVEL transmembrane domain containing 1	Coding_mRNA
TC03000619.hg.1	8.44	9.13	-1.61	0.026286	0.287885	GTF2E1	general transcription factor IIE subunit 1	Coding_mRNA
TC06000268.hg.1	8.65	9.34	-1.61	0.001433	0.110371	HIST1H2BN	histone cluster 1, H2bn	Coding_mRNA
TC04000643.hg.1	11.77	12.46	-1.61	0.002797	0.132316	HSPA4L	heat shock 70kDa protein 4-like	Coding_mRNA
TC21001062.hg.1	9.89	10.58	-1.61	0.004266	0.150059	MORC3	MORC family CW-type zinc finger 3	Coding_mRNA
TC11002770.hg.1	8.07	8.76	-1.61	0.000589	0.093413	RNF121	ring finger protein 121	Coding_mRNA
TC03000873.hg.1	12.56	13.25	-1.61	0.001498	0.110922	SMC4	structural maintenance of chromosomes 4	Coding_mRNA
TC01000469.hg.1	12.13	12.82	-1.61	0.003717	0.143187	THRAP3	thyroid hormone receptor associated protein 3	Coding_mRNA
TC09002776.hg.1	5.93	6.62	-1.61	0.009655	0.198897	TTLL11	tubulin tyrosine ligase-like family member 11	Coding_mRNA
TC08002367.hg.1	7.43	8.11	-1.61	0.024248	0.279377	PTTG3P	pituitary tumor-transforming 3, pseudogene	processed_pseudogene
TC05001876.hg.1	8.36	9.05	-1.61	0.004637	0.153323	LOC729080	glycine cleavage system protein H (aminomethyl carrier) pseudogene	pseudogene
TC11001884.hg.1	12.17	12.86	-1.61	0.019793	0.259833	SNORD22	small nucleolar RNA, C/D box 22; small nucleolar RNA, C/D box 29; small nucleolar RNA, C/D box 31; small nucleolar RNA, C/D box 30; small nucleolar RNA, C/D box 28; small nucleolar RNA, C/D box 27; small nucleolar RNA, C/D box 26; small nucleolar RNA, C/D box 25; small nucleolar RNA host gene 1	snoRNA
TC08000581.hg.1	9.92	10.61	-1.61	0.003887	0.145074	RNU6-1209P		snRNA
TC11001882.hg.1	9.59	10.28	-1.61	0.003912	0.145479	RNU6-118P		snRNA
TC01001994.hg.1	7.77	8.45	-1.61	0.005767	0.164413	RNU6-1089P		snRNA
TC15000333.hg.1	6.58	7.26	-1.61	0.039351	0.335816	RNU6-353P		snRNA
TC02001057.hg.1	10.01	10.69	-1.6	0.000123	0.081644	MTX2	metaxin 2	Coding_mRNA
TC01006355.hg.1	10.77	11.44	-1.6	0.028287	0.295027	ATPAF1	ATP synthase mitochondrial F1 complex assembly factor 1	Coding_mRNA
TC10001717.hg.1	9.85	10.54	-1.6	0.002907	0.134618	C10orf88	chromosome 10 open reading frame 88	Coding_mRNA
TC04001499.hg.1	6.06	6.73	-1.6	0.037257	0.328612	C4orf3	chromosome 4 open reading frame 3	Coding_mRNA
TC10000664.hg.1	10.87	11.55	-1.6	0.032986	0.312763	CEP55	centrosomal protein 55kDa	Coding_mRNA
TC04000454.hg.1	9.71	10.39	-1.6	0.006944	0.176607	ENOPH1	enolase-phosphatase 1	Coding_mRNA
TC01003198.hg.1	7.82	8.5	-1.6	0.009638	0.198786	OTUD7B	OTU deubiquitinase 7B	Coding_mRNA
TC01001364.hg.1	11.36	12.04	-1.6	0.000996	0.103452	PEA15	phosphoprotein enriched in astrocytes 15	Coding_mRNA
TC12000936.hg.1	7.4	8.08	-1.6	0.022865	0.273195	PRKAB1	protein kinase, AMP-activated, beta 1 non-catalytic subunit	Coding_mRNA
TC17001391.hg.1	7.22	7.89	-1.6	0.003625	0.142259	TBC1D3C	TBC1 domain family, member 3C; TBC1 domain family, member 3H; TBC1 domain family, member 3L; TBC1 domain family, member 3; TBC1 domain family, member 3E; TBC1 domain family, member 3G; TBC1 domain family, member 3F	Coding_mRNA
TC01003702.hg.1	10.53	11.21	-1.6	0.008867	0.191765	UBE2T	ubiquitin conjugating enzyme E2T	Coding_mRNA
TC11001531.hg.1	7.45	8.13	-1.6	0.008839	0.191558	AL078612.1		NonCoding_antisense
TC15001800.hg.1	3.05	3.73	-1.6	0.029638	0.300281	AC087286.1		NonCoding_antisense
TC20001055.hg.1	7.85	8.53	-1.6	0.008841	0.191558	SDCBP2-AS1		NonCoding_lincRNA
TC07003180.hg.1	4.56	5.24	-1.6	0.017029	0.245161	AC009275.1		NonCoding_lincRNA
TC15000425.hg.1	6.18	6.86	-1.6	0.042172	0.345736	EEF1B2P1	eukaryotic translation elongation factor 1 beta 2 pseudogene 1	pseudogene
TC08001143.hg.1	8.35	9.03	-1.6	0.003676	0.143085	RP11-90P5.7		snRNA
TC09001294.hg.1	6.67	7.35	-1.6	0.013116	0.221816	RNU2-36P		snRNA
TC06002013.hg.1	6.44	7.13	-1.6	0.01334	0.223585	RNU6-906P		snRNA
TC0X001375.hg.1	7.41	8.08	-1.6	0.016479	0.242465	RNU1-115P		snRNA
TC03003369.hg.1	8.2	8.87	-1.59	0.003551	0.140489	LMLN	leishmanolysin-like (metallopeptidase M8 family)	Coding_mRNA
TC01000359.hg.1	7.39	8.06	-1.59	0.005936	0.166178	TMEM222	transmembrane protein 222	Coding_mRNA
TC01000130.hg.1	7.06	7.73	-1.59	0.003993	0.146896	APITD1-CORT	APITD1-CORT readthrough; cortistatin; apoptosis-inducing, TAF9-like domain 1	Coding_mRNA
TC10001057.hg.1	7.04	7.71	-1.59	0.007044	0.177651	CDNF	cerebral dopamine neurotrophic factor	Coding_mRNA
TC10001596.hg.1	6.39	7.06	-1.59	0.001969	0.119336	MRPL43	mitochondrial ribosomal protein L43	Coding_mRNA
TC12001296.hg.1	10.68	11.34	-1.59	0.012752	0.220001	RECQL	RecQ helicase-like	Coding_mRNA
TC02002419.hg.1	7.84	8.51	-1.59	0.00329	0.137387	RND3	Rho family GTPase 3	Coding_mRNA
TC01002518.hg.1	8.31	8.98	-1.59	0.007592	0.182785	SNIP1	Smad nuclear interacting protein 1	Coding_mRNA
TC11002431.hg.1	12.19	12.87	-1.59	0.034362	0.318602	SRPR	signal recognition particle receptor (docking protein)	Coding_mRNA
TC22000395.hg.1	7.03	7.7	-1.59	0.024596	0.280371	TRMU	tRNA 5-methylaminomethyl-2-thiouridylate methyltransferase; G-2 and S-phase expressed 1	Coding_mRNA
TC09001721.hg.1	7.79	8.46	-1.59	0.015243	0.23527	UBAC1	UBA domain containing 1	Coding_mRNA
TC07000251.hg.1	11.61	12.28	-1.59	0.002163	0.123204	LINC00265	long intergenic non-protein coding RNA 265	NonCoding_lincRNA
TC02005029.hg.1	7.84	8.51	-1.59	0.037372	0.328952	PCBP1-AS1	PCBP1 antisense RNA 1	processed_transcript
TC09001529.hg.1	4.22	4.89	-1.59	0.005012	0.157574	RNU6-1082P		snRNA
TC09000076.hg.1	5.11	5.78	-1.59	0.007844	0.184598	RNU6-246P		snRNA
TC18000408.hg.1	9.25	9.92	-1.59	0.012417	0.217367	RNU6-702P		snRNA
TC03000497.hg.1	6.27	6.93	-1.59	0.020445	0.26247	RNU6-1263P		snRNA
TC08000621.hg.1	6.31	6.98	-1.59	0.024277	0.279465	RNU6-1092P		snRNA
TC01004676.hg.1	9.52	10.19	-1.59	0.002749	0.131143	EMBP1	embigin pseudogene 1	transcribed_unprocessed_pseudogene
TC16001330.hg.1	8.37	9.02	-1.58	0.004166	0.148778	FBXO31	F-box protein 31	Coding_mRNA
TC20000168.hg.1	9.28	9.93	-1.58	0.003533	0.140432	PYGB	phosphorylase, glycogen; brain	Coding_mRNA
TC01000465.hg.1	9.85	10.51	-1.58	0.001822	0.116959	36372	argonaute RISC catalytic component 3	Coding_mRNA
TC08000531.hg.1	6.19	6.85	-1.58	0.012425	0.217367	CA2	carbonic anhydrase II	Coding_mRNA
TC01002657.hg.1	7.14	7.79	-1.58	0.032646	0.311468	CC2D1B	coiled-coil and C2 domain containing 1B	Coding_mRNA
TC16000899.hg.1	11.33	11.99	-1.58	0.008045	0.18657	FOPNL	FGFR1OP N-terminal like	Coding_mRNA
TC04001741.hg.1	12.02	12.68	-1.58	0.034466	0.318859	HMGB2	high mobility group box 2	Coding_mRNA
TC15000864.hg.1	12.74	13.4	-1.58	0.012972	0.220982	IQGAP1	IQ motif containing GTPase activating protein 1	Coding_mRNA
TC05001294.hg.1	9.93	10.59	-1.58	0.0404	0.340636	RICTOR	RPTOR independent companion of MTOR, complex 2	Coding_mRNA
TC18000178.hg.1	10.18	10.85	-1.58	0.001165	0.105981	SKA1	spindle and kinetochore associated complex subunit 1	Coding_mRNA
TC17000854.hg.1	6.34	7	-1.58	0.001269	0.108758	TSEN54	TSEN54 tRNA splicing endonuclease subunit	Coding_mRNA
TC12000180.hg.1	3.65	4.31	-1.58	0.002901	0.134562	MIR613	microRNA 613	miRNA
TC01004976.hg.1	4.57	5.23	-1.58	0.024831	0.281571	AC244035.3		NonCoding_lincRNA
TC16001944.hg.1	8.31	8.97	-1.58	0.015675	0.237916	LOC100506083	uncharacterized LOC100506083	NonCoding_lncRNA
TC11002661.hg.1	6	6.65	-1.58	0.015135	0.234513	LRP4-AS1	LRP4 antisense RNA 1	NonCoding_lncRNA
TC04002747.hg.1	8.63	9.29	-1.58	0.008524	0.189525	AC097376.2		NonCoding_lncRNA
TC01001142.hg.1	11.77	12.44	-1.58	0.024806	0.281376	RNVU1-14	RNA, variant U1 small nuclear 14	snRNA
TC10001121.hg.1	7.64	8.3	-1.58	0.000854	0.100006	RNU6-946P		snRNA
TC16001040.hg.1	5.59	6.25	-1.58	0.010178	0.202322	RNU6-416P		snRNA
TC05001277.hg.1	7.54	8.2	-1.58	0.020533	0.263099	RNU6-1190P		snRNA
TC15001250.hg.1	5.52	6.18	-1.58	0.023051	0.274102	RNU6-1169P		snRNA
TC08001399.hg.1	5.86	6.52	-1.58	0.043116	0.349007	RNU6-925P		snRNA
TC11000747.hg.1	6.45	7.1	-1.57	0.002877	0.134282	IL18BP	interleukin 18 binding protein	Coding_mRNA
TC05001319.hg.1	9.69	10.34	-1.57	0.001721	0.114554	C5orf34	chromosome 5 open reading frame 34	Coding_mRNA
TC03003371.hg.1	12.7	13.35	-1.57	0.001903	0.117657	FAM157A	family with sequence similarity 157, member A; long intergenic non-protein coding RNA 1061	Coding_mRNA
TC01001569.hg.1	7.46	8.1	-1.57	0.008439	0.188989	IER5	immediate early response 5	Coding_mRNA
TC13000135.hg.1	7.87	8.52	-1.57	0.005128	0.159052	NHLRC3	NHL repeat containing 3	Coding_mRNA
TC15002777.hg.1	9.64	10.29	-1.57	0.010444	0.2039	PARP6	poly(ADP-ribose) polymerase family member 6	Coding_mRNA
TC09002617.hg.1	8.59	9.25	-1.57	0.045928	0.35707	RASEF	RAS and EF-hand domain containing	Coding_mRNA
TC01001715.hg.1	7.42	8.07	-1.57	0.029524	0.299716	LOC284581	uncharacterized LOC284581	NonCoding
TC12002439.hg.1	5.77	6.43	-1.57	0.034253	0.318371	LINC02373		NonCoding_lincRNA
TC01006238.hg.1	12.51	13.15	-1.57	0.000846	0.100006	LINC01347		NonCoding_lncRNA
TC22001399.hg.1	6.61	7.26	-1.57	0.001683	0.114486	AL118516.1		NonCoding_lncRNA
TC07002489.hg.1	9.1	9.75	-1.57	0.004889	0.155877	STAG3L5P-PVRIG2P-PILRB	STAG3L5P-PVRIG2P-PILRB readthrough	processed_transcript
TC01005014.hg.1	5.91	6.56	-1.57	0.039189	0.334826	PROX1-AS1		processed_transcript
TC16001143.hg.1	11.66	12.31	-1.57	0.00405	0.147204	RNU6-20P		snRNA
TC03000750.hg.1	10.55	11.2	-1.57	0.004814	0.155364	RNU6-736P		snRNA
TC15001265.hg.1	9.58	10.22	-1.57	0.007802	0.184259	RNU6-188P		snRNA
TC04000543.hg.1	9.88	10.53	-1.57	0.01015	0.202014	RNU6-553P		snRNA
TC01002734.hg.1	4.4	5.05	-1.57	0.012067	0.215523	RNU7-123P		snRNA
TC05001533.hg.1	6.64	7.29	-1.57	0.02537	0.284341	RNU6-211P		snRNA
TC07001416.hg.1	5.39	6.05	-1.57	0.034599	0.319613	RNU6-1052P		snRNA
TC17000186.hg.1	7.66	8.3	-1.56	0.018053	0.250699	PIGL	phosphatidylinositol glycan anchor biosynthesis class L	Coding
TC0X001795.hg.1	4.24	4.89	-1.56	0.000399	0.089211	DRP2	dystrophin related protein 2	Coding_mRNA
TC16001983.hg.1	10.61	11.25	-1.56	0.025524	0.284848	GCSH	glycine cleavage system protein H (aminomethyl carrier)	Coding_mRNA
TC10000657.hg.1	10.31	10.95	-1.56	0.002752	0.131143	MARCH5	membrane associated ring finger 5	Coding_mRNA
TC02002376.hg.1	12.02	12.67	-1.56	0.000768	0.098334	MCM6	minichromosome maintenance complex component 6	Coding_mRNA
TC17001366.hg.1	8.49	9.13	-1.56	0.043943	0.350795	NLE1	notchless homolog 1 (Drosophila)	Coding_mRNA
TC13000064.hg.1	10.83	11.47	-1.56	0.000611	0.093662	NUPL1	nucleoporin 58kDa	Coding_mRNA
TC19001656.hg.1	9.69	10.33	-1.56	0.007887	0.18511	SLC1A5	solute carrier family 1 (neutral amino acid transporter), member 5	Coding_mRNA
TC01006290.hg.1	5.03	5.67	-1.56	0.001503	0.110922	TBX19	T-box 19	Coding_mRNA
TC17001200.hg.1	9.46	10.1	-1.56	0.002359	0.125088	TOP3A	topoisomerase (DNA) III alpha	Coding_mRNA
TC07002047.hg.1	12.17	12.81	-1.56	0.006941	0.176607	XRCC2	X-ray repair complementing defective repair in Chinese hamster cells 2	Coding_mRNA
TC08002403.hg.1	10.66	11.3	-1.56	0.026962	0.289598	ZFAND1	zinc finger, AN1-type domain 1	Coding_mRNA
TC14000821.hg.1	5.01	5.65	-1.56	0.013532	0.224854	AL583722.2		NonCoding_antisense
TC01006247.hg.1	12.16	12.8	-1.56	0.02199	0.269239	HNRNPU-AS1	heterogeneous nuclear ribonucleoprotein U (scaffold attachment factor A)	NonCoding_lncRNA
TC18000977.hg.1	4.79	5.43	-1.56	0.034786	0.32012	LINC00909		NonCoding_lncRNA
TC04000822.hg.1	5.32	5.95	-1.56	0.03181	0.308207	RNU6-668P		snRNA
TC03000196.hg.1	6.45	7.1	-1.56	0.033837	0.317314	RNU6-1227P		snRNA
TC09000158.hg.1	7.15	7.79	-1.56	0.035086	0.321561	RNU4ATAC11P		snRNA
TC07001926.hg.1	9.74	10.37	-1.55	0.001401	0.110037	BRAF	B-Raf proto-oncogene, serine/threonine kinase	Coding
TC22000165.hg.1	9.42	10.05	-1.55	0.000961	0.10219	ADRBK2	adrenergic, beta, receptor kinase 2	Coding_mRNA
TC07001347.hg.1	7.65	8.29	-1.55	0.004478	0.151648	PURB	purine-rich element binding protein B; microRNA 4657	Coding_mRNA
TC10000192.hg.1	11.17	11.8	-1.55	0.004608	0.152915	RAB18	RAB18, member RAS oncogene family	Coding_mRNA
TC10002519.hg.1	10.78	11.41	-1.55	0.007303	0.180376	ACBD5	acyl-CoA binding domain containing 5	Coding_mRNA
TC16000634.hg.1	12.2	12.84	-1.55	0.025107	0.28313	CENPN	centromere protein N	Coding_mRNA
TC14001144.hg.1	10.83	11.46	-1.55	0.000807	0.099767	FERMT2	fermitin family member 2	Coding_mRNA
TC04000230.hg.1	8.1	8.73	-1.55	0.011218	0.210438	LIAS	lipoic acid synthetase	Coding_mRNA
TC02003219.hg.1	14.1	14.73	-1.55	0.013721	0.226099	MSH2	mutS homolog 2	Coding_mRNA
TC15000292.hg.1	8.83	9.46	-1.55	0.019722	0.259552	RAD51	RAD51 recombinase	Coding_mRNA
TC04001061.hg.1	7.92	8.55	-1.55	0.00092	0.1012	TAPT1	transmembrane anterior posterior transformation 1	Coding_mRNA
TC01004036.hg.1	12.6	13.23	-1.55	0.001093	0.104943	LINC01347	long intergenic non-protein coding RNA 1347	NonCoding
TC04000401.hg.1	7.05	7.69	-1.55	0.027458	0.29177	RP11-692D12.1		NonCoding_antisense
TC08001683.hg.1	11.27	11.9	-1.55	0.009511	0.197567	CASC7		NonCoding_lincRNA
TC17002463.hg.1	5.26	5.89	-1.55	0.02275	0.272844	ALOX12-AS1		NonCoding_lincRNA
TC04001990.hg.1	4.66	5.29	-1.55	0.028011	0.29422	AC108471.2		NonCoding_lncRNA
TC17001458.hg.1	4.57	5.2	-1.55	0.046276	0.358004	SNORD124	small nucleolar RNA, C/D box 124	snoRNA
TC12001252.hg.1	4.94	5.57	-1.55	0.001869	0.117524	RNU6-1295P		snRNA
TC12000715.hg.1	11.17	11.8	-1.55	0.012377	0.217151	RNU6-1329P		snRNA
TC14000370.hg.1	6.2	6.83	-1.55	0.016517	0.242585	RNU6-398P		snRNA
TC13000764.hg.1	4.9	5.53	-1.55	0.020025	0.260806	RNU6-61P		snRNA
TC01006129.hg.1	6.2	6.83	-1.55	0.003044	0.13614	AURKAPS1	aurora kinase A pseudogene 1	transcribed_processed_pseudogene
TC10001120.hg.1	10.59	11.21	-1.54	0.002077	0.121435	ABI1	abl-interactor 1	Coding_mRNA
TC12001974.hg.1	9.74	10.36	-1.54	0.034767	0.320031	BRAP	BRCA1 associated protein	Coding_mRNA
TC12000983.hg.1	6.92	7.54	-1.54	0.018233	0.251477	C12orf65	chromosome 12 open reading frame 65	Coding_mRNA
TC19001754.hg.1	9.28	9.91	-1.54	0.011899	0.215244	C19orf48	chromosome 19 open reading frame 48	Coding_mRNA
TC12001368.hg.1	6.38	7.01	-1.54	0.003106	0.136524	H3F3C	H3 histone, family 3C	Coding_mRNA
TC17001603.hg.1	11.24	11.87	-1.54	0.004485	0.151649	LRRC37A4P	leucine rich repeat containing 37, member A4, pseudogene; leucine rich repeat containing 37, member A2	Coding_mRNA
TC06001507.hg.1	11.6	12.22	-1.54	0.000341	0.086341	MDC1	mediator of DNA-damage checkpoint 1	Coding_mRNA
TC19002689.hg.1	6.78	7.4	-1.54	0.025233	0.28367	MED26	mediator complex subunit 26	Coding_mRNA
TC07001724.hg.1	9.32	9.94	-1.54	0.038724	0.333135	ORC5	origin recognition complex subunit 5	Coding_mRNA
TC18000047.hg.1	12.53	13.15	-1.54	0.016279	0.241911	RAB31	RAB31, member RAS oncogene family	Coding_mRNA
TC16001208.hg.1	9.39	10.02	-1.54	0.02755	0.292283	SLC7A6OS	solute carrier family 7, member 6 opposite strand	Coding_mRNA
TC17000369.hg.1	12.57	13.19	-1.54	0.00086	0.100469	SUZ12	SUZ12 polycomb repressive complex 2 subunit	Coding_mRNA
TC11002915.hg.1	5.01	5.64	-1.54	0.007458	0.181943	TECTA	tectorin alpha	Coding_mRNA
TC12001049.hg.1	6.41	7.04	-1.54	0.0144	0.23097	ULK1	unc-51 like autophagy activating kinase 1	Coding_mRNA
TC13000472.hg.1	11.14	11.77	-1.54	0.004212	0.149577	ZDHHC20	zinc finger, DHHC-type containing 20	Coding_mRNA
TC17001747.hg.1	6.84	7.46	-1.54	0.002929	0.135024	MIR454	microRNA 454	miRNA
TC01004102.hg.1	13.57	14.2	-1.54	0.000954	0.10219	AC138035.1		NonCoding_lncRNA
TC10002066.hg.1	11.99	12.61	-1.54	0.039011	0.33431	FAM21C		NonCoding_lncRNA
TC17001775.hg.1	6.11	6.73	-1.54	0.011013	0.208954	TBC1D3P2	TBC1 domain family, member 3 pseudogene 2	pseudogene
TC06000420.hg.1	6.1	6.72	-1.54	0.032568	0.311152	MYL8P	myosin, light chain 8, pseudogene	pseudogene
TC01003146.hg.1	14.04	14.66	-1.54	0.014227	0.229832	RNU1-12P	RNA, U1 small nuclear 12, pseudogene	snRNA
TC01003082.hg.1	14.04	14.66	-1.54	0.014227	0.229832	RNU1-13P	RNA, U1 small nuclear 13, pseudogene	snRNA
TC11000720.hg.1	9.89	10.51	-1.54	0.001304	0.109249	RNU6-1175P		snRNA
TC02001410.hg.1	5.33	5.96	-1.54	0.002625	0.12944	RNU6-107P		snRNA
TC10000843.hg.1	5.67	6.29	-1.54	0.007761	0.184133	RNU6-1090P		snRNA
TC01002453.hg.1	11.58	12.21	-1.54	0.021095	0.265743	RNU6-40P		snRNA
TC03000367.hg.1	8.57	9.19	-1.54	0.047032	0.360603	RNU6-1181P		snRNA
TC06000359.hg.1	5.71	6.33	-1.53	0.011972	0.215244	POU5F1	POU class 5 homeobox 1	Coding
TC10000682.hg.1	4.94	5.56	-1.53	0.01297	0.220982	ZNF518A	zinc finger protein 518A	Coding
TC01002816.hg.1	6.59	7.21	-1.53	0.002025	0.119922	TTLL7-IT1		Coding
TC20000968.hg.1	11.29	11.91	-1.53	0.00052	0.092002	AURKA	aurora kinase A	Coding_mRNA
TC01001700.hg.1	8.24	8.85	-1.53	0.000272	0.084818	MDM4	MDM4, p53 regulator	Coding_mRNA
TC02002377.hg.1	11.33	11.94	-1.53	0.036414	0.326274	DARS	aspartyl-tRNA synthetase	Coding_mRNA
TC06001386.hg.1	11.3	11.91	-1.53	0.005838	0.165444	HIST1H2BJ	histone cluster 1, H2bj	Coding_mRNA
TC0X001874.hg.1	7.85	8.46	-1.53	0.007342	0.180806	HPRT1	hypoxanthine phosphoribosyltransferase 1	Coding_mRNA
TC21000728.hg.1	4.75	5.36	-1.53	0.017222	0.246095	LCA5L	Leber congenital amaurosis 5-like	Coding_mRNA
TC04001504.hg.1	7.97	8.59	-1.53	0.036599	0.326414	PDE5A	phosphodiesterase 5A, cGMP-specific	Coding_mRNA
TC17001313.hg.1	9.11	9.72	-1.53	0.002102	0.12186	PHF12	PHD finger protein 12	Coding_mRNA
TC16000579.hg.1	14.58	15.19	-1.53	1.8e-05	0.060137	SF3B3	splicing factor 3b subunit 3	Coding_mRNA
TC15001690.hg.1	11.63	12.24	-1.53	0.00568	0.163808	TSPAN3	tetraspanin 3	Coding_mRNA
TC12002523.hg.1	11.43	12.04	-1.53	0.001053	0.103859	VEZT	vezatin, adherens junctions transmembrane protein	Coding_mRNA
TC20000386.hg.1	11.14	11.75	-1.53	0.008991	0.192966	ZFAS1	ZNFX1 antisense RNA 1	NonCoding_antisense
TC03002823.hg.1	11.15	11.76	-1.53	0.023621	0.276297	FGD5-AS1		NonCoding_lncRNA
TC20001352.hg.1	4.21	4.83	-1.53	0.028476	0.295892	RP4-583P15.11		NonCoding_lncRNA
TC12003179.hg.1	7.24	7.86	-1.53	0.036784	0.326916	AC073912.2		NonCoding_lncRNA
TC15001300.hg.1	7.3	7.91	-1.53	0.002655	0.129834	RNU6-1108P		snRNA
TC14001226.hg.1	6.46	7.07	-1.53	0.007957	0.185784	RNU2-14P		snRNA
TC04000043.hg.1	4.59	5.2	-1.53	0.00799	0.18587	RNU6-204P		snRNA
TC05001991.hg.1	5.9	6.52	-1.53	0.022962	0.273586	RNU2-48P		snRNA
TC02001380.hg.1	5.72	6.34	-1.53	0.034459	0.318859	RNU6-268P		snRNA
TC12000172.hg.1	14.48	15.09	-1.52	0.004248	0.149954	MIR1244-1	microRNA 1244-3; microRNA 1244-1; microRNA 1244-2	Coding
TC01000381.hg.1	9.09	9.69	-1.52	0.031643	0.307938	RCC1	regulator of chromosome condensation 1; small nucleolar RNA host gene 3	Coding_mRNA
TC11001894.hg.1	8.11	8.72	-1.52	0.009237	0.194993	ATL3	atlastin GTPase 3	Coding_mRNA
TC21000299.hg.1	9.58	10.19	-1.52	0.036654	0.326414	BTG3	BTG family, member 3	Coding_mRNA
TC16002066.hg.1	8.06	8.67	-1.52	0.005607	0.163173	CRAMP1L	cramped chromatin regulator homolog 1	Coding_mRNA
TC16001087.hg.1	10.87	11.47	-1.52	0.045712	0.356582	DNAJA2	DnaJ (Hsp40) homolog, subfamily A, member 2	Coding_mRNA
TC05000247.hg.1	11.06	11.66	-1.52	0.00361	0.141966	GPBP1	GC-rich promoter binding protein 1	Coding_mRNA
TC22001462.hg.1	6.31	6.91	-1.52	0.001353	0.109805	MTFP1	mitochondrial fission process 1	Coding_mRNA
TC11002708.hg.1	13.55	14.15	-1.52	0.026852	0.289068	SLC3A2	solute carrier family 3 (amino acid transporter heavy chain), member 2	Coding_mRNA
TC01002954.hg.1	10.46	11.06	-1.52	0.000529	0.092002	SORT1	sortilin 1	Coding_mRNA
TC12000694.hg.1	11.85	12.46	-1.52	0.005554	0.163026	TMTC3	transmembrane and tetratricopeptide repeat containing 3	Coding_mRNA
TC11001080.hg.1	8.75	9.36	-1.52	0.018435	0.252766	TRAPPC4	trafficking protein particle complex 4; microRNA 3656	Coding_mRNA
TC05003395.hg.1	7.66	8.26	-1.52	0.016193	0.241371	TRIM52	tripartite motif containing 52	Coding_mRNA
TC0X000310.hg.1	8.47	9.07	-1.52	0.028328	0.295116	TSPYL2	TSPY-like 2	Coding_mRNA
TC19000444.hg.1	13.69	14.3	-1.52	0.000471	0.090426	UBA2	ubiquitin-like modifier activating enzyme 2	Coding_mRNA
TC20000357.hg.1	9.62	10.22	-1.52	0.003278	0.137337	UBE2C	ubiquitin-conjugating enzyme E2C	Coding_mRNA
TC0X002081.hg.1	6.64	7.25	-1.52	0.003015	0.135926	WNK3	WNK lysine deficient protein kinase 3	Coding_mRNA
TC05000561.hg.1	14.48	15.09	-1.52	0.004248	0.149954	MIR1244-1	microRNA 1244-1; microRNA 1244-2; microRNA 1244-3	miRNA
TC09002747.hg.1	5.14	5.74	-1.52	0.042738	0.347377	C9orf147		NonCoding_lncRNA
TC09001739.hg.1	7.49	8.1	-1.52	0.004553	0.152484	SNORA17	small nucleolar RNA, H/ACA box 17A; small nucleolar RNA, H/ACA box 17B; small nucleolar RNA host gene 7	snoRNA
TC02001167.hg.1	13.86	14.47	-1.52	0.016502	0.242585	RNU6-31P	RNA, U6 small nuclear 31, pseudogene	snRNA
TC01001087.hg.1	10.93	11.53	-1.52	0.018191	0.251458	RNVU1-6	RNA, variant U1 small nuclear 6	snRNA
TC20000036.hg.1	8.42	9.03	-1.52	0.013304	0.223412	RNU6-1019P		snRNA
TC08000715.hg.1	5.04	5.64	-1.52	0.021386	0.266874	RNU6-628P		snRNA
TC03001294.hg.1	6.39	7	-1.52	0.033972	0.317575	RNU6-235P		snRNA
TC06004119.hg.1	10.61	11.2	-1.51	0.001569	0.112842	CLIC1	chloride intracellular channel 1	Coding_mRNA
TC14000921.hg.1	8.74	9.33	-1.51	0.044989	0.354145	RAB2B	RAB2B, member RAS oncogene family	Coding_mRNA
TC10000655.hg.1	11.63	12.22	-1.51	0.032609	0.311408	BTAF1	BTAF1 RNA polymerase II, B-TFIID transcription factor-associated, 170kDa	Coding_mRNA
TC08000175.hg.1	8.53	9.13	-1.51	0.007827	0.184427	CCAR2	cell cycle and apoptosis regulator 2	Coding_mRNA
TC20000040.hg.1	8.19	8.78	-1.51	0.002209	0.123907	CDC25B	cell division cycle 25B	Coding_mRNA
TC04000529.hg.1	9.63	10.22	-1.51	0.001017	0.103859	CISD2	CDGSH iron sulfur domain 2	Coding_mRNA
TC12001811.hg.1	10.07	10.66	-1.51	0.001143	0.105893	EEA1	early endosome antigen 1	Coding_mRNA
TC02002693.hg.1	10.38	10.97	-1.51	0.023429	0.275314	INO80D	INO80 complex subunit D	Coding_mRNA
TC19000440.hg.1	11.33	11.92	-1.51	0.009451	0.196848	LSM14A	LSM14A mRNA processing body assembly factor	Coding_mRNA
TC20000320.hg.1	12.58	13.18	-1.51	0.01707	0.245329	MYBL2	v-myb avian myeloblastosis viral oncogene homolog-like 2	Coding_mRNA
TC20000467.hg.1	10.1	10.7	-1.51	0.002606	0.128911	NELFCD	negative elongation factor complex member C/D	Coding_mRNA
TC14001036.hg.1	7.93	8.53	-1.51	0.001036	0.103859	NFKBIA	nuclear factor of kappa light polypeptide gene enhancer in B-cells inhibitor, alpha	Coding_mRNA
TC11002893.hg.1	10.78	11.37	-1.51	0.023367	0.275122	PAFAH1B2	platelet-activating factor acetylhydrolase 1b, catalytic subunit 2 (30kDa)	Coding_mRNA
TC12003063.hg.1	4.94	5.53	-1.51	0.012814	0.220296	POLR3B	polymerase (RNA) III (DNA directed) polypeptide B	Coding_mRNA
TC04000278.hg.1	9.72	10.31	-1.51	0.005728	0.164006	SLAIN2	SLAIN motif family member 2	Coding_mRNA
TC04000988.hg.1	8.26	8.85	-1.51	0.007165	0.179043	TMEM128	transmembrane protein 128	Coding_mRNA
TC12000731.hg.1	5.24	5.83	-1.51	0.037661	0.330077	CEP83-AS1	CEP83 antisense RNA 1 (head to head)	NonCoding
TC17000875.hg.1	12.92	13.51	-1.51	0.003136	0.136823	SNORD1C	small nucleolar RNA, C/D box 1C; small nucleolar RNA host gene 16	NonCoding
TC10002489.hg.1	6.05	6.64	-1.51	0.002596	0.128512	STAM-AS1	STAM antisense RNA 1 (head to head)	NonCoding_lncRNA
TC10002487.hg.1	5.65	6.25	-1.51	0.018626	0.253579	VIM-AS1	VIM antisense RNA 1	NonCoding_lncRNA
TC03003326.hg.1	6.51	7.1	-1.51	0.015159	0.234735	CIDECP	cell death-inducing DFFA-like effector c pseudogene	pseudogene
TC06001728.hg.1	7.97	8.57	-1.51	0.002416	0.125987	RNU6-761P		snRNA
TC11001980.hg.1	4.96	5.55	-1.51	0.011073	0.209506	RNU6-1238P		snRNA
TC20000514.hg.1	5.08	5.67	-1.51	0.018791	0.254393	RNU6-994P		snRNA
TC14001252.hg.1	7.45	8.05	-1.51	0.020153	0.261262	RNU6-921P		snRNA
TC07000407.hg.1	5.97	6.57	-1.51	0.036612	0.326414	RNU6-96P		snRNA
TC17000183.hg.1	4.73	5.33	-1.51	0.03954	0.336955	RNU6-314P		snRNA
TC06000582.hg.1	6.55	7.14	-1.51	0.042493	0.346718	RNU6-890P		snRNA
TC07000525.hg.1	8.64	8.04	1.51	0.007615	0.183118	ADAM22	ADAM metallopeptidase domain 22	Coding_mRNA
TC08000505.hg.1	7.29	6.7	1.51	0.006205	0.168948	PKIA	protein kinase (cAMP-dependent, catalytic) inhibitor alpha	Coding_mRNA
TC11000036.hg.1	10.1	9.51	1.51	0.00836	0.188299	AP2A2	adaptor-related protein complex 2, alpha 2 subunit	Coding_mRNA
TC15001541.hg.1	7.22	6.62	1.51	0.000748	0.097414	CA12	carbonic anhydrase XII	Coding_mRNA
TC07003339.hg.1	6.92	6.32	1.51	0.001892	0.117657	CAV1	caveolin 1	Coding_mRNA
TC16001281.hg.1	6.72	6.12	1.51	0.000327	0.086028	CHST6	carbohydrate (N-acetylglucosamine 6-O) sulfotransferase 6	Coding_mRNA
TC07003335.hg.1	6.29	5.7	1.51	0.000988	0.102966	CLDN12	claudin 12	Coding_mRNA
TC15000339.hg.1	11.11	10.51	1.51	0.041856	0.345195	CTDSPL2	CTD small phosphatase like 2	Coding_mRNA
TC02001185.hg.1	7.7	7.1	1.51	0.005555	0.163026	FZD7	frizzled class receptor 7	Coding_mRNA
TC12001880.hg.1	10.24	9.65	1.51	0.008623	0.190381	GNPTAB	N-acetylglucosamine-1-phosphate transferase, alpha and beta subunits	Coding_mRNA
TC13000323.hg.1	6.06	5.47	1.51	0.013382	0.223951	GPC5	glypican 5	Coding_mRNA
TC05002454.hg.1	12.89	12.29	1.51	0.020425	0.262415	HMGCR	3-hydroxy-3-methylglutaryl-CoA reductase	Coding_mRNA
TC07003350.hg.1	12.34	11.75	1.51	0.019627	0.258766	KDELR2	KDEL (Lys-Asp-Glu-Leu) endoplasmic reticulum protein retention receptor 2	Coding_mRNA
TC06002025.hg.1	8.92	8.33	1.51	0.000157	0.083347	LAMA4	laminin, alpha 4	Coding_mRNA
TC13000585.hg.1	8.91	8.32	1.51	0.005759	0.164413	LHFP	lipoma HMGIC fusion partner	Coding_mRNA
TC13000303.hg.1	11.26	10.66	1.51	0.006228	0.169254	NDFIP2	Nedd4 family interacting protein 2	Coding_mRNA
TC04001509.hg.1	8.88	8.28	1.51	0.047907	0.363901	NDNF	neuron-derived neurotrophic factor	Coding_mRNA
TC17000315.hg.1	11.77	11.17	1.51	0.001621	0.113342	NLK	nemo-like kinase	Coding_mRNA
TC06001015.hg.1	5.71	5.12	1.51	0.032357	0.310474	PDE7B	phosphodiesterase 7B	Coding_mRNA
TC07002777.hg.1	11.03	10.43	1.51	0.011425	0.21195	PMS2	PMS1 homolog 2, mismatch repair system component	Coding_mRNA
TC05001700.hg.1	10.55	9.96	1.51	0.007038	0.177651	SEMA6A	sema domain, transmembrane domain (TM), and cytoplasmic domain, (semaphorin) 6A	Coding_mRNA
TC09001042.hg.1	12.71	12.12	1.51	0.032488	0.31079	SIGMAR1	sigma non-opioid intracellular receptor 1	Coding_mRNA
TC02000750.hg.1	8.88	8.29	1.51	0.005883	0.165471	STEAP3	STEAP family member 3, metalloreductase	Coding_mRNA
TC0X001608.hg.1	12.72	12.12	1.51	0.011383	0.211741	SYAP1	synapse associated protein 1	Coding_mRNA
TC12000877.hg.1	9.22	8.63	1.51	0.005367	0.161499	TRAFD1	TRAF-type zinc finger domain containing 1	Coding_mRNA
TC03001283.hg.1	5.42	4.83	1.51	0.007813	0.1843	TRANK1	tetratricopeptide repeat and ankyrin repeat containing 1	Coding_mRNA
TC05000870.hg.1	3.93	3.34	1.51	0.002936	0.135075	RNU6-390P		snRNA
TC22000211.hg.1	7.7	7.1	1.51	0.00605	0.167572	RNU6-564P		snRNA
TC12001756.hg.1	10.07	9.46	1.52	0.025228	0.28367	E2F7	E2F transcription factor 7	Coding_mRNA
TC06000797.hg.1	7.44	6.83	1.52	0.014169	0.22958	ANKRD6	ankyrin repeat domain 6	Coding_mRNA
TC03003340.hg.1	7.77	7.17	1.52	0.00068	0.09606	CPOX	coproporphyrinogen oxidase	Coding_mRNA
TC0X000885.hg.1	10.2	9.59	1.52	0.040168	0.33948	CTPS2	CTP synthase 2	Coding_mRNA
TC15000377.hg.1	7.88	7.27	1.52	0.016933	0.244626	DUT	deoxyuridine triphosphatase	Coding_mRNA
TC06000087.hg.1	6.19	5.59	1.52	0.037101	0.328139	EDN1	endothelin 1	Coding_mRNA
TC05000509.hg.1	9.26	8.66	1.52	0.00079	0.099614	FER	fer (fps/fes related) tyrosine kinase	Coding_mRNA
TC11001947.hg.1	9.82	9.21	1.52	0.017223	0.246095	FIBP	fibroblast growth factor (acidic) intracellular binding protein	Coding_mRNA
TC04000434.hg.1	7.67	7.07	1.52	0.007886	0.18511	FRAS1	Fraser extracellular matrix complex subunit 1	Coding_mRNA
TC05000839.hg.1	7.64	7.03	1.52	0.008069	0.186624	GM2A	GM2 ganglioside activator	Coding_mRNA
TC01001915.hg.1	11.39	10.79	1.52	0.004386	0.151102	GNPAT	glyceronephosphate O-acyltransferase	Coding_mRNA
TC04001760.hg.1	5.57	4.97	1.52	0.00029	0.086028	GPM6A	glycoprotein M6A	Coding_mRNA
TC12003272.hg.1	5.38	4.78	1.52	0.003285	0.137337	KLRC2	killer cell lectin-like receptor subfamily C, member 2	Coding_mRNA
TC12001766.hg.1	11.77	11.17	1.52	3e-05	0.066556	PPP1R12A	protein phosphatase 1, regulatory subunit 12A	Coding_mRNA
TC02000069.hg.1	7.59	6.99	1.52	0.008075	0.186624	PQLC3	PQ loop repeat containing 3	Coding_mRNA
TC12000775.hg.1	12.14	11.54	1.52	0.00772	0.18383	SCYL2	SCY1-like, kinase-like 2	Coding_mRNA
TC19001177.hg.1	9.29	8.69	1.52	0.00259	0.128414	SPC24	SPC24, NDC80 kinetochore complex component	Coding_mRNA
TC06000161.hg.1	8.97	8.36	1.52	0.031339	0.306717	TRIM38	tripartite motif containing 38	Coding_mRNA
TC0X002300.hg.1	9.7	9.1	1.52	0.032123	0.309546	TSPAN7	tetraspanin 7	Coding_mRNA
TC15001076.hg.1	10.5	9.89	1.52	0.002149	0.122755	UBE3A	ubiquitin protein ligase E3A	Coding_mRNA
TC19002372.hg.1	6.1	5.51	1.52	0.026417	0.287885	UNC13A	unc-13 homolog A (C. elegans)	Coding_mRNA
TC0X002096.hg.1	11.52	10.92	1.52	0.005474	0.161883	ZC4H2	zinc finger, C4H2 domain containing	Coding_mRNA
TC01005775.hg.1	7.38	6.77	1.52	0.020908	0.264946	LINC01719		NonCoding_lncRNA
TC09001604.hg.1	6.88	6.27	1.53	0.000356	0.087168	FAM129B	family with sequence similarity 129, member B	Coding_mRNA
TC12000301.hg.1	10.35	9.74	1.53	0.005355	0.161499	ALG10	ALG10, alpha-1,2-glucosyltransferase	Coding_mRNA
TC08001015.hg.1	9.71	9.1	1.53	0.000355	0.087168	ASAH1	N-acylsphingosine amidohydrolase (acid ceramidase) 1	Coding_mRNA
TC11000951.hg.1	6.56	5.95	1.53	0.000109	0.081644	C11orf70	chromosome 11 open reading frame 70	Coding_mRNA
TC22000889.hg.1	6.63	6.02	1.53	0.009328	0.195876	CELSR1	cadherin, EGF LAG seven-pass G-type receptor 1	Coding_mRNA
TC19000340.hg.1	11.28	10.66	1.53	0.001574	0.112842	COLGALT1	collagen beta(1-O)galactosyltransferase 1	Coding_mRNA
TC08001560.hg.1	9.51	8.89	1.53	0.015924	0.239596	DSCC1	DNA replication and sister chromatid cohesion 1	Coding_mRNA
TC20000109.hg.1	10.27	9.65	1.53	0.003342	0.138136	DSTN	destrin (actin depolymerizing factor)	Coding_mRNA
TC0X000787.hg.1	7.96	7.35	1.53	0.032984	0.312763	F8A2	coagulation factor VIII-associated 2; coagulation factor VIII-associated 3; coagulation factor VIII-associated 1	Coding_mRNA
TC09000548.hg.1	10.06	9.45	1.53	0.006042	0.167572	FAM206A	family with sequence similarity 206, member A	Coding_mRNA
TC05001660.hg.1	8.2	7.59	1.53	0.001727	0.114554	FBXL17	F-box and leucine-rich repeat protein 17	Coding_mRNA
TC21000077.hg.1	7.57	6.96	1.53	0.016935	0.244626	JAM2	junctional adhesion molecule 2	Coding_mRNA
TC01005450.hg.1	9.78	9.17	1.53	0.015712	0.238119	MKNK1	MAP kinase interacting serine/threonine kinase 1	Coding_mRNA
TC01002315.hg.1	7.72	7.11	1.53	0.026997	0.289678	MUL1	mitochondrial E3 ubiquitin protein ligase 1	Coding_mRNA
TC10001278.hg.1	7.18	6.56	1.53	0.011158	0.209992	OGDHL	oxoglutarate dehydrogenase-like	Coding_mRNA
TC01000100.hg.1	6.6	5.99	1.53	0.002477	0.127011	PER3	period circadian clock 3	Coding_mRNA
TC19000996.hg.1	12.44	11.83	1.53	0.019999	0.260767	POLR2E	polymerase (RNA) II (DNA directed) polypeptide E, 25kDa	Coding_mRNA
TC01001522.hg.1	8.67	8.05	1.53	0.009209	0.194946	RABGAP1L	RAB GTPase activating protein 1-like	Coding_mRNA
TC03003338.hg.1	7.06	6.45	1.53	0.025039	0.282936	SATB1	SATB homeobox 1	Coding_mRNA
TC05001024.hg.1	11.01	10.4	1.53	0.006621	0.173913	LOC728554	THO complex 3	Coding_mRNA
TC07001858.hg.1	8.87	8.25	1.53	0.031369	0.306732	UBE2H	ubiquitin conjugating enzyme E2H	Coding_mRNA
TC03001663.hg.1	9.41	8.79	1.53	0.001668	0.114486	KIAA2018	upstream transcription factor family member 3	Coding_mRNA
TC05000411.hg.1	7.72	7.1	1.53	0.002146	0.122755	XRCC4	X-ray repair complementing defective repair in Chinese hamster cells 4	Coding_mRNA
TC6_mcf_hap5000153.hg.1	6.38	5.76	1.53	0.016015	0.240161	ZBTB12	zinc finger and BTB domain containing 12	Coding_mRNA
TC07002658.hg.1	6.69	6.08	1.53	0.032213	0.309693	ZNF783	zinc finger family member 783	Coding_mRNA
TC03001584.hg.1	4.51	3.9	1.53	0.009216	0.194948	MIR4795	microRNA 4795	miRNA
TC06000692.hg.1	8.62	8	1.53	0.039922	0.338305	XXbac-BPG55C20.7		NonCoding_lincRNA
TC18000673.hg.1	6.71	6.1	1.53	0.004122	0.148179	LOC284244	uncharacterized LOC284244	NonCoding_lncRNA
TC11000172.hg.1	17.27	16.66	1.53	0.036468	0.326414	SNORA23	small nucleolar RNA, H/ACA box 23	snoRNA
TC05000401.hg.1	7.62	7	1.54	0.00307	0.136524	RASGRF2	Ras protein-specific guanine nucleotide-releasing factor 2	Coding_mRNA
TC10001676.hg.1	8.99	8.37	1.54	0.000651	0.095198	ABLIM1	actin binding LIM protein 1	Coding_mRNA
TC02001350.hg.1	12.16	11.54	1.54	0.007404	0.181211	ACSL3	acyl-CoA synthetase long-chain family member 3	Coding_mRNA
TC0X000901.hg.1	6.01	5.38	1.54	0.04512	0.354658	GPR64	adhesion G protein-coupled receptor G2	Coding_mRNA
TC10001551.hg.1	11.61	10.98	1.54	0.018761	0.254238	ALDH18A1	aldehyde dehydrogenase 18 family, member A1	Coding_mRNA
TC03001495.hg.1	13.7	13.08	1.54	0.041644	0.344415	ARF4	ADP-ribosylation factor 4	Coding_mRNA
TC07000220.hg.1	6.79	6.17	1.54	0.001702	0.114554	BMPER	BMP binding endothelial regulator	Coding_mRNA
TC16000558.hg.1	7.03	6.41	1.54	0.037913	0.330577	CDH3	cadherin 3, type 1, P-cadherin (placental)	Coding_mRNA
TC15000304.hg.1	11.64	11.02	1.54	0.005753	0.164413	CHP1	calcineurin-like EF-hand protein 1	Coding_mRNA
TC03000182.hg.1	8.55	7.93	1.54	0.047126	0.360929	CTDSPL	CTD small phosphatase like	Coding_mRNA
TC07001192.hg.1	10.26	9.65	1.54	0.029436	0.299538	FAM126A	family with sequence similarity 126, member A	Coding_mRNA
TC08000093.hg.1	9.8	9.17	1.54	0.002064	0.120786	FDFT1	farnesyl-diphosphate farnesyltransferase 1	Coding_mRNA
TC14002331.hg.1	9.7	9.07	1.54	0.035968	0.324369	FOXN3	forkhead box N3	Coding_mRNA
TC18000953.hg.1	7.98	7.36	1.54	0.00065	0.095198	KDSR	3-ketodihydrosphingosine reductase	Coding_mRNA
TC10001707.hg.1	12.43	11.81	1.54	0.002143	0.122755	MCMBP	minichromosome maintenance complex binding protein	Coding_mRNA
TC07000276.hg.1	9.6	8.98	1.54	0.022763	0.272844	OGDH	oxoglutarate (alpha-ketoglutarate) dehydrogenase (lipoamide)	Coding_mRNA
TC03003395.hg.1	9.37	8.74	1.54	0.000362	0.087302	PFN2	profilin 2	Coding_mRNA
TC0X000894.hg.1	10.94	10.31	1.54	0.00123	0.106882	SCML2	sex comb on midleg-like 2 (Drosophila)	Coding_mRNA
TC03001723.hg.1	10.87	10.24	1.54	0.032226	0.309773	SNX4	sorting nexin 4	Coding_mRNA
TC04000870.hg.1	11.51	10.88	1.54	0.003252	0.137337	SPCS3	signal peptidase complex subunit 3	Coding_mRNA
TC12002913.hg.1	8.08	7.46	1.54	0.023774	0.27708	STAT6	signal transducer and activator of transcription 6, interleukin-4 induced	Coding_mRNA
TC17001408.hg.1	9.82	9.2	1.54	0.000606	0.093662	SYNRG	synergin, gamma	Coding_mRNA
TC17001888.hg.1	7.68	7.06	1.54	0.028678	0.296891	TRIM65	tripartite motif containing 65	Coding_mRNA
TC03001262.hg.1	4.13	3.51	1.54	0.049518	0.369438	RBMS3-AS3		NonCoding_antisense
TC01003518.hg.1	8.87	8.24	1.55	0.017112	0.245529	VAMP4	vesicle associated membrane protein 4	Coding_mRNA
TC12000305.hg.1	8.95	8.32	1.55	0.004286	0.150059	ALG10B	ALG10B, alpha-1,2-glucosyltransferase	Coding_mRNA
TC05001827.hg.1	12.73	12.09	1.55	0.003967	0.14639	CDC23	cell division cycle 23	Coding_mRNA
TC01000971.hg.1	9.72	9.08	1.55	0.031262	0.306531	CEPT1	choline/ethanolamine phosphotransferase 1	Coding_mRNA
TC06001791.hg.1	5.5	4.87	1.55	0.033358	0.314433	DEFB113	defensin, beta 113	Coding_mRNA
TC12000298.hg.1	12.08	11.44	1.55	0.001118	0.105313	DNM1L	dynamin 1-like	Coding_mRNA
TC09000920.hg.1	5.23	4.59	1.55	9e-06	0.056664	FREM1	FRAS1 related extracellular matrix 1	Coding_mRNA
TC17000720.hg.1	8.7	8.07	1.55	0.001754	0.115343	GDPD1	glycerophosphodiester phosphodiesterase domain containing 1	Coding_mRNA
TC21000681.hg.1	12.71	12.08	1.55	0.024191	0.27912	ITSN1	intersectin 1	Coding_mRNA
TC06000117.hg.1	10.91	10.28	1.55	0.000244	0.084631	KDM1B	lysine (K)-specific demethylase 1B	Coding_mRNA
TC11000406.hg.1	8.7	8.07	1.55	0.021	0.265385	MADD	MAP-kinase activating death domain	Coding_mRNA
TC11000198.hg.1	7.02	6.4	1.55	0.016664	0.243529	MICAL2	microtubule associated monooxygenase, calponin and LIM domain containing 2	Coding_mRNA
TC02001168.hg.1	10.45	9.81	1.55	0.02968	0.300281	NIF3L1	NIF3 NGG1 interacting factor 3-like 1	Coding_mRNA
TC0X000090.hg.1	5.88	5.25	1.55	0.001557	0.112833	PPEF1	protein phosphatase, EF-hand calcium binding domain 1	Coding_mRNA
TC19000041.hg.1	8.07	7.44	1.55	0.004966	0.156816	REEP6	receptor accessory protein 6	Coding_mRNA
TC18000527.hg.1	7.98	7.35	1.55	0.003519	0.14021	TCF4	transcription factor 4	Coding_mRNA
TC04002917.hg.1	5.11	4.48	1.55	0.001399	0.110037	TLR6	toll-like receptor 6	Coding_mRNA
TC02000752.hg.1	6.88	6.25	1.55	0.018938	0.255215	TMEM37	transmembrane protein 37	Coding_mRNA
TC18000221.hg.1	7.26	6.62	1.55	0.015346	0.235683	TNFRSF11A	tumor necrosis factor receptor superfamily, member 11a, NFKB activator	Coding_mRNA
TC08002617.hg.1	7.16	6.52	1.55	0.007513	0.182344	TPD52	tumor protein D52	Coding_mRNA
TC02004135.hg.1	4.56	3.92	1.55	0.032149	0.309546	AC104695.4		NonCoding_lncRNA
TC20000173.hg.1	6.96	6.31	1.56	0.040679	0.341625	FAM27C	family with sequence similarity 182, member B	Coding
TC18000140.hg.1	7.98	7.34	1.56	0.006245	0.16943	ASXL3	additional sex combs like transcriptional regulator 3	Coding_mRNA
TC01000631.hg.1	13.13	12.48	1.56	0.003695	0.143179	OSBPL9	oxysterol binding protein-like 9	Coding_mRNA
TC05001527.hg.1	8.49	7.86	1.56	0.008797	0.191533	SERINC5	serine incorporator 5	Coding_mRNA
TC05001005.hg.1	6.87	6.23	1.56	0.005439	0.161522	TSPAN17	tetraspanin 17	Coding_mRNA
TC20000458.hg.1	9.51	8.87	1.56	0.004344	0.150804	VAPB	VAMP (vesicle-associated membrane protein)-associated protein B and C	Coding_mRNA
TC12000076.hg.1	8.34	7.7	1.56	6e-05	0.072703	CD9	CD9 molecule	Coding_mRNA
TC02001092.hg.1	8.42	7.78	1.56	0.015782	0.23865	DUSP19	dual specificity phosphatase 19	Coding_mRNA
TC02004161.hg.1	14.39	13.75	1.56	0.019461	0.258217	EIF2AK2	eukaryotic translation initiation factor 2-alpha kinase 2	Coding_mRNA
TC19000319.hg.1	9.17	8.52	1.56	0.026947	0.289523	FAM32A	family with sequence similarity 32, member A	Coding_mRNA
TC02001682.hg.1	9.84	9.2	1.56	0.049247	0.368485	GTF3C2	general transcription factor IIIC subunit 2	Coding_mRNA
TC02002481.hg.1	5.64	5	1.56	0.004615	0.152915	IFIH1	interferon induced, with helicase C domain 1	Coding_mRNA
TC21000128.hg.1	11.07	10.43	1.56	0.007202	0.179324	IFNAR1	interferon (alpha, beta and omega) receptor 1	Coding_mRNA
TC16000484.hg.1	10.4	9.76	1.56	0.002244	0.123907	RSPRY1	ring finger and SPRY domain containing 1	Coding_mRNA
TC0X000606.hg.1	12.39	11.74	1.56	0.017678	0.248498	STAG2	stromal antigen 2	Coding_mRNA
TC12000326.hg.1	7.23	6.59	1.56	0.011979	0.215244	TMEM117	transmembrane protein 117	Coding_mRNA
TC01001012.hg.1	9.16	8.51	1.56	0.012134	0.21593	VANGL1	VANGL planar cell polarity protein 1	Coding_mRNA
TC14001339.hg.1	6.43	5.79	1.56	0.000749	0.097414	ZDHHC22	zinc finger, DHHC-type containing 22	Coding_mRNA
TC06003447.hg.1	6.49	5.84	1.56	0.006123	0.168096	AL031058.1	uncharacterized LOC101928076	NonCoding_lncRNA
TC12002822.hg.1	4.65	4.01	1.56	0.010661	0.205212	LINC02387	uncharacterized LOC101929027	NonCoding_lncRNA
TC13000719.hg.1	5.04	4.39	1.56	0.020712	0.26424	RNU7-87P		snRNA
TC6_mann_hap4000159.hg.1	6.8	6.15	1.57	0.00815	0.187248	HLA-DRB4	major histocompatibility complex, class II, DR beta 4	Coding
TC04000584.hg.1	7.77	7.12	1.57	0.045617	0.356381	ANK2	ankyrin 2, neuronal	Coding_mRNA
TC11002258.hg.1	7.52	6.87	1.57	0.000261	0.084631	GUCY1A2	guanylate cyclase 1, soluble, alpha 2	Coding_mRNA
TC08001013.hg.1	7	6.35	1.57	2.5e-05	0.061819	MTUS1	microtubule associated tumor suppressor 1	Coding_mRNA
TC17001531.hg.1	11.33	10.67	1.57	0.000754	0.097779	STAT3	signal transducer and activator of transcription 3 (acute-phase response factor)	Coding_mRNA
TC12000685.hg.1	9.05	8.39	1.57	0.011588	0.213205	ALX1	ALX homeobox 1	Coding_mRNA
TC15000794.hg.1	10.05	9.4	1.57	0.031175	0.306124	FAM103A1	family with sequence similarity 103, member A1	Coding_mRNA
TC06000895.hg.1	9.09	8.44	1.57	0.045518	0.356002	FAM229B	family with sequence similarity 229, member B	Coding_mRNA
TC01002530.hg.1	6.72	6.06	1.57	0.007716	0.18383	FHL3	four and a half LIM domains 3	Coding_mRNA
TC18000145.hg.1	12.7	12.04	1.57	0.002699	0.130496	GALNT1	polypeptide N-acetylgalactosaminyltransferase 1	Coding_mRNA
TC15000730.hg.1	7.87	7.22	1.57	0.011897	0.215244	HYKK	hydroxylysine kinase	Coding_mRNA
TC04001216.hg.1	7.42	6.76	1.57	0.00102	0.103859	NMU	neuromedin U	Coding_mRNA
TC08001246.hg.1	8.18	7.53	1.57	0.011167	0.209992	NSMAF	neutral sphingomyelinase activation associated factor	Coding_mRNA
TC0X000536.hg.1	8.98	8.33	1.57	0.044992	0.354145	NXT2	nuclear transport factor 2-like export factor 2	Coding_mRNA
TC01002287.hg.1	6.82	6.17	1.57	0.03862	0.332687	PADI2	peptidyl arginine deiminase, type II	Coding_mRNA
TC06001019.hg.1	8	7.34	1.57	0.000243	0.084631	PEX7	peroxisomal biogenesis factor 7	Coding_mRNA
TC01001097.hg.1	7.6	6.95	1.57	0.004521	0.152175	PIAS3	protein inhibitor of activated STAT 3	Coding_mRNA
TC06000023.hg.1	8.88	8.23	1.57	0.021402	0.266895	RIPK1	receptor (TNFRSF)-interacting serine-threonine kinase 1	Coding_mRNA
TC16001788.hg.1	4.94	4.29	1.57	0.013413	0.224026	XYLT1	xylosyltransferase I	Coding_mRNA
TC15001264.hg.1	11.75	11.1	1.57	0.001163	0.105981	ZNF106	zinc finger protein 106	Coding_mRNA
TC12002353.hg.1	6.4	5.75	1.57	0.032136	0.309546	BCDIN3D-AS1	BCDIN3D antisense RNA 1	NonCoding_lncRNA
TC10001893.hg.1	3.98	3.33	1.57	0.033715	0.316471	LINC00709		NonCoding_lncRNA
TC19002315.hg.1	6.1	5.45	1.57	0.012828	0.220303	LYPLA2P2	lysophospholipase II pseudogene 2	processed_pseudogene
TC07003174.hg.1	6.42	5.77	1.57	0.022745	0.272844	MKLN1-AS		processed_transcript
TC11001341.hg.1	6.92	6.26	1.58	0.004069	0.147496	TRIM5	tripartite motif containing 5	Coding_mRNA
TC05001986.hg.1	6.29	5.63	1.58	0.000328	0.086028	ADAM19	ADAM metallopeptidase domain 19	Coding_mRNA
TC15000582.hg.1	6.18	5.52	1.58	0.000783	0.099035	APH1B	APH1B gamma secretase subunit	Coding_mRNA
TC10001725.hg.1	7.81	7.15	1.58	0.026406	0.287885	CHST15	carbohydrate (N-acetylgalactosamine 4-sulfate 6-O) sulfotransferase 15	Coding_mRNA
TC06000879.hg.1	9.83	9.17	1.58	0.009413	0.196609	FIG4	FIG4 phosphoinositide 5-phosphatase	Coding_mRNA
TC15000712.hg.1	10.36	9.7	1.58	0.0082	0.187584	HMG20A	high mobility group 20A	Coding_mRNA
TC17001149.hg.1	9.02	8.36	1.58	0.012613	0.218817	HS3ST3A1	heparan sulfate (glucosamine) 3-O-sulfotransferase 3A1	Coding_mRNA
TC12001328.hg.1	8.69	8.03	1.58	0.000831	0.100006	ITPR2	inositol 1,4,5-trisphosphate receptor, type 2	Coding_mRNA
TC01000434.hg.1	7.94	7.28	1.58	0.003958	0.14639	KIAA1522	KIAA1522	Coding_mRNA
TC0X001174.hg.1	12.77	12.11	1.58	0.012336	0.216934	MAGT1	magnesium transporter 1	Coding_mRNA
TC01000478.hg.1	8.77	8.11	1.58	0.009605	0.198236	MANEAL	mannosidase, endo-alpha-like	Coding_mRNA
TC19001250.hg.1	7.54	6.88	1.58	0.036605	0.326414	NOTCH3	notch 3	Coding_mRNA
TC01003014.hg.1	15.2	14.54	1.58	0.000338	0.086341	NRAS	neuroblastoma RAS viral (v-ras) oncogene homolog	Coding_mRNA
TC15002009.hg.1	7.8	7.15	1.58	0.021674	0.267773	PCSK6	proprotein convertase subtilisin/kexin type 6	Coding_mRNA
TC12003134.hg.1	8.96	8.3	1.58	0.006363	0.170795	SBNO1	strawberry notch homolog 1 (Drosophila)	Coding_mRNA
TC11002677.hg.1	7.22	6.56	1.58	0.036366	0.325948	SERPING1	serpin peptidase inhibitor, clade G (C1 inhibitor), member 1	Coding_mRNA
TC06002114.hg.1	10.02	9.36	1.58	0.000496	0.091585	STX7	syntaxin 7	Coding_mRNA
TC20000913.hg.1	8.97	8.31	1.58	0.024281	0.279465	SULF2	sulfatase 2	Coding_mRNA
TC18000461.hg.1	14.36	13.71	1.58	0.000564	0.092642	TPGS2	tubulin polyglutamylase complex subunit 2	Coding_mRNA
TC16000499.hg.1	7.25	6.6	1.58	0.048166	0.364592	USB1	U6 snRNA biogenesis 1	Coding_mRNA
TC06002845.hg.1	6.52	5.86	1.58	0.036586	0.326414	AL590227.1		NonCoding_lincRNA
TC05002766.hg.1	13.13	12.47	1.58	0.004572	0.152602	LOC728554	THO complex 3 pseudogene	NonCoding_lncRNA
TC08000256.hg.1	9.7	9.03	1.59	0.005566	0.163059	RP11-11N9.4	uncharacterized LOC105379362	Coding
TC01003029.hg.1	8.05	7.38	1.59	0.023562	0.275886	CD58	CD58 molecule	Coding_mRNA
TC16000257.hg.1	11.89	11.22	1.59	0.02475	0.281155	DCTN5	dynactin 5 (p25)	Coding_mRNA
TC01001966.hg.1	7.91	7.24	1.59	0.020059	0.260856	FMN2	formin 2	Coding_mRNA
TC17001770.hg.1	11.85	11.17	1.59	0.016904	0.244589	INTS2	integrator complex subunit 2	Coding_mRNA
TC21000215.hg.1	7.78	7.12	1.59	0.004975	0.156915	AGPAT3	1-acylglycerol-3-phosphate O-acyltransferase 3	Coding_mRNA
TC02000403.hg.1	9.12	8.45	1.59	0.041681	0.344648	ANTXR1	anthrax toxin receptor 1	Coding_mRNA
TC15002667.hg.1	5.78	5.11	1.59	0.027302	0.29103	AP3B2	adaptor-related protein complex 3, beta 2 subunit	Coding_mRNA
TC12001566.hg.1	12.82	12.15	1.59	0.037906	0.330577	CBX5	chromobox homolog 5; microRNA 3198-2	Coding_mRNA
TC08000203.hg.1	9.43	8.76	1.59	0.026729	0.288484	DPYSL2	dihydropyrimidinase-like 2	Coding_mRNA
TC12000747.hg.1	8.14	7.47	1.59	0.006299	0.170074	ELK3	ELK3, ETS-domain protein (SRF accessory protein 2)	Coding_mRNA
TC12002171.hg.1	11.41	10.73	1.59	0.00221	0.123907	ERC1	ELKS/RAB6-interacting/CAST family member 1	Coding_mRNA
TC14001170.hg.1	11.47	10.8	1.59	0.001317	0.109626	EXOC5	exocyst complex component 5	Coding_mRNA
TC01003706.hg.1	9.8	9.13	1.59	0.010321	0.203201	KDM5B	lysine (K)-specific demethylase 5B	Coding_mRNA
TC01002701.hg.1	8.9	8.22	1.59	0.009543	0.197633	PPAP2B	phospholipid phosphatase 3	Coding_mRNA
TC06003783.hg.1	9.62	8.96	1.59	0.012322	0.216934	POPDC3	popeye domain containing 3	Coding_mRNA
TC02001178.hg.1	11.82	11.14	1.59	0.007631	0.183381	STRADB	STE20-related kinase adaptor beta	Coding_mRNA
TC12003283.hg.1	8.75	8.08	1.59	0.001065	0.104075	TMBIM4	transmembrane BAX inhibitor motif containing 4	Coding_mRNA
TC19000117.hg.1	7.24	6.57	1.59	0.026695	0.288476	TNFSF9	tumor necrosis factor (ligand) superfamily, member 9	Coding_mRNA
TC18000045.hg.1	9.44	8.77	1.59	0.014963	0.233389	TWSG1	twisted gastrulation BMP signaling modulator 1	Coding_mRNA
TC01000814.hg.1	7.9	7.23	1.59	0.001362	0.109805	WDR63	WD repeat domain 63	Coding_mRNA
TC6_cox_hap2000194.hg.1	9.78	9.12	1.59	0.029853	0.301018	HLA-DRB6	major histocompatibility complex, class II, DR beta 6 (pseudogene)	NonCoding
TC06000687.hg.1	6.5	5.82	1.59	0.019088	0.256356	RP11-343D24.2		NonCoding_lincRNA
TC14002192.hg.1	7.64	6.96	1.6	0.000461	0.090426	DCAF11	DDB1 and CUL4 associated factor 11	Coding_mRNA
TC03000607.hg.1	6.77	6.09	1.6	0.005452	0.161677	ARHGAP31	Rho GTPase activating protein 31	Coding_mRNA
TC05000355.hg.1	6.5	5.82	1.6	0.017689	0.248584	ARHGEF28	Rho guanine nucleotide exchange factor 28	Coding_mRNA
TC12001745.hg.1	6.19	5.51	1.6	0.005877	0.165471	CAPS2	calcyphosine 2	Coding_mRNA
TC22000850.hg.1	10.1	9.42	1.6	0.010269	0.20288	CYB5R3	cytochrome b5 reductase 3	Coding_mRNA
TC13000109.hg.1	5.91	5.23	1.6	0.003192	0.137199	FRY	FRY microtubule binding protein	Coding_mRNA
TC04001634.hg.1	12.45	11.77	1.6	0.014365	0.230942	LRBA	LPS-responsive vesicle trafficking, beach and anchor containing	Coding_mRNA
TC07001995.hg.1	11.37	10.7	1.6	0.002095	0.121739	PDIA4	protein disulfide isomerase family A, member 4	Coding_mRNA
TC10002476.hg.1	9.76	9.08	1.6	0.016594	0.242973	PHYH	phytanoyl-CoA 2-hydroxylase	Coding_mRNA
TC05001723.hg.1	8.37	7.69	1.6	0.027942	0.294038	PPIC	peptidylprolyl isomerase C (cyclophilin C)	Coding_mRNA
TC11001048.hg.1	8.53	7.84	1.6	0.001866	0.117524	SIDT2	SID1 transmembrane family, member 2	Coding_mRNA
TC01001306.hg.1	6.44	5.76	1.6	0.011846	0.215144	SYT11	synaptotagmin XI	Coding_mRNA
TC07001764.hg.1	8.48	7.8	1.6	0.014698	0.231964	TMEM168	transmembrane protein 168	Coding_mRNA
TC07002625.hg.1	6.65	5.97	1.6	8.7e-05	0.080811	TMEM178B	transmembrane protein 178B	Coding_mRNA
TC10000416.hg.1	11.91	11.24	1.6	0.022468	0.271626	VPS26A	VPS26 retromer complex component A	Coding_mRNA
TC0X000351.hg.1	6.78	6.1	1.6	0.005671	0.163808	ZC3H12B	zinc finger CCCH-type containing 12B	Coding_mRNA
TC04001211.hg.1	10.2	9.52	1.61	0.005425	0.161518	CLOCK	clock circadian regulator	Coding
TC10000265.hg.1	10.29	9.6	1.61	0.043	0.348625	RSU1P1		Coding
TC12001457.hg.1	7.49	6.81	1.61	0.045845	0.356781	ADCY6	adenylate cyclase 6; microRNA 4701	Coding_mRNA
TC18000548.hg.1	7.74	7.05	1.61	0.019403	0.257934	CCBE1	collagen and calcium binding EGF domains 1	Coding_mRNA
TC08002430.hg.1	8.07	7.39	1.61	0.047042	0.36061	FSBP	fibrinogen silencer binding protein	Coding_mRNA
TC06000071.hg.1	6.87	6.18	1.61	4.4e-05	0.068744	GCNT2	glucosaminyl (N-acetyl) transferase 2, I-branching enzyme (I blood group)	Coding_mRNA
TC07000930.hg.1	8.77	8.08	1.61	0.019839	0.259953	GSTK1	glutathione S-transferase kappa 1	Coding_mRNA
TC03001673.hg.1	6.4	5.71	1.61	0.000656	0.095198	LSAMP	limbic system-associated membrane protein	Coding_mRNA
TC05001674.hg.1	6.81	6.12	1.61	0.026712	0.288484	NREP	neuronal regeneration related protein	Coding_mRNA
TC17000400.hg.1	8.71	8.02	1.61	0.006426	0.171383	RASL10B	RAS-like, family 10, member B	Coding_mRNA
TC01000723.hg.1	8.18	7.49	1.61	0.016535	0.242608	ROR1	receptor tyrosine kinase-like orphan receptor 1	Coding_mRNA
TC01005473.hg.1	7.51	6.82	1.61	0.020261	0.261698	SPATA6	spermatogenesis associated 6	Coding_mRNA
TC04000068.hg.1	7.69	7.01	1.61	0.020833	0.264585	WFS1	Wolfram syndrome 1 (wolframin)	Coding_mRNA
TC11001054.hg.1	9.46	8.77	1.62	0.010344	0.203307	BACE1-AS	BACE1 antisense RNA	Coding
TC06000146.hg.1	8.35	7.65	1.62	0.000485	0.091057	ALDH5A1	aldehyde dehydrogenase 5 family, member A1	Coding_mRNA
TC10000093.hg.1	8.52	7.82	1.62	0.014868	0.233089	CAMK1D	calcium/calmodulin-dependent protein kinase ID	Coding_mRNA
TC01000288.hg.1	7.46	6.76	1.62	0.001129	0.105572	EPHB2	EPH receptor B2	Coding_mRNA
TC09001503.hg.1	9.18	8.48	1.62	0.014245	0.229871	POLE3	polymerase (DNA directed), epsilon 3, accessory subunit	Coding_mRNA
TC03000880.hg.1	6.86	6.17	1.62	0.005809	0.165072	PPM1L	protein phosphatase, Mg2+/Mn2+ dependent, 1L	Coding_mRNA
TC04001637.hg.1	9.94	9.25	1.62	0.006183	0.168847	SH3D19	SH3 domain containing 19	Coding_mRNA
TC02001653.hg.1	8.05	7.35	1.62	0.010254	0.202761	ADCY3	adenylate cyclase 3	Coding_mRNA
TC05000667.hg.1	9.87	9.17	1.62	0.047239	0.361226	CAMLG	calcium modulating ligand	Coding_mRNA
TC05000681.hg.1	6.98	6.28	1.62	0.00242	0.125987	FBXL21	F-box and leucine-rich repeat protein 21 (gene/pseudogene)	Coding_mRNA
TC03001978.hg.1	11.83	11.13	1.62	0.000932	0.101295	GOLIM4	golgi integral membrane protein 4	Coding_mRNA
TC13000337.hg.1	6.2	5.5	1.62	0.002548	0.127581	HS6ST3	heparan sulfate 6-O-sulfotransferase 3	Coding_mRNA
TC01001583.hg.1	12.68	11.99	1.62	0.044237	0.35122	LAMC1	laminin, gamma 1 (formerly LAMB2)	Coding_mRNA
TC0X001197.hg.1	7.72	7.02	1.62	0.009997	0.200983	NAP1L3	nucleosome assembly protein 1-like 3	Coding_mRNA
TC10001559.hg.1	6.41	5.71	1.62	0.002217	0.123907	PIK3AP1	phosphoinositide-3-kinase adaptor protein 1	Coding_mRNA
TC10000670.hg.1	7.69	7	1.62	0.042721	0.347377	PLCE1	phospholipase C, epsilon 1	Coding_mRNA
TC01000151.hg.1	10.95	10.25	1.62	0.002014	0.119887	PLOD1	procollagen-lysine, 2-oxoglutarate 5-dioxygenase 1	Coding_mRNA
TC07001566.hg.1	6.61	5.91	1.62	0.001396	0.110037	SEMA3E	sema domain, immunoglobulin domain (Ig), short basic domain, secreted, (semaphorin) 3E	Coding_mRNA
TC01005498.hg.1	8.54	7.84	1.62	0.015228	0.235113	YIPF1	Yip1 domain family member 1	Coding_mRNA
TC19001176.hg.1	9.2	8.51	1.62	0.042678	0.347347	YIPF2	Yip1 domain family member 2	Coding_mRNA
TC04001670.hg.1	6.67	5.96	1.63	0.039716	0.337523	CTSO	cathepsin O	Coding_mRNA
TC03001908.hg.1	5.16	4.46	1.63	0.012124	0.21584	IGSF10	immunoglobulin superfamily, member 10	Coding_mRNA
TC15000635.hg.1	7.85	7.14	1.63	0.026726	0.288484	PAQR5	progestin and adipoQ receptor family member V	Coding_mRNA
TC03000620.hg.1	6.48	5.78	1.63	0.000454	0.090426	STXBP5L	syntaxin binding protein 5-like	Coding_mRNA
TC12002052.hg.1	6.19	5.49	1.63	0.002434	0.12635	AC069234.2		NonCoding_antisense
TC01006278.hg.1	9.84	9.12	1.64	0.000762	0.098334	PEX19	peroxisomal biogenesis factor 19	Coding_mRNA
TC01000941.hg.1	7.43	6.72	1.64	0.013654	0.225593	CELSR2	cadherin, EGF LAG seven-pass G-type receptor 2	Coding_mRNA
TC10001761.hg.1	9.31	8.6	1.64	0.02314	0.274234	EBF3	early B-cell factor 3	Coding_mRNA
TC06000984.hg.1	5.38	4.67	1.64	0.009209	0.194946	ENPP3	ectonucleotide pyrophosphatase/phosphodiesterase 3	Coding_mRNA
TC0X001396.hg.1	9.55	8.84	1.64	0.000966	0.10219	FAM122B	family with sequence similarity 122B	Coding_mRNA
TC01001092.hg.1	10.57	9.86	1.64	0.006224	0.169254	LIX1L	limb and CNS expressed 1 like	Coding_mRNA
TC02001206.hg.1	6.98	6.27	1.64	0.002186	0.123778	NRP2	neuropilin 2	Coding_mRNA
TC14000202.hg.1	9.2	8.49	1.64	0.02119	0.266074	NUBPL	nucleotide binding protein-like	Coding_mRNA
TC05000179.hg.1	7.27	6.56	1.64	0.000287	0.086028	OSMR	oncostatin M receptor	Coding_mRNA
TC15000368.hg.1	8.55	7.83	1.64	0.00732	0.180536	SEMA6D	sema domain, transmembrane domain (TM), and cytoplasmic domain, (semaphorin) 6D	Coding_mRNA
TC0X001118.hg.1	8.96	8.24	1.64	0.000812	0.09982	SNX12	sorting nexin 12	Coding_mRNA
TC07000793.hg.1	7.08	6.36	1.64	0.003221	0.137337	TSPAN33	tetraspanin 33	Coding_mRNA
TC14001622.hg.1	5.24	4.53	1.64	0.016314	0.241978	C14orf23	long intergenic non-protein coding RNA 1551	NonCoding_lncRNA
TC01001050.hg.1	14.12	13.4	1.65	0.016787	0.244046	SRGAP2	SLIT-ROBO Rho GTPase activating protein 2; SLIT-ROBO Rho GTPase activating protein 2C	Coding
TC05001200.hg.1	5.53	4.8	1.65	0.001866	0.117524	CDH12	cadherin 12, type 2 (N-cadherin 2)	Coding_mRNA
TC08000498.hg.1	8.11	7.39	1.65	0.001036	0.103859	CRISPLD1	cysteine-rich secretory protein LCCL domain containing 1	Coding_mRNA
TC13000193.hg.1	10.55	9.83	1.65	0.006943	0.176607	FNDC3A	fibronectin type III domain containing 3A	Coding_mRNA
TC18000447.hg.1	6.96	6.24	1.65	0.00412	0.148179	KLHL14	kelch-like family member 14	Coding_mRNA
TC03002078.hg.1	5.16	4.44	1.65	0.001556	0.112833	LIPH	lipase, member H	Coding_mRNA
TC09001478.hg.1	7.34	6.62	1.65	0.00034	0.086341	LPAR1	lysophosphatidic acid receptor 1	Coding_mRNA
TC07001314.hg.1	10.2	9.47	1.65	0.006312	0.170299	MPLKIP	M-phase specific PLK1 interacting protein	Coding_mRNA
TC03000768.hg.1	10.32	9.59	1.65	0.000423	0.090426	PLS1	plastin 1	Coding_mRNA
TC02002432.hg.1	10.99	10.27	1.65	0.001126	0.105489	STAM2	signal transducing adaptor molecule (SH3 domain and ITAM motif) 2	Coding_mRNA
TC02000663.hg.1	5.53	4.81	1.65	0.00049	0.091372	SULT1C2	sulfotransferase family 1C member 2	Coding_mRNA
TC07000268.hg.1	9.43	8.71	1.65	0.02995	0.301333	UBE2D4	ubiquitin-conjugating enzyme E2D 4 (putative)	Coding_mRNA
TC11000954.hg.1	9.58	8.86	1.65	0.00777	0.184168	YAP1	Yes-associated protein 1	Coding_mRNA
TC22000477.hg.1	9.76	9.04	1.65	0.026381	0.287885	MIR3198-1	microRNA 3198-1	miRNA
TC01002116.hg.1	6.26	5.54	1.65	0.011726	0.214188	LOC100129534	small nuclear ribonucleoprotein polypeptide N pseudogene	NonCoding
TC01003102.hg.1	8.6	7.88	1.65	0.001601	0.113107	LOC101060595	uncharacterized LOC101060595	NonCoding_lincRNA
TC05000497.hg.1	9.48	8.75	1.66	0.043451	0.349926	PAM	peptidylglycine alpha-amidating monooxygenase	Coding_mRNA
TC01003778.hg.1	7.32	6.59	1.66	0.00261	0.128937	PLXNA2	plexin A2	Coding_mRNA
TC06000710.hg.1	7.02	6.29	1.66	0.012528	0.217875	BAI3	adhesion G protein-coupled receptor B3	Coding_mRNA
TC13000157.hg.1	6.67	5.94	1.66	0.007209	0.179371	DNAJC15	DnaJ (Hsp40) homolog, subfamily C, member 15	Coding_mRNA
TC06001745.hg.1	12.15	11.42	1.66	0.011082	0.209614	DNPH1	2-deoxynucleoside 5-phosphate N-hydrolase 1	Coding_mRNA
TC04002671.hg.1	5.65	4.92	1.66	0.030973	0.30548	ETNPPL	ethanolamine-phosphate phospho-lyase	Coding_mRNA
TC01001814.hg.1	12.42	11.69	1.66	0.000425	0.090426	IARS2	isoleucyl-tRNA synthetase 2, mitochondrial	Coding_mRNA
TC04000826.hg.1	8.82	8.09	1.66	0.003601	0.141799	KLHL2	kelch-like family member 2	Coding_mRNA
TC05003038.hg.1	4.17	3.43	1.66	0.022715	0.272844	PIK3R1	phosphoinositide-3-kinase, regulatory subunit 1 (alpha)	Coding_mRNA
TC08000612.hg.1	12.62	11.89	1.66	0.010024	0.201379	POLR2K	polymerase (RNA) II (DNA directed) polypeptide K, 7.0kDa	Coding_mRNA
TC17001754.hg.1	10	9.27	1.66	0.001284	0.108959	RNFT1	ring finger protein, transmembrane 1	Coding_mRNA
TC08001367.hg.1	6.09	5.36	1.66	0.0378	0.330383	IMPA1P		pseudogene
TC17001406.hg.1	11.61	10.87	1.67	0.020367	0.262314	ACACA	acetyl-CoA carboxylase alpha	Coding_mRNA
TC03000714.hg.1	5.46	4.72	1.67	0.000971	0.10219	ACPP	acid phosphatase, prostate	Coding_mRNA
TC11002393.hg.1	6.81	6.07	1.67	0.000322	0.086028	CLMP	CXADR-like membrane protein	Coding_mRNA
TC07003379.hg.1	10.97	10.23	1.67	0.006924	0.176572	COPG2	coatomer protein complex subunit gamma 2	Coding_mRNA
TC01001030.hg.1	7.62	6.87	1.67	0.037202	0.328444	FAM46C	family with sequence similarity 46, member C	Coding_mRNA
TC12001916.hg.1	8.08	7.34	1.67	0.002254	0.123907	NUAK1	NUAK family, SNF1-like kinase, 1	Coding_mRNA
TC17000695.hg.1	8.7	7.96	1.67	0.000823	0.100006	PCTP	phosphatidylcholine transfer protein	Coding_mRNA
TC20000072.hg.1	9.28	8.54	1.67	0.022672	0.272762	PLCB1	phospholipase C, beta 1 (phosphoinositide-specific)	Coding_mRNA
TC11002069.hg.1	12.45	11.71	1.67	0.025882	0.286169	RAB6A	RAB6A, member RAS oncogene family	Coding_mRNA
TC19001562.hg.1	10.43	9.68	1.67	0.00206	0.120786	RABAC1	Rab acceptor 1 (prenylated)	Coding_mRNA
TC03001216.hg.1	8.03	7.29	1.67	0.000871	0.101027	RFTN1	raftlin, lipid raft linker 1	Coding_mRNA
TC01006343.hg.1	8.73	7.99	1.67	0.044085	0.351078	RHOU	ras homolog family member U	Coding_mRNA
TC15002284.hg.1	9.77	9.03	1.67	4.7e-05	0.068744	SCAMP5	secretory carrier membrane protein 5	Coding_mRNA
TC0X000175.hg.1	8.78	8.04	1.67	0.007531	0.182344	SYTL5	synaptotagmin-like 5	Coding_mRNA
TC04000421.hg.1	12.05	11.31	1.67	0.017457	0.24764	USO1	USO1 vesicle transport factor	Coding_mRNA
TC02004303.hg.1	5.24	4.5	1.67	0.033315	0.314292	MEIS1-AS3	MEIS1 antisense RNA 3	NonCoding_lncRNA
TC10001319.hg.1	8.08	7.33	1.68	0.014806	0.232932	ANK3	ankyrin 3, node of Ranvier (ankyrin G)	Coding_mRNA
TC11000950.hg.1	7.79	7.04	1.68	0.007509	0.182344	KIAA1377	centrosomal protein 126kDa	Coding_mRNA
TC04000087.hg.1	7.18	6.43	1.68	0.003116	0.136576	HTRA3	HtrA serine peptidase 3	Coding_mRNA
TC08001142.hg.1	8.31	7.56	1.68	0.007559	0.182604	LSM1	LSM1 homolog, mRNA degradation associated	Coding_mRNA
TC06000954.hg.1	6.04	5.29	1.68	0.002944	0.135211	NKAIN2	Na+/K+ transporting ATPase interacting 2	Coding_mRNA
TC14001007.hg.1	11.48	10.73	1.68	0.006233	0.169283	STRN3	striatin, calmodulin binding protein 3	Coding_mRNA
TC08001156.hg.1	8.37	7.62	1.68	0.028643	0.296751	TM2D2	TM2 domain containing 2	Coding_mRNA
TC18000565.hg.1	9.82	9.07	1.68	0.002429	0.126162	TMX3	thioredoxin-related transmembrane protein 3	Coding_mRNA
TC17001937.hg.1	7.62	6.86	1.69	0.003054	0.136318	NPTX1	neuronal pentraxin I	Coding_mRNA
TC17000207.hg.1	11.35	10.59	1.69	0.007516	0.182344	ALKBH5	alkB homolog 5, RNA demethylase	Coding_mRNA
TC01001909.hg.1	8.27	7.51	1.69	0.043674	0.350416	COG2	component of oligomeric golgi complex 2	Coding_mRNA
TC03001468.hg.1	11.49	10.73	1.69	0.005025	0.157761	DCP1A	decapping mRNA 1A	Coding_mRNA
TC02002733.hg.1	10.12	9.36	1.69	0.022982	0.273752	LANCL1	LanC lantibiotic synthetase component C-like 1 (bacterial)	Coding_mRNA
TC11002650.hg.1	5.65	4.89	1.69	0.005858	0.165456	PRDM11	PR domain containing 11	Coding_mRNA
TC17000057.hg.1	12.57	11.82	1.69	0.008526	0.189525	RNF167	ring finger protein 167	Coding_mRNA
TC13000634.hg.1	8.26	7.5	1.69	0.002807	0.132365	SLC25A30	solute carrier family 25, member 30	Coding_mRNA
TC12001331.hg.1	10.15	9.4	1.69	0.002683	0.130414	TM7SF3	transmembrane 7 superfamily member 3	Coding_mRNA
TC07000093.hg.1	9.38	8.62	1.69	0.017627	0.248158	TMEM106B	transmembrane protein 106B	Coding_mRNA
TC19000598.hg.1	7.45	6.69	1.69	0.00147	0.110797	TMEM145	transmembrane protein 145	Coding_mRNA
TC02004827.hg.1	6.67	5.91	1.69	0.013445	0.224243	AC010980.2		NonCoding_lncRNA
TC04001440.hg.1	6.12	5.36	1.7	0.002394	0.125577	CXXC4	CXXC finger protein 4	Coding_mRNA
TC17001537.hg.1	9.35	8.58	1.7	0.008932	0.192466	FAM134C	family with sequence similarity 134, member C	Coding_mRNA
TC0X001416.hg.1	7.92	7.15	1.7	0.026362	0.287885	ARHGEF6	Rac/Cdc42 guanine nucleotide exchange factor 6	Coding_mRNA
TC03001277.hg.1	9.67	8.91	1.7	0.001621	0.113342	CLASP2	cytoplasmic linker associated protein 2	Coding_mRNA
TC0X001326.hg.1	11.08	10.32	1.7	0.016945	0.24466	CUL4B	cullin 4B	Coding_mRNA
TC10002589.hg.1	6.78	6.02	1.7	0.018894	0.25513	CXCL12	chemokine (C-X-C motif) ligand 12	Coding_mRNA
TC12000276.hg.1	9.91	9.14	1.7	0.001791	0.116197	FAR2	fatty acyl-CoA reductase 2	Coding_mRNA
TC19001294.hg.1	8.9	8.13	1.7	0.003597	0.141697	GDF1	growth differentiation factor 1; ceramide synthase 1	Coding_mRNA
TC13000421.hg.1	8.85	8.09	1.7	0.043572	0.350244	LAMP1	lysosomal-associated membrane protein 1	Coding_mRNA
TC15000647.hg.1	7.84	7.07	1.7	0.003417	0.138605	LRRC49	leucine rich repeat containing 49	Coding_mRNA
TC19001020.hg.1	10.59	9.82	1.7	0.003029	0.135939	MOB3A	MOB kinase activator 3A	Coding_mRNA
TC0X001544.hg.1	8.08	7.31	1.7	0.000915	0.101074	MPP1	membrane protein, palmitoylated 1	Coding_mRNA
TC0X000109.hg.1	7.19	6.42	1.7	0.001411	0.110338	PTCHD1	patched domain containing 1	Coding_mRNA
TC05001678.hg.1	12.51	11.74	1.7	0.001451	0.110495	REEP5	receptor accessory protein 5	Coding_mRNA
TC11001966.hg.1	8.02	7.25	1.7	0.044816	0.353555	SLC29A2	solute carrier family 29 (equilibrative nucleoside transporter), member 2	Coding_mRNA
TC09000702.hg.1	8.85	8.09	1.7	0.043776	0.350501	TBC1D13	TBC1 domain family, member 13	Coding_mRNA
TC20000416.hg.1	7.06	6.3	1.7	0.00838	0.188511	TSHZ2	teashirt zinc finger homeobox 2	Coding_mRNA
TC19002704.hg.1	10.31	9.54	1.71	0.015017	0.233649	ATP5SL	ATP5S-like	Coding_mRNA
TC04001161.hg.1	5.87	5.1	1.71	0.03164	0.307938	GABRA2	gamma-aminobutyric acid (GABA) A receptor, alpha 2	Coding_mRNA
TC11000240.hg.1	13.47	12.7	1.71	0.024714	0.28112	LDHA	lactate dehydrogenase A	Coding_mRNA
TC11000310.hg.1	8.9	8.13	1.71	0.049567	0.369614	PRRG4	proline rich Gla (G-carboxyglutamic acid) 4 (transmembrane)	Coding_mRNA
TC19002698.hg.1	13	12.22	1.71	0.005966	0.166429	ECH1	enoyl-CoA hydratase 1, peroxisomal	Coding_mRNA
TC11000390.hg.1	7.86	7.09	1.71	0.014372	0.230942	GYLTL1B	glycosyltransferase-like 1B	Coding_mRNA
TC04002948.hg.1	9.62	8.85	1.71	0.002313	0.124148	MGARP	mitochondria localized glutamic acid rich protein	Coding_mRNA
TC20000125.hg.1	10.93	10.15	1.71	0.002033	0.120079	SEC23B	Sec23 homolog B, COPII coat complex component	Coding_mRNA
TC17001892.hg.1	12.93	12.15	1.71	0.003274	0.137337	SRP68	signal recognition particle 68kDa	Coding_mRNA
TC15002198.hg.1	7.64	6.87	1.71	0.034866	0.320462	TMOD2	tropomodulin 2 (neuronal)	Coding_mRNA
TC02003817.hg.1	8.68	7.91	1.71	0.048978	0.367204	PKI55	DKFZp434H1419	NonCoding_lncRNA
TC11000495.hg.1	5.98	5.21	1.71	0.041495	0.343962	RNU7-58P	RNA, U7 small nuclear 58 pseudogene	snRNA
TC11000718.hg.1	8.37	7.59	1.72	0.011792	0.21467	CCND1	cyclin D1	Coding_mRNA
TC08000767.hg.1	11.13	10.35	1.72	0.014449	0.231155	EFR3A	EFR3 homolog A	Coding_mRNA
TC15001335.hg.1	9.93	9.15	1.72	0.026015	0.287001	FBN1	fibrillin 1	Coding_mRNA
TC11001541.hg.1	9.1	8.32	1.72	0.002885	0.134355	FBXO3	F-box protein 3	Coding_mRNA
TC11002062.hg.1	9.79	9.01	1.72	0.011597	0.213205	FCHSD2	FCH and double SH3 domains 2	Coding_mRNA
TC10001147.hg.1	7.73	6.95	1.72	0.00148	0.110797	KIAA1462	KIAA1462	Coding_mRNA
TC08001218.hg.1	11.13	10.35	1.72	0.004744	0.15455	LYPLA1	lysophospholipase I	Coding_mRNA
TC22000826.hg.1	9.21	8.42	1.72	0.023292	0.274966	PHF5A	PHD finger protein 5A	Coding_mRNA
TC09000906.hg.1	6.99	6.21	1.72	0.005017	0.157574	PTPRD	protein tyrosine phosphatase, receptor type, D	Coding_mRNA
TC07000537.hg.1	7.03	6.25	1.72	0.028425	0.295627	STEAP2	STEAP family member 2, metalloreductase	Coding_mRNA
TC22000248.hg.1	7.44	6.66	1.72	0.008946	0.192584	TIMP3	TIMP metallopeptidase inhibitor 3	Coding_mRNA
TC20000589.hg.1	12.13	11.34	1.72	0.011828	0.214941	TMEM230	transmembrane protein 230	Coding_mRNA
TC0X001355.hg.1	10.32	9.53	1.72	0.004949	0.156599	ZDHHC9	zinc finger, DHHC-type containing 9	Coding_mRNA
TC0X000393.hg.1	6.53	5.74	1.73	0.012492	0.217585	NHSL2	NHS-like 2	Coding_mRNA
TC15000616.hg.1	8.11	7.32	1.73	0.021044	0.265677	SMAD6	SMAD family member 6	Coding_mRNA
TC13000597.hg.1	10.09	9.3	1.73	0.014354	0.230942	ELF1	E74-like factor 1 (ets domain transcription factor)	Coding_mRNA
TC05001752.hg.1	9.06	8.27	1.73	0.038264	0.33191	FBN2	fibrillin 2	Coding_mRNA
TC04000798.hg.1	7.53	6.74	1.73	0.006866	0.176033	GLRB	glycine receptor beta	Coding_mRNA
TC01000733.hg.1	5.51	4.72	1.73	0.013557	0.225093	PDE4B	phosphodiesterase 4B, cAMP-specific	Coding_mRNA
TC20000899.hg.1	8.99	8.2	1.73	0.015502	0.236671	SLC35C2	solute carrier family 35 (GDP-fucose transporter), member C2	Coding_mRNA
TC02001807.hg.1	9.33	8.54	1.73	0.007046	0.177651	SRBD1	S1 RNA binding domain 1	Coding_mRNA
TC13001212.hg.1	3.84	3.05	1.73	0.036473	0.326414	RP11-366K1.1		NonCoding_lncRNA
TC03003388.hg.1	7.8	7	1.74	0.007482	0.182112	ABHD14B	abhydrolase domain containing 14B	Coding_mRNA
TC15001482.hg.1	7.44	6.64	1.74	0.017771	0.248634	ALDH1A2	aldehyde dehydrogenase 1 family, member A2	Coding_mRNA
TC22001425.hg.1	10.2	9.4	1.74	0.030522	0.303544	APOBEC3B	apolipoprotein B mRNA editing enzyme, catalytic polypeptide-like 3B	Coding_mRNA
TC09001583.hg.1	8.57	7.77	1.74	0.007795	0.184259	GOLGA1	golgin A1	Coding_mRNA
TC01001568.hg.1	6.33	5.53	1.74	0.00482	0.155364	MR1	major histocompatibility complex, class I-related	Coding_mRNA
TC04001627.hg.1	8.22	7.42	1.74	0.034271	0.318371	NR3C2	nuclear receptor subfamily 3, group C, member 2	Coding_mRNA
TC01000408.hg.1	7.78	6.98	1.74	0.005707	0.163839	SERINC2	serine incorporator 2	Coding_mRNA
TC10000434.hg.1	9.4	8.61	1.74	0.010146	0.201998	SGPL1	sphingosine-1-phosphate lyase 1	Coding_mRNA
TC11001115.hg.1	8.02	7.23	1.74	0.021126	0.265814	UBASH3B	ubiquitin associated and SH3 domain containing B	Coding_mRNA
TC11001062.hg.1	12.33	11.53	1.74	0.019575	0.25852	UBE4A	ubiquitination factor E4A	Coding_mRNA
TC11002451.hg.1	9.77	8.97	1.74	0.000936	0.101413	ZBTB44	zinc finger and BTB domain containing 44	Coding_mRNA
TC17001757.hg.1	14.49	13.69	1.74	0.035787	0.323946	MIR4737	microRNA 4737	miRNA
TC03002133.hg.1	10.97	10.17	1.75	0.002894	0.134562	ATP13A3	ATPase type 13A3	Coding_mRNA
TC18000536.hg.1	8.28	7.47	1.75	0.01606	0.24043	FECH	ferrochelatase	Coding_mRNA
TC01002412.hg.1	11.71	10.9	1.75	0.021232	0.266074	IFI6	interferon, alpha-inducible protein 6	Coding_mRNA
TC04000224.hg.1	8.65	7.85	1.75	0.001535	0.112329	KLHL5	kelch-like family member 5	Coding_mRNA
TC04001092.hg.1	8.24	7.44	1.75	0.031151	0.306081	SEL1L3	sel-1 suppressor of lin-12-like 3 (C. elegans)	Coding_mRNA
TC13000566.hg.1	8.89	8.08	1.75	0.004213	0.149577	SPG20	spastic paraplegia 20 (Troyer syndrome)	Coding_mRNA
TC22000347.hg.1	8.69	7.88	1.75	0.029249	0.298677	SREBF2	sterol regulatory element binding transcription factor 2	Coding_mRNA
TC05001327.hg.1	7.16	6.35	1.75	0.024874	0.281971	LOC100506674		NonCoding_antisense
TC02000378.hg.1	13.42	12.6	1.76	0.001143	0.105893	ACTR2	ARP2 actin-related protein 2 homolog (yeast)	Coding_mRNA
TC01000730.hg.1	9.54	8.72	1.76	0.004111	0.148061	LEPR	leptin receptor; leptin receptor overlapping transcript	Coding_mRNA
TC11000898.hg.1	7.79	6.97	1.76	0.005964	0.166429	NAALAD2	N-acetylated alpha-linked acidic dipeptidase 2	Coding_mRNA
TC0X000087.hg.1	11.02	10.2	1.76	0.011555	0.212951	SCML1	sex comb on midleg-like 1 (Drosophila)	Coding_mRNA
TC12001795.hg.1	5.1	4.29	1.76	0.03465	0.319702	RNU7-120P		snRNA
TC01001414.hg.1	11.51	10.69	1.77	0.001157	0.105981	ATF6	activating transcription factor 6	Coding_mRNA
TC03001690.hg.1	12.33	11.51	1.77	0.012615	0.218817	LRRC58	leucine rich repeat containing 58	Coding_mRNA
TC14001443.hg.1	7.07	6.25	1.77	0.010565	0.20458	FBLN5	fibulin 5	Coding_mRNA
TC12000684.hg.1	6.48	5.66	1.77	0.001715	0.114554	LRRIQ1	leucine-rich repeats and IQ motif containing 1	Coding_mRNA
TC12001657.hg.1	8.13	7.31	1.77	0.001352	0.109805	PPM1H	protein phosphatase, Mg2+/Mn2+ dependent, 1H	Coding_mRNA
TC06004123.hg.1	8.8	7.97	1.78	0.006357	0.170795	HLA-DRB1	major histocompatibility complex, class II, DR beta 1	Coding_mRNA
TC11000375.hg.1	7.47	6.64	1.78	0.030092	0.301563	TSPAN18	tetraspanin 18	Coding_mRNA
TC20000642.hg.1	6.88	6.05	1.78	0.002036	0.120079	FLRT3	fibronectin leucine rich transmembrane protein 3	Coding_mRNA
TC08000220.hg.1	9.76	8.93	1.78	0.002016	0.119887	FZD3	frizzled class receptor 3	Coding_mRNA
TC17001867.hg.1	6.9	6.07	1.78	0.027654	0.292567	HID1	HID1 domain containing	Coding_mRNA
TC11000317.hg.1	6.96	6.12	1.78	0.016932	0.244626	KIAA1549L	KIAA1549-like	Coding_mRNA
TC12001803.hg.1	5.46	4.63	1.78	0.005168	0.159812	LUM	lumican	Coding_mRNA
TC0X002231.hg.1	7.5	6.67	1.78	0.008041	0.186537	MBNL3	muscleblind-like splicing regulator 3	Coding_mRNA
TC08000332.hg.1	10.83	10	1.78	0.002109	0.122157	POMK	protein-O-mannose kinase	Coding_mRNA
TC04001797.hg.1	10.62	9.79	1.78	0.018776	0.254345	RWDD4	RWD domain containing 4	Coding_mRNA
TC10000468.hg.1	10.63	9.8	1.78	0.005766	0.164413	SEC24C	SEC24 homolog C, COPII coat complex component	Coding_mRNA
TC13000652.hg.1	9.39	8.56	1.78	0.007026	0.177573	SUCLA2	succinate-CoA ligase, ADP-forming, beta subunit	Coding_mRNA
TC06001059.hg.1	11.15	10.32	1.78	0.007968	0.185835	UTRN	utrophin	Coding_mRNA
TC05002987.hg.1	6.74	5.91	1.78	0.025828	0.285799	MRPS30-DT		NonCoding_lincRNA
TC03002496.hg.1	7.62	6.79	1.78	0.003234	0.137337	LOC100129550	uncharacterized LOC100129550	NonCoding_lncRNA
TC17000965.hg.1	9.85	9.01	1.79	0.011358	0.211581	FAM101B	family with sequence similarity 101, member B	Coding_mRNA
TC20001763.hg.1	8.93	8.1	1.79	0.007397	0.181121	NFS1	NFS1 cysteine desulfurase	Coding_mRNA
TC16000915.hg.1	14.29	13.45	1.79	0.001871	0.117524	ARL6IP1	ADP-ribosylation factor like GTPase 6 interacting protein 1	Coding_mRNA
TC01001113.hg.1	10.47	9.64	1.79	0.007178	0.179043	BCL9	B-cell CLL/lymphoma 9	Coding_mRNA
TC17000439.hg.1	9.53	8.69	1.79	0.005182	0.159907	DHRS11	dehydrogenase/reductase (SDR family) member 11	Coding_mRNA
TC11002254.hg.1	9.19	8.35	1.79	0.002419	0.125987	MSANTD4	Myb/SANT-like DNA-binding domain containing 4 with coiled-coils	Coding_mRNA
TC22000199.hg.1	10.49	9.65	1.79	0.004379	0.151041	NF2	neurofibromin 2 (merlin)	Coding_mRNA
TC07001751.hg.1	8.39	7.55	1.79	0.03877	0.333381	NRCAM	neuronal cell adhesion molecule	Coding_mRNA
TC17001306.hg.1	9.67	8.84	1.79	0.014937	0.233389	TLCD1	TLC domain containing 1	Coding_mRNA
TC02004377.hg.1	7.61	6.77	1.79	0.047605	0.362627	TMEM150A	transmembrane protein 150A	Coding_mRNA
TC19001681.hg.1	13.55	12.7	1.8	0.020062	0.260856	KDELR1	KDEL (Lys-Asp-Glu-Leu) endoplasmic reticulum protein retention receptor 1	Coding_mRNA
TC13000474.hg.1	9.23	8.38	1.8	0.001416	0.110338	MICU2	mitochondrial calcium uptake 2	Coding_mRNA
TC14000415.hg.1	10.44	9.59	1.8	0.005863	0.165462	SLC39A9	solute carrier family 39, member 9	Coding_mRNA
TC07001563.hg.1	9.35	8.49	1.81	0.004359	0.150901	CACNA2D1	calcium channel, voltage-dependent, alpha 2/delta subunit 1	Coding_mRNA
TC14000465.hg.1	11.92	11.07	1.81	0.00591	0.16593	DLST	dihydrolipoamide S-succinyltransferase (E2 component of 2-oxo-glutarate complex)	Coding_mRNA
TC08000539.hg.1	12.4	11.54	1.81	0.001199	0.106788	CPNE3	copine III	Coding_mRNA
TC0X000575.hg.1	10.95	10.09	1.81	0.000852	0.100006	IL13RA1	interleukin 13 receptor, alpha 1	Coding_mRNA
TC05001289.hg.1	10.45	9.6	1.81	0.022391	0.271346	LIFR	leukemia inhibitory factor receptor alpha	Coding_mRNA
TC22000293.hg.1	8.58	7.73	1.81	0.006182	0.168847	MICALL1	MICAL-like 1	Coding_mRNA
TC07001570.hg.1	8.09	7.23	1.81	0.00229	0.124072	SEMA3D	sema domain, immunoglobulin domain (Ig), short basic domain, secreted, (semaphorin) 3D	Coding_mRNA
TC01000800.hg.1	10.97	10.11	1.82	0.002652	0.129834	LPHN2	adhesion G protein-coupled receptor L2	Coding_mRNA
TC03001651.hg.1	6.91	6.04	1.82	0.016415	0.242372	CCDC80	coiled-coil domain containing 80	Coding_mRNA
TC06002000.hg.1	12.42	11.55	1.82	0.001	0.103552	CD164	CD164 molecule, sialomucin	Coding_mRNA
TC05000551.hg.1	7.98	7.12	1.82	0.006656	0.174214	COMMD10	COMM domain containing 10	Coding_mRNA
TC16000576.hg.1	10.52	9.65	1.82	0.00241	0.125986	PDPR	pyruvate dehydrogenase phosphatase regulatory subunit	Coding_mRNA
TC02001922.hg.1	12.53	11.66	1.82	0.001349	0.109805	RAB1A	RAB1A, member RAS oncogene family	Coding_mRNA
TC01002693.hg.1	8.27	7.41	1.83	0.036846	0.327001	RP11-67L3.6		Coding
TC07001573.hg.1	8.53	7.66	1.83	0.016452	0.242399	KIAA1324L	KIAA1324-like	Coding_mRNA
TC22001426.hg.1	11.62	10.75	1.83	0.000902	0.101074	APOBEC3C	apolipoprotein B mRNA editing enzyme, catalytic polypeptide-like 3C	Coding_mRNA
TC22001467.hg.1	9.62	8.75	1.83	0.028618	0.296533	APOBEC3F	apolipoprotein B mRNA editing enzyme, catalytic polypeptide-like 3F	Coding_mRNA
TC0X002157.hg.1	12.87	12	1.83	0.001227	0.106882	ARMCX6	armadillo repeat containing, X-linked 6	Coding_mRNA
TC04001787.hg.1	9.45	8.58	1.83	0.001382	0.110037	DCTD	dCMP deaminase	Coding_mRNA
TC04001719.hg.1	6.83	5.95	1.83	0.035394	0.322637	DDX60L	DEAD (Asp-Glu-Ala-Asp) box polypeptide 60-like	Coding_mRNA
TC0X000464.hg.1	11.03	10.16	1.83	0.031011	0.305578	DIAPH2	diaphanous-related formin 2	Coding_mRNA
TC06000728.hg.1	7.94	7.07	1.83	0.007937	0.185631	KCNQ5	potassium channel, voltage gated KQT-like subfamily Q, member 5	Coding_mRNA
TC09001224.hg.1	5.69	4.82	1.83	0.006005	0.166951	PRUNE2	prune homolog 2 (Drosophila)	Coding_mRNA
TC12001786.hg.1	6.47	5.6	1.83	0.029918	0.301313	RASSF9	Ras association (RalGDS/AF-6) domain family (N-terminal) member 9	Coding_mRNA
TC16000063.hg.1	9.15	8.29	1.83	0.042275	0.346195	TRAF7	TNF receptor-associated factor 7, E3 ubiquitin protein ligase	Coding_mRNA
TC04000027.hg.1	7.41	6.53	1.84	0.020809	0.264585	CRIPAK	cysteine-rich PAK1 inhibitor	Coding_mRNA
TC15000870.hg.1	8.27	7.39	1.84	0.007093	0.178262	FURIN	furin (paired basic amino acid cleaving enzyme)	Coding_mRNA
TC01003896.hg.1	10.63	9.75	1.84	0.010095	0.201956	SDE2	SDE2 telomere maintenance homolog (S. pombe)	Coding_mRNA
TC08001602.hg.1	7.63	6.74	1.85	0.0186	0.253509	MTSS1	metastasis suppressor 1	Coding_mRNA
TC01001950.hg.1	8.51	7.62	1.85	0.010559	0.20458	GPR137B	G protein-coupled receptor 137B	Coding_mRNA
TC04001595.hg.1	8.6	7.72	1.85	0.011072	0.209506	RNF150	ring finger protein 150	Coding_mRNA
TC04000396.hg.1	6.74	5.84	1.85	0.015598	0.237333	SLC4A4	solute carrier family 4 (sodium bicarbonate cotransporter), member 4	Coding_mRNA
TC21000040.hg.1	7.15	6.25	1.86	0.022382	0.271346	LINC00478	mir-99a-let-7c cluster host gene	Coding_mRNA
TC17000349.hg.1	13.14	12.25	1.86	0.046225	0.357924	CPD	carboxypeptidase D	Coding_mRNA
TC17001973.hg.1	10.92	10.02	1.86	0.005858	0.165456	FASN	fatty acid synthase	Coding_mRNA
TC02000944.hg.1	8.41	7.51	1.86	0.001006	0.103859	GALNT13	polypeptide N-acetylgalactosaminyltransferase 13	Coding_mRNA
TC02004598.hg.1	8.27	7.38	1.86	0.023905	0.277607	NCKAP5	NCK-associated protein 5	Coding_mRNA
TC07001888.hg.1	6.94	6.04	1.86	0.01224	0.216685	SLC13A4	solute carrier family 13 (sodium/sulfate symporter), member 4	Coding_mRNA
TC15001556.hg.1	11.36	10.47	1.86	0.003155	0.136823	SPG21	spastic paraplegia 21 (autosomal recessive, Mast syndrome)	Coding_mRNA
TC08000841.hg.1	8.7	7.8	1.87	0.005908	0.16593	MAF1	MAF1 homolog, negative regulator of RNA polymerase III	Coding_mRNA
TC07001540.hg.1	12.24	11.34	1.87	0.047673	0.363011	YWHAG	tyrosine 3-monooxygenase/tryptophan 5-monooxygenase activation protein, gamma	Coding_mRNA
TC11001851.hg.1	12.7	11.79	1.88	0.000949	0.10219	DDB1	damage-specific DNA binding protein 1	Coding_mRNA
TC18000552.hg.1	9.29	8.38	1.88	0.001377	0.110037	PIGN	phosphatidylinositol glycan anchor biosynthesis class N	Coding_mRNA
TC02004160.hg.1	8.79	7.88	1.88	0.042403	0.346414	STRN	striatin, calmodulin binding protein	Coding_mRNA
TC22001181.hg.1	7.01	6.11	1.88	0.031611	0.307774	LOC284939	uncharacterized LOC284939	NonCoding_lncRNA
TC08000119.hg.1	11.78	10.86	1.89	0.010348	0.203307	TUSC3	tumor suppressor candidate 3	Coding_mRNA
TC08001313.hg.1	8.84	7.92	1.89	0.009309	0.19562	LACTB2	lactamase, beta 2	Coding_mRNA
TC03002720.hg.1	9.17	8.25	1.89	0.003779	0.144246	LPP	LIM domain containing preferred translocation partner in lipoma	Coding_mRNA
TC15001683.hg.1	6.86	5.94	1.89	0.001869	0.117524	NRG4	neuregulin 4	Coding_mRNA
TC19000195.hg.1	8.38	7.47	1.89	0.002324	0.12439	LPPR2	phospholipid phosphatase related 2	Coding_mRNA
TC11003441.hg.1	7.18	6.27	1.89	0.004711	0.154339	TRIM6	tripartite motif containing 6	Coding_mRNA
TC19000637.hg.1	11.38	10.45	1.9	0.009882	0.2004	CLPTM1	cleft lip and palate associated transmembrane protein 1	Coding_mRNA
TC16000643.hg.1	7.3	6.38	1.9	0.003389	0.138458	PLCG2	phospholipase C, gamma 2 (phosphatidylinositol-specific)	Coding_mRNA
TC01002911.hg.1	8.13	7.2	1.9	0.012063	0.215523	FRRS1	ferric-chelate reductase 1	Coding_mRNA
TC03001698.hg.1	9.92	8.99	1.9	0.027223	0.290547	GOLGB1	golgin B1	Coding_mRNA
TC10001691.hg.1	10.35	9.42	1.9	0.001517	0.111548	RAB11FIP2	RAB11 family interacting protein 2 (class I)	Coding_mRNA
TC11001089.hg.1	11.57	10.63	1.91	0.002544	0.127581	CBL	Cbl proto-oncogene, E3 ubiquitin protein ligase	Coding_mRNA
TC14002320.hg.1	6.9	5.97	1.91	0.005308	0.161364	SFTA3	surfactant associated 3	Coding_mRNA
TC07003323.hg.1	6.56	5.63	1.91	0.00256	0.127713	EPDR1	ependymin related 1	Coding_mRNA
TC01001015.hg.1	6.19	5.26	1.91	0.033821	0.317207	MAB21L3	mab-21-like 3 (C. elegans)	Coding_mRNA
TC01001661.hg.1	8.44	7.5	1.91	0.019475	0.25827	NAV1	neuron navigator 1	Coding_mRNA
TC12000891.hg.1	9.12	8.19	1.91	0.00129	0.109197	PLBD2	phospholipase B domain containing 2	Coding_mRNA
TC17000620.hg.1	8.25	7.32	1.91	0.015305	0.235385	SNX11	sorting nexin 11	Coding_mRNA
TC05001638.hg.1	6.66	5.72	1.91	0.002955	0.135218	ST8SIA4	ST8 alpha-N-acetyl-neuraminide alpha-2,8-sialyltransferase 4	Coding_mRNA
TC09001941.hg.1	5.95	5.02	1.91	0.026152	0.287885	RP11-374M1.4		NonCoding_lncRNA
TC21000340.hg.1	12.99	12.05	1.92	0.014436	0.231155	APP	amyloid beta (A4) precursor protein	Coding_mRNA
TC09000350.hg.1	7.36	6.42	1.92	0.012236	0.216685	GCNT1	glucosaminyl (N-acetyl) transferase 1, core 2	Coding_mRNA
TC04000044.hg.1	11.43	10.49	1.92	0.021306	0.266332	HTT	huntingtin	Coding_mRNA
TC11002209.hg.1	9.44	8.5	1.92	0.006695	0.174539	MTMR2	myotubularin related protein 2	Coding_mRNA
TC10001678.hg.1	7.79	6.84	1.93	0.045514	0.356002	GFRA1	GDNF family receptor alpha 1	Coding_mRNA
TC09001087.hg.1	8.09	7.14	1.93	0.000989	0.102966	IGFBPL1	insulin like growth factor binding protein-like 1	Coding_mRNA
TC05000186.hg.1	6.4	5.45	1.93	0.028752	0.296947	CARD6	caspase recruitment domain family, member 6	Coding_mRNA
TC18000248.hg.1	6.99	6.04	1.93	0.03598	0.324388	CNDP2	CNDP dipeptidase 2 (metallopeptidase M20 family)	Coding_mRNA
TC0X000395.hg.1	8.46	7.51	1.93	0.01116	0.209992	FLJ44635	TPT1-like protein	Coding_mRNA
TC03000584.hg.1	7.57	6.62	1.94	0.018909	0.255174	GRAMD1C	GRAM domain containing 1C	Coding_mRNA
TC08000476.hg.1	7.65	6.69	1.94	0.002538	0.127581	KCNB2	potassium channel, voltage gated Shab related subfamily B, member 2	Coding_mRNA
TC10000763.hg.1	8.68	7.73	1.94	0.022734	0.272844	SFXN2	sideroflexin 2	Coding_mRNA
TC17000084.hg.1	7.33	6.37	1.94	0.001356	0.109805	SLC16A13	solute carrier family 16, member 13	Coding_mRNA
TC12000387.hg.1	10.94	9.98	1.94	0.005822	0.165126	SMARCD1	SWI/SNF related, matrix associated, actin dependent regulator of chromatin, subfamily d, member 1	Coding_mRNA
TC11003460.hg.1	8.21	7.25	1.94	0.002201	0.123907	TM7SF2	transmembrane 7 superfamily member 2	Coding_mRNA
TC07001930.hg.1	9.52	8.55	1.95	0.011105	0.209766	KIAA1147	KIAA1147	Coding_mRNA
TC0X000446.hg.1	7.49	6.52	1.95	0.001555	0.112833	KLHL4	kelch-like family member 4	Coding_mRNA
TC0X001412.hg.1	10.06	9.1	1.95	0.023235	0.274769	MMGT1	membrane magnesium transporter 1	Coding_mRNA
TC11002123.hg.1	10.15	9.19	1.95	0.012924	0.220778	PAK1	p21 protein (Cdc42/Rac)-activated kinase 1	Coding_mRNA
TC01000909.hg.1	6.5	5.54	1.95	0.00542	0.161499	S1PR1	sphingosine-1-phosphate receptor 1	Coding_mRNA
TC03001583.hg.1	6.81	5.85	1.95	0.011364	0.211581	VGLL3	vestigial-like family member 3	Coding_mRNA
TC03001624.hg.1	7.93	6.96	1.96	0.00704	0.177651	CBLB	Cbl proto-oncogene B, E3 ubiquitin protein ligase	Coding_mRNA
TC02001867.hg.1	7.92	6.95	1.96	0.003231	0.137337	EFEMP1	EGF containing fibulin-like extracellular matrix protein 1	Coding_mRNA
TC0X001363.hg.1	8.09	7.11	1.96	0.031782	0.308135	ENOX2	ecto-NOX disulfide-thiol exchanger 2	Coding_mRNA
TC08000729.hg.1	13.15	12.18	1.96	0.001298	0.109249	SQLE	squalene epoxidase	Coding_mRNA
TC01004231.hg.1	9.21	8.24	1.96	0.011965	0.215244	LINC01719		NonCoding_lincRNA
TC02003767.hg.1	9.4	8.43	1.97	0.018461	0.252916	CASP8	caspase 8, apoptosis-related cysteine peptidase	Coding_mRNA
TC11002038.hg.1	11.87	10.89	1.97	0.006077	0.167646	DHCR7	7-dehydrocholesterol reductase	Coding_mRNA
TC10000169.hg.1	7.46	6.48	1.97	0.003097	0.136524	KIAA1217	KIAA1217	Coding_mRNA
TC17001875.hg.1	11.31	10.33	1.97	0.01707	0.245329	MIF4GD	MIF4G domain containing	Coding_mRNA
TC01005339.hg.1	7.01	6.04	1.97	0.041796	0.345085	RUNX3	runt-related transcription factor 3	Coding_mRNA
TC20001238.hg.1	9.19	8.21	1.97	0.004805	0.155364	SYS1-DBNDD2	SYS1-DBNDD2 readthrough (NMD candidate)	Coding_mRNA
TC0X000439.hg.1	10.34	9.36	1.98	0.00124	0.107006	APOOL	apolipoprotein O-like	Coding_mRNA
TC01001989.hg.1	9.7	8.72	1.98	0.001493	0.110922	DESI2	desumoylating isopeptidase 2	Coding_mRNA
TC03000932.hg.1	6.82	5.84	1.98	0.003302	0.137569	NLGN1	neuroligin 1	Coding_mRNA
TC13000070.hg.1	8.88	7.89	1.98	0.011166	0.209992	WASF3	WAS protein family, member 3	Coding_mRNA
TC01002763.hg.1	10.27	9.28	1.98	0.008277	0.187633	WLS	wntless Wnt ligand secretion mediator	Coding_mRNA
TC01000419.hg.1	11.66	10.67	1.99	0.010562	0.20458	KPNA6	karyopherin alpha 6 (importin alpha 7)	Coding_mRNA
TC02004723.hg.1	5.67	4.67	1.99	0.002031	0.120079	PDE11A	phosphodiesterase 11A	Coding_mRNA
TC12000514.hg.1	8.94	7.94	1.99	0.003256	0.137337	RBMS2	RNA binding motif, single stranded interacting protein 2	Coding_mRNA
TC03003339.hg.1	12.29	11.29	2	0.00392	0.145515	CLDND1	claudin domain containing 1	Coding_mRNA
TC08000577.hg.1	9.28	8.28	2	0.005481	0.161883	DPY19L4	dpy-19-like 4 (C. elegans)	Coding_mRNA
TC11001157.hg.1	13.54	12.54	2	0.014189	0.22958	EI24	etoposide induced 2.4	Coding_mRNA
TC02001193.hg.1	11.69	10.7	2	0.001244	0.107156	FAM117B	family with sequence similarity 117, member B	Coding_mRNA
TC14000605.hg.1	15.15	14.15	2	0.007838	0.184544	PAPOLA	poly(A) polymerase alpha	Coding_mRNA
TC19001206.hg.1	11.27	10.28	2	0.020418	0.262377	TNPO2	transportin 2	Coding_mRNA
TC05001270.hg.1	9.9	8.89	2.01	0.013063	0.22161	NADK2	NAD kinase 2, mitochondrial	Coding_mRNA
TC03000146.hg.1	7.79	6.79	2.01	0.004541	0.152398	RBMS3	RNA binding motif, single stranded interacting protein 3	Coding_mRNA
TC06001077.hg.1	8.48	7.48	2.01	0.000979	0.102625	UST	uronyl-2-sulfotransferase	Coding_mRNA
TC01002246.hg.1	6.15	5.14	2.02	0.021714	0.267969	AGMAT	agmatinase	Coding_mRNA
TC18000180.hg.1	11.3	10.29	2.02	0.005395	0.161499	ME2	malic enzyme 2, NAD(+)-dependent, mitochondrial	Coding_mRNA
TC03003223.hg.1	7.01	5.99	2.02	0.008512	0.189525	ZMAT3	zinc finger, matrin-type 3	Coding_mRNA
TC06001561.hg.1	9.91	8.88	2.03	0.001145	0.105893	AGPAT1	1-acylglycerol-3-phosphate O-acyltransferase 1	Coding_mRNA
TC06000110.hg.1	8.59	7.57	2.03	0.002365	0.125088	GMPR	guanosine monophosphate reductase	Coding_mRNA
TC01000464.hg.1	9.56	8.53	2.04	0.007361	0.181067	35642	argonaute RISC catalytic component 1	Coding
TC17001924.hg.1	9.44	8.41	2.04	0.014593	0.231343	LGALS3BP	lectin, galactoside-binding, soluble, 3 binding protein	Coding_mRNA
TC11002192.hg.1	10.99	9.96	2.04	0.003731	0.143187	SLC36A4	solute carrier family 36 (proton/amino acid symporter), member 4	Coding_mRNA
TC17000241.hg.1	8.71	7.67	2.04	0.001841	0.117422	SLC47A1	solute carrier family 47 (multidrug and toxin extrusion), member 1	Coding_mRNA
TC02005000.hg.1	6.07	5.03	2.05	0.023933	0.277873	KLHL41	kelch-like family member 41	Coding_mRNA
TC13000491.hg.1	10.4	9.36	2.05	0.011697	0.214116	PARP4	poly(ADP-ribose) polymerase family member 4	Coding_mRNA
TC0X000468.hg.1	6.78	5.74	2.05	0.005303	0.16136	TNMD	tenomodulin	Coding_mRNA
TC07001033.hg.1	7.69	6.65	2.06	0.009366	0.196357	PAXIP1OS	PAXIP1 antisense RNA 2	NonCoding
TC17002115.hg.1	9.31	8.26	2.06	0.020181	0.261294	AC126365.1		NonCoding_lncRNA
TC06004137.hg.1	7.24	6.19	2.07	0.001726	0.114554	ARHGAP18	Rho GTPase activating protein 18	Coding_mRNA
TC08000288.hg.1	10.52	9.47	2.07	0.031498	0.307238	DDHD2	DDHD domain containing 2	Coding_mRNA
TC05001641.hg.1	9.2	8.15	2.07	0.003963	0.14639	SLCO4C1	solute carrier organic anion transporter family, member 4C1	Coding_mRNA
TC03001247.hg.1	12.53	11.48	2.07	0.011478	0.212412	TOP2B	topoisomerase (DNA) II beta; microRNA 4442	Coding_mRNA
TC16001066.hg.1	8.42	7.37	2.07	0.00996	0.200683	SLC6A10P	solute carrier family 6 (neurotransmitter transporter), member 10, pseudogene	NonCoding
TC01001607.hg.1	7.02	5.96	2.08	0.005294	0.161177	PLA2G4A	phospholipase A2, group IVA (cytosolic, calcium-dependent)	Coding_mRNA
TC19000564.hg.1	8.93	7.88	2.08	0.018884	0.255042	SHKBP1	SH3KBP1 binding protein 1	Coding_mRNA
TC0X001286.hg.1	13.32	12.26	2.09	0.007489	0.182121	AMOT	angiomotin; microRNA 4329	Coding_mRNA
TC12000311.hg.1	6.56	5.5	2.09	0.00145	0.110495	CNTN1	contactin 1	Coding_mRNA
TC05003439.hg.1	7.12	6.06	2.09	0.000877	0.101074	ITGA1	integrin alpha 1; pelota homolog (Drosophila)	Coding_mRNA
TC08000014.hg.1	6.84	5.78	2.09	0.030904	0.305198	MYOM2	myomesin 2	Coding_mRNA
TC14000169.hg.1	7.76	6.7	2.09	0.006676	0.174477	NYNRIN	NYN domain and retroviral integrase containing	Coding_mRNA
TC15001650.hg.1	10.03	8.97	2.09	0.005559	0.163026	SCAMP2	secretory carrier membrane protein 2	Coding_mRNA
TC09000668.hg.1	10.5	9.44	2.09	0.015163	0.234739	STXBP1	syntaxin binding protein 1	Coding_mRNA
TC0X000784.hg.1	10.55	9.49	2.09	0.011328	0.211353	VBP1	von Hippel-Lindau binding protein 1	Coding_mRNA
TC05000612.hg.1	10.61	9.54	2.1	0.034216	0.31819	SLC12A2	solute carrier family 12 (sodium/potassium/chloride transporter), member 2	Coding_mRNA
TC10000347.hg.1	8.17	7.09	2.1	0.021	0.265385	PRKG1	protein kinase, cGMP-dependent, type I	Coding_mRNA
TC05003425.hg.1	8.44	7.36	2.11	0.00761	0.183092	DAB2	Dab, mitogen-responsive phosphoprotein, homolog 2 (Drosophila)	Coding_mRNA
TC01001563.hg.1	9.87	8.79	2.11	0.001416	0.110338	XPR1	xenotropic and polytropic retrovirus receptor 1	Coding_mRNA
TC12001939.hg.1	12.38	11.29	2.12	0.002577	0.128067	CORO1C	coronin, actin binding protein, 1C	Coding_mRNA
TC07001274.hg.1	9.77	8.69	2.12	0.002267	0.124056	DPY19L1	dpy-19-like 1 (C. elegans); microRNA 548n	Coding_mRNA
TC22001154.hg.1	8.36	7.27	2.12	0.049034	0.367381	RP13-455A7.1		NonCoding_lncRNA
TC0X000616.hg.1	10.66	9.56	2.13	0.002536	0.127581	OCRL	oculocerebrorenal syndrome of Lowe	Coding_mRNA
TC12000539.hg.1	11.35	10.26	2.13	0.004884	0.155877	OS9	osteosarcoma amplified 9, endoplasmic reticulum lectin	Coding_mRNA
TC10001726.hg.1	10.37	9.27	2.14	0.005611	0.163191	OAT	ornithine aminotransferase	Coding_mRNA
TC17000617.hg.1	11.12	10.02	2.14	0.030082	0.301563	PNPO	pyridoxamine 5-phosphate oxidase	Coding_mRNA
TC02000703.hg.1	9.62	8.53	2.14	0.023174	0.274322	TMEM87B	transmembrane protein 87B	Coding_mRNA
TC08000298.hg.1	10.61	9.5	2.16	0.002639	0.129691	ADAM9	ADAM metallopeptidase domain 9	Coding_mRNA
TC06001578.hg.1	7.43	6.32	2.16	0.012504	0.217585	HLA-DPA1	major histocompatibility complex, class II, DP alpha 1	Coding_mRNA
TC14000159.hg.1	11.62	10.5	2.16	0.028751	0.296947	PSME1	proteasome activator subunit 1	Coding_mRNA
TC11002664.hg.1	7.31	6.2	2.16	0.000848	0.100006	PTPRJ	protein tyrosine phosphatase, receptor type, J	Coding_mRNA
TC07001184.hg.1	11.67	10.55	2.17	0.035269	0.322414	CDCA7L	cell division cycle associated 7-like	Coding_mRNA
TC05001673.hg.1	9.07	7.95	2.17	0.04808	0.364358	STARD4	StAR-related lipid transfer domain containing 4	Coding_mRNA
TC08000529.hg.1	8.2	7.08	2.18	0.003151	0.136823	E2F5	E2F transcription factor 5, p130-binding	Coding_mRNA
TC22000620.hg.1	7.58	6.45	2.18	0.008725	0.191369	MN1	meningioma (disrupted in balanced translocation) 1	Coding_mRNA
TC19000995.hg.1	11.6	10.47	2.18	0.027986	0.294209	TMEM259	transmembrane protein 259	Coding_mRNA
TC07001603.hg.1	9.82	8.68	2.19	0.001439	0.110371	CDK6	cyclin-dependent kinase 6	Coding_mRNA
TC05000956.hg.1	13.26	12.14	2.19	0.031393	0.306919	ATP6V0E1	ATPase, H+ transporting, lysosomal 9kDa, V0 subunit e1	Coding_mRNA
TC12000497.hg.1	11.04	9.91	2.19	0.009816	0.19995	RAB5B	RAB5B, member RAS oncogene family	Coding_mRNA
TC10002246.hg.1	13.04	11.9	2.2	0.02444	0.280186	LINC00263		NonCoding_lncRNA
TC11000944.hg.1	9.07	7.92	2.22	0.002092	0.121739	ARHGAP42	Rho GTPase activating protein 42	Coding_mRNA
TC17002901.hg.1	6.31	5.16	2.22	0.00699	0.177054	KRT222	keratin 222, type II	Coding_mRNA
TC16000400.hg.1	9.87	8.71	2.23	0.002497	0.127067	SLC6A10PB	solute carrier family 6 (neurotransmitter transporter), member 8 pseudogene	Coding
TC11002092.hg.1	9.31	8.15	2.23	0.002465	0.127011	ARRB1	arrestin, beta 1	Coding_mRNA
TC22000191.hg.1	9.39	8.23	2.23	0.014587	0.231343	KREMEN1	kringle containing transmembrane protein 1	Coding_mRNA
TC06002062.hg.1	9.89	8.73	2.23	0.002945	0.135211	MAN1A1	mannosidase, alpha, class 1A, member 1	Coding_mRNA
TC12000949.hg.1	10.9	9.74	2.23	0.003584	0.141432	MLEC	malectin	Coding_mRNA
TC06001773.hg.1	7.83	6.68	2.23	0.001442	0.110371	PLA2G7	phospholipase A2, group VII (platelet-activating factor acetylhydrolase, plasma)	Coding_mRNA
TC19001181.hg.1	10.09	8.93	2.23	0.031548	0.307408	RAB3D	RAB3D, member RAS oncogene family	Coding_mRNA
TC12000541.hg.1	8.68	7.52	2.23	0.004444	0.151102	TSPAN31	tetraspanin 31	Coding_mRNA
TC10000389.hg.1	11.4	10.24	2.24	0.009539	0.197633	REEP3	receptor accessory protein 3	Coding_mRNA
TC14001140.hg.1	9.79	8.63	2.24	0.003767	0.143904	TXNDC16	thioredoxin domain containing 16	Coding_mRNA
TC01003711.hg.1	12.2	11.03	2.25	0.003274	0.137337	ADIPOR1	adiponectin receptor 1	Coding_mRNA
TC17000490.hg.1	13.09	11.91	2.25	0.005405	0.161499	CASC3	cancer susceptibility candidate 3	Coding_mRNA
TC01003030.hg.1	8.2	7.02	2.26	0.006157	0.168525	IGSF3	immunoglobulin superfamily, member 3	Coding_mRNA
TC06001941.hg.1	11.47	10.29	2.26	0.031157	0.306081	RRAGD	Ras-related GTP binding D	Coding_mRNA
TC0Y000182.hg.1	7.73	6.54	2.28	0.046623	0.359401	CD24	CD24 molecule	Coding_mRNA
TC17000535.hg.1	13.41	12.22	2.28	0.014471	0.231155	VPS25	vacuolar protein sorting 25 homolog (S. cerevisiae)	Coding_mRNA
TC14001994.hg.1	7.18	5.99	2.28	0.00428	0.150059	LINC00648		NonCoding_lincRNA
TC18000435.hg.1	12.4	11.2	2.29	0.016185	0.241371	DSC3	desmocollin 3	Coding_mRNA
TC17001876.hg.1	10.39	9.2	2.29	0.049613	0.369786	SLC25A19	solute carrier family 25 (mitochondrial thiamine pyrophosphate carrier), member 19	Coding_mRNA
TC11001194.hg.1	13.89	12.69	2.3	0.002758	0.131249	APLP2	amyloid beta (A4) precursor-like protein 2	Coding_mRNA
TC05001955.hg.1	10.8	9.6	2.3	0.007216	0.179471	SPARC	secreted protein, acidic, cysteine-rich (osteonectin)	Coding_mRNA
TC05000134.hg.1	12.13	10.93	2.3	0.00301	0.135926	C5orf22	chromosome 5 open reading frame 22	Coding_mRNA
TC0X000754.hg.1	10.55	9.35	2.3	0.001951	0.118937	SLC6A8	solute carrier family 6 (neurotransmitter transporter), member 8	Coding_mRNA
TC06001993.hg.1	8.45	7.24	2.31	0.010035	0.201379	OSTM1	osteopetrosis associated transmembrane protein 1	Coding_mRNA
TC11002284.hg.1	11.18	9.97	2.31	0.002308	0.124072	PPP2R1B	protein phosphatase 2, regulatory subunit A, beta	Coding_mRNA
TC06004122.hg.1	7.69	6.48	2.32	0.003242	0.137337	HLA-DRB5	major histocompatibility complex, class II, DR beta 5	Coding_mRNA
TC10000721.hg.1	15.97	14.75	2.32	0.009451	0.196848	SCD	stearoyl-CoA desaturase (delta-9-desaturase)	Coding_mRNA
TC07000782.hg.1	14.12	12.9	2.33	0.006697	0.174539	CALU	calumenin	Coding_mRNA
TC03001389.hg.1	11.43	10.21	2.33	0.011135	0.209848	PRKAR2A	protein kinase, cAMP-dependent, regulatory, type II, alpha	Coding_mRNA
TC03000444.hg.1	8.15	6.94	2.33	0.011006	0.208891	ROBO2	roundabout guidance receptor 2	Coding_mRNA
TC03000534.hg.1	9.23	8	2.34	0.002521	0.127578	ALCAM	activated leukocyte cell adhesion molecule	Coding_mRNA
TC08001073.hg.1	8.73	7.5	2.34	0.024611	0.280466	EBF2	early B-cell factor 2	Coding_mRNA
TC01001907.hg.1	9.88	8.65	2.34	0.000912	0.101074	GALNT2	polypeptide N-acetylgalactosaminyltransferase 2	Coding_mRNA
TC04001084.hg.1	7.28	6.05	2.35	0.005539	0.162986	PPARGC1A	peroxisome proliferator-activated receptor gamma, coactivator 1 alpha	Coding_mRNA
TC22001427.hg.1	11.31	10.07	2.36	0.022615	0.272507	APOBEC3D	apolipoprotein B mRNA editing enzyme, catalytic polypeptide-like 3D	Coding_mRNA
TC06000395.hg.1	10.48	9.22	2.38	0.009479	0.197151	RNF5	ring finger protein 5, E3 ubiquitin protein ligase; ring finger protein 5, E3 ubiquitin protein ligase pseudogene 1	Coding_mRNA
TC06001692.hg.1	15.02	13.77	2.38	0.002158	0.1231	GLO1	glyoxalase I	Coding_mRNA
TC13000356.hg.1	12.1	10.85	2.38	0.003551	0.140489	TM9SF2	transmembrane 9 superfamily member 2	Coding_mRNA
TC01000302.hg.1	9.95	8.69	2.39	0.003197	0.137266	LYPLA2	lysophospholipase II	Coding_mRNA
TC06000945.hg.1	9.14	7.88	2.4	0.002259	0.124017	GJA1	gap junction protein alpha 1	Coding_mRNA
TC01001602.hg.1	6.75	5.49	2.4	0.00175	0.115282	HMCN1	hemicentin 1	Coding_mRNA
TC04000274.hg.1	8.03	6.76	2.41	0.00383	0.144807	ATP10D	ATPase, class V, type 10D	Coding_mRNA
TC02002509.hg.1	8.65	7.38	2.42	0.001658	0.11448	LRP2	LDL receptor related protein 2	Coding_mRNA
TC02000219.hg.1	7.8	6.52	2.42	0.018499	0.253149	LTBP1	latent transforming growth factor beta binding protein 1	Coding_mRNA
TC06000144.hg.1	11.27	10	2.42	0.009047	0.193205	MRS2	MRS2 magnesium transporter	Coding_mRNA
TC06001876.hg.1	9.72	8.44	2.42	0.002141	0.122755	SLC17A5	solute carrier family 17 (acidic sugar transporter), member 5	Coding_mRNA
TC10002167.hg.1	7.75	6.48	2.42	0.001383	0.110037	LINC00863		NonCoding_lincRNA
TC12000627.hg.1	11.55	10.26	2.43	0.000968	0.10219	RAB21	RAB21, member RAS oncogene family	Coding_mRNA
TC01002654.hg.1	10.16	8.88	2.43	0.016457	0.242399	RAB3B	RAB3B, member RAS oncogene family	Coding_mRNA
TC04000868.hg.1	9.13	7.85	2.43	0.001106	0.104943	WDR17	WD repeat domain 17	Coding_mRNA
TC12000187.hg.1	9.41	8.12	2.44	0.009845	0.200218	KIAA1467	family with sequence similarity 234, member B	Coding_mRNA
TC22000519.hg.1	8.89	7.6	2.45	0.000815	0.100006	USP41	ubiquitin specific peptidase 41	Coding
TC17000399.hg.1	15.25	13.96	2.45	0.008015	0.186182	AP2B1	adaptor-related protein complex 2, beta 1 subunit	Coding_mRNA
TC0X001435.hg.1	7.56	6.26	2.45	0.014923	0.233389	CDR1	cerebellar degeneration related protein 1	Coding_mRNA
TC22000301.hg.1	10.37	9.08	2.45	0.014886	0.233125	KDELR3	KDEL (Lys-Asp-Glu-Leu) endoplasmic reticulum protein retention receptor 3	Coding_mRNA
TC16000260.hg.1	8.65	7.36	2.45	0.000937	0.101413	PRKCB	protein kinase C, beta	Coding_mRNA
TC09001459.hg.1	12.67	11.37	2.45	0.035911	0.324262	TMEM245	transmembrane protein 245	Coding_mRNA
TC01003753.hg.1	9.49	8.19	2.46	0.010297	0.2029	RAB29	RAB29, member RAS oncogene family	Coding_mRNA
TC13000500.hg.1	10.64	9.34	2.46	0.014013	0.228553	SHISA2	shisa family member 2	Coding_mRNA
TC03001590.hg.1	10.31	9.01	2.47	0.03923	0.335123	PROS1	protein S (alpha)	Coding_mRNA
TC04001718.hg.1	7.3	5.99	2.48	0.008761	0.191533	DDX60	DEAD (Asp-Glu-Ala-Asp) box polypeptide 60	Coding_mRNA
TC16000454.hg.1	8.08	6.76	2.49	0.037596	0.329836	MMP2	matrix metallopeptidase 2	Coding_mRNA
TC0X000082.hg.1	6.38	5.06	2.5	0.04021	0.339541	REPS2	RALBP1 associated Eps domain containing 2	Coding_mRNA
TC09001517.hg.1	8.83	7.5	2.51	0.045659	0.35643	TNC	tenascin C	Coding_mRNA
TC01001348.hg.1	7.77	6.44	2.52	0.00354	0.140489	IFI16	interferon, gamma-inducible protein 16	Coding_mRNA
TC02003678.hg.1	10.12	8.78	2.53	0.02838	0.295329	PPIG	peptidylprolyl isomerase G (cyclophilin G)	Coding_mRNA
TC12001353.hg.1	10.67	9.31	2.57	0.000891	0.101074	IPO8	importin 8	Coding_mRNA
TC15000844.hg.1	9.45	8.08	2.59	0.000846	0.100006	ABHD2	abhydrolase domain containing 2	Coding_mRNA
TC20001302.hg.1	11.53	10.16	2.59	0.005164	0.159812	FAM210B	family with sequence similarity 210, member B	Coding_mRNA
TC12001184.hg.1	11.25	9.88	2.59	0.002438	0.126453	M6PR	mannose-6-phosphate receptor (cation dependent)	Coding_mRNA
TC17001732.hg.1	8.57	7.19	2.6	0.011734	0.214219	RNF43	ring finger protein 43	Coding_mRNA
TC03000013.hg.1	8.69	7.31	2.61	0.00213	0.122755	ITPR1	inositol 1,4,5-trisphosphate receptor, type 1	Coding_mRNA
TC16000870.hg.1	8.57	7.18	2.62	0.009816	0.19995	LITAF	lipopolysaccharide-induced TNF factor	Coding_mRNA
TC15001917.hg.1	6.43	5.04	2.63	0.012252	0.216685	LINC01197	long intergenic non-protein coding RNA 1197	NonCoding_lincRNA
TC15000945.hg.1	10.51	9.11	2.64	0.026706	0.288484	ARRDC4	arrestin domain containing 4	Coding_mRNA
TC09001468.hg.1	9.25	7.84	2.65	0.017492	0.247713	PTPN3	protein tyrosine phosphatase, non-receptor type 3	Coding_mRNA
TC21000025.hg.1	8.35	6.93	2.67	0.001538	0.112418	RBM11	RNA binding motif protein 11	Coding_mRNA
TC02002127.hg.1	9.17	7.72	2.74	0.001227	0.106882	MGAT4A	mannosyl (alpha-1,3-)-glycoprotein beta-1,4-N-acetylglucosaminyltransferase, isozyme A	Coding_mRNA
TC12000535.hg.1	8.86	7.4	2.74	0.004904	0.156043	PIP4K2C	phosphatidylinositol-5-phosphate 4-kinase, type II, gamma	Coding_mRNA
TC0X000533.hg.1	12.64	11.18	2.75	0.035719	0.323785	RP6-24A23.3	uncharacterized LOC101928358	Coding
TC01002796.hg.1	11.96	10.5	2.75	0.002983	0.135642	PIGK	phosphatidylinositol glycan anchor biosynthesis class K	Coding_mRNA
TC06001679.hg.1	12.17	10.7	2.77	0.011799	0.21467	PPIL1	peptidylprolyl isomerase (cyclophilin)-like 1	Coding_mRNA
TC04001995.hg.1	11.51	10.02	2.81	0.027598	0.292561	TMEM33	transmembrane protein 33	Coding_mRNA
TC08001152.hg.1	9.05	7.56	2.81	0.009466	0.196993	RNF5P1	ring finger protein 5, E3 ubiquitin protein ligase pseudogene 1	NonCoding
TC05001310.hg.1	8.9	7.4	2.83	0.004286	0.150059	SEPP1	selenoprotein P, plasma, 1	Coding_mRNA
TC11000947.hg.1	7.9	6.39	2.85	0.001034	0.103859	TMEM133	transmembrane protein 133	Coding_mRNA
TC04001486.hg.1	9.31	7.79	2.88	0.015659	0.237725	CAMK2D	calcium/calmodulin-dependent protein kinase II delta	Coding_mRNA
TC14002328.hg.1	12.13	10.58	2.93	0.002148	0.122755	RDH11	retinol dehydrogenase 11 (all-trans/9-cis/11-cis)	Coding_mRNA
TC03000165.hg.1	11.57	10	2.96	0.004693	0.154131	CRTAP	cartilage associated protein	Coding_mRNA
TC12001155.hg.1	11.86	10.29	2.97	0.001146	0.105893	LPCAT3	lysophosphatidylcholine acyltransferase 3	Coding_mRNA
TC05001970.hg.1	10.95	9.37	2.99	0.002937	0.135075	HAND1	heart and neural crest derivatives expressed 1	Coding_mRNA
TC06000737.hg.1	9	7.41	3	0.002534	0.127581	CD109	CD109 molecule	Coding_mRNA
TC20000878.hg.1	8.97	7.39	3	0.001107	0.104943	SDC4	syndecan 4	Coding_mRNA
TC15000409.hg.1	7.34	5.75	3.01	0.007745	0.184026	SCG3	secretogranin III	Coding_mRNA
TC02000207.hg.1	7.5	5.89	3.04	0.00264	0.129691	EHD3	EH domain containing 3	Coding_mRNA
TC05000727.hg.1	9.39	7.78	3.06	0.006537	0.173245	SLC35A4	solute carrier family 35, member A4	Coding_mRNA
TC0X000252.hg.1	9.37	7.75	3.07	0.014034	0.228689	PORCN	porcupine homolog (Drosophila)	Coding_mRNA
TC07001039.hg.1	11.74	10.12	3.08	0.042671	0.347336	INSIG1	insulin induced gene 1	Coding_mRNA
TC05002091.hg.1	12.67	11.04	3.09	0.001519	0.111548	KIAA1191	KIAA1191	Coding_mRNA
TC0X000520.hg.1	8.42	6.79	3.1	0.015002	0.233649	TBC1D8B	TBC1 domain family, member 8B (with GRAM domain)	Coding_mRNA
TC07001605.hg.1	6.62	4.94	3.2	0.00332	0.137791	SAMD9	sterile alpha motif domain containing 9	Coding_mRNA
TC19000180.hg.1	10.41	8.69	3.29	0.004347	0.150804	SLC44A2	solute carrier family 44 (choline transporter), member 2	Coding_mRNA
TC08002397.hg.1	9.25	7.5	3.36	0.003551	0.140489	ZNF704	zinc finger protein 704	Coding_mRNA
TC05001316.hg.1	11.78	9.99	3.47	0.002363	0.125088	HMGCS1	3-hydroxy-3-methylglutaryl-CoA synthase 1 (soluble)	Coding_mRNA
TC12001389.hg.1	10.29	8.47	3.53	0.001566	0.112842	CPNE8	copine VIII	Coding_mRNA
TC05000471.hg.1	8.68	6.69	3.95	0.001496	0.110922	ERAP2	endoplasmic reticulum aminopeptidase 2	Coding_mRNA
TC13000189.hg.1	12.57	10.56	4.03	0.0062	0.168948	ITM2B	integral membrane protein 2B	Coding_mRNA
TC0X001353.hg.1	12.13	10.04	4.27	0.006632	0.173987	SMARCA1	SWI/SNF related, matrix associated, actin dependent regulator of chromatin, subfamily a, member 1	Coding_mRNA
TC14000951.hg.1	10.67	8.5	4.51	0.003096	0.136524	SLC7A8	solute carrier family 7 (amino acid transporter light chain, L system), member 8	Coding_mRNA
TC04000828.hg.1	12.91	10.72	4.58	0.003079	0.136524	MSMO1	methylsterol monooxygenase 1	Coding_mRNA
TC05001271.hg.1	7.57	5.22	5.11	0.044172	0.351078	RANBP3L	RAN binding protein 3-like	Coding_mRNA
TC0X001429.hg.1	13.88	10.99	7.4	0.006315	0.170305	ATP11C	ATPase, class VI, type 11C	Coding_mRNA
